# Supplementary material for: Bis{bis­(azido-κN)bis­[bis­(pyridin-2-yl-κN)amine]cobalt(III)} sulfate dihydrate
Source: Acta Crystallogr E Crystallogr Commun. 2016 Mar 8;72(Pt 4):470–6. doi: 10.1107/S2056989016003662 (PMC4910331; doi:10.1107/S2056989016003662)
Supplement: Supplementary file 1 [file e-72-00470-sup1.cif]

##############################################################################
#                                                                            #
# This CIF contains the data in a paper accepted for publication in          #
# Acta Crystallographica Section E. It conforms to the requirements of       #
# Notes for Authors for Acta Crystallographica Section E, and has been       #
# peer reviewed under the auspices of the IUCr Commission on Journals.       #
#                                                                            #
# Full details of the Crystallographic Information File format               #
# are given in the paper "The Crystallographic Information File (CIF):       #
# a New Standard Archive File for Crystallography" by S. R. Hall, F. H.      #
# Allen and I. D. Brown [Acta Cryst. (1991), A47, 655-685].                  #
#                                                                            #
# The current version of the core CIF dictionary is obtainable from          #
# ftp://ftp.iucr.org/pub/cif_core.dic.                                       #
#                                                                            #
# Software is freely available for graphical display of the structure(s)     #
# in this CIF. For information consult the CIF software page                 #
# http://www.iucr.org/resources/cif/software.                                #
#                                                                            #
# This file may be used for bona fide research purposes within the           #
# scientific community so long as proper attribution is given to the journal # 
# article from which it was obtained.                                        #
#                                                                            #
##############################################################################
data_I
_database_code_depnum_ccdc_archive 'CCDC 1457112'
_journal_date_recd_electronic     2016-02-04
_journal_date_accepted     2016-03-02
_journal_name_full     'Acta Crystallographica, Section E'
_journal_year     2016
_journal_volume     72
_journal_issue      4
_journal_page_first     470
_journal_page_last     476
_journal_paper_category     GM
_journal_paper_doi     10.1107/S2056989016003662
_journal_coeditor_code     ZL2656
loop_
    _publ_contact_author_name
    _publ_contact_author_address
    _publ_contact_author_email
    'Fatima Setifi'
;
Laboratoire de Chimie,
Ing\'enierie Mol\'eculaire et Nanostructures (LCIMN),
Universit\'e Ferhat Abbas S\'etif 1,
S\'etif 19000, Algeria
;
 fat_setifi@yahoo.fr
    'Jacqueline M. Knaust'
;
Department of Chemistry, Mathematics and Physics
Clarion University
840 Wood Street
Clarion, PA 16214, USA
;
 jknaust@clarion.edu
    'Rachid Touzani'
;
Laboratoire de Chimie Appliqu\'ee et Environnement
LCAE-URAC18, COSTE, Facult\'e des Sciences
Universit\'e Mohamed Premier
BP524, 60000, Oujda, Morocco
and
Facult\'e Pluridisciplinaire Nador BP 300,
Selouane, 62702, Nador, Morocco
;
 touzanir@yahoo.fr
_publ_contact_author_fax     '+213-3662-0124, 814-393-2004'
_publ_contact_author_phone     '+213-3672-4039, 814-393-1733'
_publ_section_title
;
Bis{bis(azido-\k<i>N</i>)bis[bis(pyridin-2-yl-\k<i>N</i>)amine]cobalt(III)}
sulfate dihydrate
;
loop_
    _publ_author_name
    _publ_author_footnote
    _publ_author_address
    'Setifi, Fatima' .
;\
Laboratoire de Chimie, Ing\'enierie Mol\'eculaire et \
Nanostructures (LCIMN),
Universit\'e Ferhat Abbas S\'etif 1,
S\'etif 19000, Algeria
;
    'Knaust, Jacqueline M.' .
;
Department of Chemistry, Mathematics and Physics
Clarion University
840 Wood Street
Clarion, PA 16214,
USA
;
    'Setifi, Zouaoui' .
;
Laboratoire de Chimie, Ing\'enierie Mol\'eculaire et \
Nanostructures (LCIMN),
Universit\'e Ferhat Abbas S\'etif 1,
S\'etif 19000, Algeria
;
    'Touzani, Rachid' .
;
Laboratoire de Chimie Appliqu\'ee et Environnement
LCAE-URAC18, COSTE, Facult\'e des Sciences
Universit\'e Mohamed Premier
BP524, 60000, Oujda, Morocco
and
Facult\'e Pluridisciplinaire Nador BP 300,
Selouane, 62702, Nador, Morocco
;
_publ_section_synopsis
;
The crystal structure of
bis{bis(azido-\k<i>N</i>)bis[bis(pyridin-2-yl-\k<i>N</i>)amine]cobalt(III)}
sulfate dihydrate is comprised of discrete [Co(dpa)~2~(N~3~)~2~]^+^ cations,
SO~4~^2-^ anions and solvent water molecules in a 2:1:2 ratio; extensive
hydrogen-bonding interactions link the species into a three-dimensional
supramolecular framework.
;
_chemical_name_systematic
;
Bis{bis(azido-\k<i>N</i>)bis[bis(pyridin-2-yl-\k<i>N</i>)amine]cobalt(III)}
sulfate dihydrate
;
_chemical_name_common     ?
_chemical_formula_moiety     '2(C20 H18 Co N12 +), O4 S 2-, 2(H2 O1)'
_chemical_formula_sum     'C40 H40 Co2 N24 O6 S'
_chemical_formula_iupac     '[Co (N3)2 (C10 H9 N3)2]2 S O4, 2H2 O1'
_chemical_formula_weight     1102.88
_chemical_melting_point     ?
_shelx_space_group_comment
;
The symmetry employed for this shelxl refinement is uniquely defined
by the following loop, which should always be used as a source of
symmetry information in preference to the above space-group names.
They are only intended as comments.
;
_space_group_crystal_system     monoclinic
_space_group_name_H-M_alt     'C 2/c'
_space_group_name_Hall     '-C 2yc'
loop_
    _space_group_symop_operation_xyz
    'x, y, z'
    '-x, y, -z+1/2'
    'x+1/2, y+1/2, z'
    '-x+1/2, y+1/2, -z+1/2'
    '-x, -y, -z'
    'x, -y, z-1/2'
    '-x+1/2, -y+1/2, -z'
    'x+1/2, -y+1/2, z-1/2'
_cell_length_a     19.9014(4)
_cell_length_b     8.7044(2)
_cell_length_c     27.1181(5)
_cell_angle_alpha     90
_cell_angle_beta     90.7530(10)
_cell_angle_gamma     90
_cell_volume     4697.25(17)
_cell_formula_units_Z     4
_cell_measurement_reflns_used     7924
_cell_measurement_theta_min     2.52
_cell_measurement_theta_max     24.60
_cell_measurement_temperature     293(2)
_exptl_crystal_description     block
_exptl_crystal_colour     red
_exptl_crystal_size_max     0.26
_exptl_crystal_size_mid     0.17
_exptl_crystal_size_min     0.09
_exptl_crystal_density_diffrn     1.560
_exptl_crystal_density_meas     ?
_exptl_crystal_density_method     ?
_exptl_crystal_F_000     2264
_exptl_absorpt_coefficient_mu     0.826
_exptl_absorpt_correction_type     multi-scan
_exptl_absorpt_process_details
;
(SADABS; Bruker, 2009)
;
_shelx_estimated_absorpt_T_min     ?
_shelx_estimated_absorpt_T_max     ?
_exptl_absorpt_correction_T_min     0.808
_exptl_absorpt_correction_T_max     0.875
_exptl_special_details     ?
_diffrn_ambient_temperature     293(2)
_diffrn_radiation_type     MoK\a
_diffrn_radiation_wavelength     0.71073
_diffrn_radiation_source     'sealed tube'
_diffrn_radiation_monochromator     'graphite'
_diffrn_measurement_device_type     'Bruker APEXII CCD'
_diffrn_measurement_method     '\f and \w scans'
_diffrn_detector_area_resol_mean     ?
_diffrn_reflns_number     50250
_diffrn_reflns_av_R_equivalents     0.0963
_diffrn_reflns_theta_min     2.523
_diffrn_reflns_theta_max     30.075
_diffrn_reflns_theta_full     25.242
_diffrn_measured_fraction_theta_max     0.998
_diffrn_measured_fraction_theta_full     1.000
_diffrn_reflns_limit_h_min     -28
_diffrn_reflns_limit_h_max     28
_diffrn_reflns_limit_k_min     -12
_diffrn_reflns_limit_k_max     12
_diffrn_reflns_limit_l_min     -38
_diffrn_reflns_limit_l_max     38
_refine_special_details     ?
_reflns_number_total     6893
_reflns_number_gt     3940
_reflns_threshold_expression     'I > 2\s(I)'
_refine_ls_structure_factor_coef     Fsqd
_refine_ls_matrix_type     full
_refine_ls_R_factor_all     0.0989
_refine_ls_R_factor_gt     0.0431
_refine_ls_wR_factor_gt     0.0818
_refine_ls_wR_factor_ref     0.0939
_refine_ls_goodness_of_fit_ref     0.901
_refine_ls_restrained_S_all     0.901
_refine_ls_number_reflns     6893
_refine_ls_number_parameters     331
_refine_ls_number_restraints     0
_refine_ls_hydrogen_treatment     constr
_refine_ls_weighting_scheme     calc
_refine_ls_weighting_details
                      'w=1/[\s^2^(Fo^2^)+(0.0412P)^2^] where P=(Fo^2^+2Fc^2^)/3'
_atom_sites_solution_hydrogens     mixed
_atom_sites_solution_primary     ?
_atom_sites_solution_secondary     ?
_refine_ls_shift/su_max     0.001
_refine_ls_shift/su_mean     0.000
_refine_diff_density_max     0.491
_refine_diff_density_min     -0.524
_refine_ls_extinction_method     none
_refine_ls_extinction_coef     .
loop_
    _atom_type_symbol
    _atom_type_description
    _atom_type_scat_dispersion_real
    _atom_type_scat_dispersion_imag
    _atom_type_scat_source
    'C' 'C' 0.0033 0.0016
                         'International Tables Vol C Tables 4.2.6.8 and 6.1.1.4'
    'H' 'H' 0.0000 0.0000
                         'International Tables Vol C Tables 4.2.6.8 and 6.1.1.4'
    'N' 'N' 0.0061 0.0033
                         'International Tables Vol C Tables 4.2.6.8 and 6.1.1.4'
    'O' 'O' 0.0106 0.0060
                         'International Tables Vol C Tables 4.2.6.8 and 6.1.1.4'
    'S' 'S' 0.1246 0.1234
                         'International Tables Vol C Tables 4.2.6.8 and 6.1.1.4'
    'Co' 'Co' 0.3494 0.9721
                         'International Tables Vol C Tables 4.2.6.8 and 6.1.1.4'
_computing_data_collection
;
APEX2 (Bruker, 2009)
;
_computing_cell_refinement
;
SAINT (Bruker, 2009)
;
_computing_data_reduction
;
SAINT (Bruker, 2009)
;
_computing_structure_solution
;
SHELXS97 (Sheldrick, 2008)
;
_computing_structure_refinement
;
SHELXL2014 (Sheldrick, 2015)
;
_computing_molecular_graphics
;
XSEED (Barbour, 2001)
;
_computing_publication_material
;
XSEED (Barbour, 2001)
;
loop_
    _atom_site_type_symbol
    _atom_site_label
    _atom_site_fract_x
    _atom_site_fract_y
    _atom_site_fract_z
    _atom_site_U_iso_or_equiv
    _atom_site_adp_type
    _atom_site_calc_flag
    _atom_site_occupancy
    _atom_site_disorder_assembly
    _atom_site_disorder_group
    Co Co1 0.62803(2) 0.08164(3) 0.07843(2) 0.02579(9) Uani d 1 . .
    S S1 0.5000 0.58900(9) 0.2500 0.0362(2) Uani d 1 . .
    O O1 0.55892(9) 0.4950(2) 0.24043(8) 0.0631(6) Uani d 1 . .
    O O2 0.48452(10) 0.6853(3) 0.20752(7) 0.0753(7) Uani d 1 . .
    O O3 0.86029(11) 0.2512(3) 0.15996(8) 0.0925(8) Uani d 1 . .
    H H3A 0.8961 0.2070 0.1708 0.139 Uiso d 1 . .
    H H3B 0.8603 0.2324 0.1289 0.139 Uiso d 1 . .
    N N1 0.60151(9) -0.13172(19) 0.06724(7) 0.0277(4) Uani d 1 . .
    N N2 0.57170(9) -0.1581(2) 0.15044(7) 0.0316(4) Uani d 1 . .
    H H2N 0.5366 -0.1727 0.1680 0.038 Uiso calc 1 . .
    N N3 0.66233(8) 0.01273(19) 0.14314(6) 0.0263(4) Uani d 1 . .
    N N4 0.53936(9) 0.13277(19) 0.10540(7) 0.0282(4) Uani d 1 . .
    N N5 0.58666(9) 0.30108(19) 0.16366(7) 0.0323(4) Uani d 1 . .
    H H5N 0.5886 0.3159 0.1950 0.039 Uiso calc 1 . .
    N N6 0.65632(8) 0.29126(18) 0.09387(7) 0.0274(4) Uani d 1 . .
    N N7 0.71278(10) 0.0457(2) 0.04634(7) 0.0374(5) Uani d 1 . .
    N N8 0.75070(10) -0.0551(2) 0.05942(8) 0.0404(5) Uani d 1 . .
    N N9 0.78932(12) -0.1472(3) 0.06960(11) 0.0730(9) Uani d 1 . .
    N N10 0.58775(10) 0.1370(2) 0.01490(8) 0.0420(5) Uani d 1 . .
    N N11 0.61222(10) 0.2161(2) -0.01536(8) 0.0369(5) Uani d 1 . .
    N N12 0.63226(14) 0.2907(3) -0.04682(10) 0.0783(9) Uani d 1 . .
    C C1 0.60855(11) -0.1984(3) 0.02241(9) 0.0356(6) Uani d 1 . .
    H H1 0.6312 -0.1445 -0.0019 0.043 Uiso calc 1 . .
    C C2 0.58399(12) -0.3408(3) 0.01124(9) 0.0394(6) Uani d 1 . .
    H H2 0.5908 -0.3845 -0.0196 0.047 Uiso calc 1 . .
    C C3 0.54857(12) -0.4186(3) 0.04718(10) 0.0418(6) Uani d 1 . .
    H H3 0.5298 -0.5141 0.0402 0.050 Uiso calc 1 . .
    C C4 0.54117(11) -0.3552(3) 0.09263(9) 0.0354(5) Uani d 1 . .
    H H4 0.5165 -0.4054 0.1166 0.042 Uiso calc 1 . .
    C C5 0.57136(10) -0.2132(2) 0.10264(8) 0.0276(5) Uani d 1 . .
    C C6 0.62535(11) -0.0810(2) 0.17145(8) 0.0292(5) Uani d 1 . .
    C C7 0.64101(14) -0.1050(3) 0.22072(9) 0.0443(6) Uani d 1 . .
    H H7 0.6126 -0.1632 0.2403 0.053 Uiso calc 1 . .
    C C8 0.69828(15) -0.0430(3) 0.24052(10) 0.0560(8) Uani d 1 . .
    H H8 0.7092 -0.0582 0.2736 0.067 Uiso calc 1 . .
    C C9 0.74015(13) 0.0436(3) 0.21047(10) 0.0492(7) Uani d 1 . .
    H H9 0.7806 0.0827 0.2226 0.059 Uiso calc 1 . .
    C C10 0.72045(11) 0.0694(2) 0.16294(9) 0.0357(5) Uani d 1 . .
    H H10 0.7480 0.1287 0.1430 0.043 Uiso calc 1 . .
    C C11 0.48315(11) 0.0676(2) 0.08557(9) 0.0364(5) Uani d 1 . .
    H H11 0.4870 0.0131 0.0562 0.044 Uiso calc 1 . .
    C C12 0.42166(12) 0.0780(3) 0.10643(11) 0.0476(7) Uani d 1 . .
    H H12 0.3844 0.0307 0.0920 0.057 Uiso calc 1 . .
    C C13 0.41593(13) 0.1606(3) 0.14953(11) 0.0590(8) Uani d 1 . .
    H H13 0.3748 0.1660 0.1653 0.071 Uiso calc 1 . .
    C C14 0.47057(12) 0.2342(3) 0.16911(10) 0.0494(7) Uani d 1 . .
    H H14 0.4669 0.2927 0.1976 0.059 Uiso calc 1 . .
    C C15 0.53216(11) 0.2201(2) 0.14548(9) 0.0323(5) Uani d 1 . .
    C C16 0.63826(10) 0.3604(2) 0.13612(8) 0.0277(5) Uani d 1 . .
    C C17 0.67037(11) 0.4937(2) 0.15335(9) 0.0343(5) Uani d 1 . .
    H H17 0.6599 0.5344 0.1840 0.041 Uiso calc 1 . .
    C C18 0.71738(11) 0.5632(2) 0.12447(10) 0.0382(6) Uani d 1 . .
    H H18 0.7391 0.6519 0.1352 0.046 Uiso calc 1 . .
    C C19 0.73217(11) 0.5000(3) 0.07916(9) 0.0378(6) Uani d 1 . .
    H H19 0.7620 0.5487 0.0582 0.045 Uiso calc 1 . .
    C C20 0.70238(11) 0.3651(2) 0.06560(9) 0.0331(5) Uani d 1 . .
    H H20 0.7140 0.3213 0.0356 0.040 Uiso calc 1 . .
loop_
    _atom_site_aniso_label
    _atom_site_aniso_U_11
    _atom_site_aniso_U_22
    _atom_site_aniso_U_33
    _atom_site_aniso_U_12
    _atom_site_aniso_U_13
    _atom_site_aniso_U_23
    Co1 0.02576(15) 0.02659(15) 0.02507(17) -0.00383(12) 0.00259(12) 0.00118(13)
    S1 0.0488(5) 0.0334(4) 0.0268(5) 0.000 0.0147(4) 0.000
    O1 0.0534(12) 0.0569(11) 0.0795(16) 0.0011(9) 0.0266(11) -0.0322(11)
    O2 0.0638(13) 0.1057(17) 0.0562(14) -0.0388(12) -0.0109(11) 0.0498(12)
    O3 0.0682(15) 0.146(2) 0.0629(16) -0.0251(15) 0.0010(13) 0.0020(15)
    N1 0.0285(9) 0.0291(9) 0.0254(11) -0.0028(8) 0.0012(8) -0.0009(8)
    N2 0.0323(10) 0.0350(10) 0.0276(11) -0.0087(8) 0.0047(8) 0.0016(8)
    N3 0.0266(9) 0.0248(9) 0.0276(11) -0.0034(7) 0.0005(8) -0.0003(8)
    N4 0.0270(10) 0.0284(9) 0.0291(11) -0.0031(8) -0.0007(8) 0.0026(8)
    N5 0.0343(10) 0.0355(10) 0.0272(11) -0.0066(8) 0.0077(9) -0.0044(8)
    N6 0.0267(9) 0.0274(9) 0.0281(11) -0.0018(7) 0.0037(8) 0.0028(8)
    N7 0.0351(11) 0.0390(11) 0.0384(13) -0.0021(9) 0.0121(10) -0.0002(9)
    N8 0.0339(11) 0.0355(11) 0.0522(14) -0.0056(10) 0.0186(10) -0.0002(10)
    N9 0.0521(15) 0.0533(14) 0.114(2) 0.0157(13) 0.0311(16) 0.0267(15)
    N10 0.0423(12) 0.0517(12) 0.0319(12) -0.0151(10) -0.0032(10) 0.0126(10)
    N11 0.0403(11) 0.0410(11) 0.0293(12) -0.0046(9) -0.0040(10) -0.0013(10)
    N12 0.0860(19) 0.102(2) 0.0463(16) -0.0462(17) -0.0125(14) 0.0355(15)
    C1 0.0356(13) 0.0394(13) 0.0319(14) -0.0042(10) 0.0025(11) -0.0033(11)
    C2 0.0410(14) 0.0396(13) 0.0376(15) -0.0036(11) -0.0032(12) -0.0133(11)
    C3 0.0437(14) 0.0332(12) 0.0483(17) -0.0081(11) -0.0124(12) -0.0067(12)
    C4 0.0349(13) 0.0337(12) 0.0376(15) -0.0071(10) -0.0034(11) 0.0039(11)
    C5 0.0264(11) 0.0271(11) 0.0291(13) -0.0016(9) -0.0019(10) 0.0010(9)
    C6 0.0325(12) 0.0269(10) 0.0283(13) -0.0008(10) -0.0003(10) -0.0008(10)
    C7 0.0569(16) 0.0452(14) 0.0308(14) -0.0159(12) -0.0038(12) 0.0051(11)
    C8 0.073(2) 0.0597(17) 0.0351(16) -0.0154(15) -0.0165(15) 0.0079(13)
    C9 0.0467(15) 0.0543(16) 0.0461(18) -0.0139(13) -0.0202(13) 0.0050(13)
    C10 0.0324(12) 0.0359(12) 0.0386(15) -0.0059(10) -0.0054(11) 0.0029(11)
    C11 0.0330(12) 0.0379(13) 0.0383(15) -0.0012(11) -0.0049(11) 0.0044(11)
    C12 0.0267(12) 0.0571(16) 0.0588(19) -0.0071(12) -0.0020(12) 0.0002(14)
    C13 0.0330(15) 0.0762(19) 0.068(2) -0.0085(14) 0.0181(15) -0.0124(17)
    C14 0.0375(14) 0.0573(16) 0.0538(18) -0.0063(13) 0.0162(13) -0.0148(14)
    C15 0.0298(12) 0.0297(11) 0.0376(14) -0.0027(10) 0.0052(11) 0.0022(10)
    C16 0.0252(11) 0.0265(10) 0.0313(13) 0.0023(9) 0.0007(10) 0.0020(10)
    C17 0.0331(12) 0.0321(12) 0.0376(15) -0.0013(10) -0.0011(11) -0.0044(11)
    C18 0.0304(12) 0.0318(12) 0.0522(17) -0.0077(10) -0.0040(11) -0.0017(11)
    C19 0.0333(13) 0.0350(13) 0.0452(16) -0.0067(11) 0.0048(12) 0.0056(12)
    C20 0.0291(12) 0.0364(12) 0.0339(14) -0.0034(10) 0.0046(10) 0.0037(10)
_geom_special_details
;
 All esds (except the esd in the dihedral angle between two l.s. planes)
 are estimated using the full covariance matrix.  The cell esds are taken
 into account individually in the estimation of esds in distances, angles
 and torsion angles; correlations between esds in cell parameters are only
 used when they are defined by crystal symmetry.  An approximate (isotropic)
 treatment of cell esds is used for estimating esds involving l.s. planes.
;
loop_
    _geom_bond_atom_site_label_1
    _geom_bond_atom_site_label_2
    _geom_bond_site_symmetry_2
    _geom_bond_distance
    _geom_bond_publ_flag
    Co1 N1 . 1.9534(17) y
    Co1 N3 . 1.9680(18) y
    Co1 N4 . 1.9699(17) y
    Co1 N6 . 1.9533(16) y
    Co1 N7 . 1.9334(18) y
    Co1 N10 . 1.951(2) y
    S1 O2 . 1.4544(19) ?
    S1 O2 2_655 1.4544(19) ?
    S1 O1 2_655 1.4559(17) ?
    S1 O1 . 1.4559(17) ?
    O3 H3A . 0.8578 ?
    O3 H3B . 0.8578 ?
    N1 C5 . 1.342(3) ?
    N1 C1 . 1.356(3) ?
    N2 C6 . 1.378(3) ?
    N2 C5 . 1.382(3) ?
    N2 H2N . 0.8600 ?
    N3 C6 . 1.346(3) ?
    N3 C10 . 1.361(3) ?
    N4 C15 . 1.336(3) ?
    N4 C11 . 1.359(3) ?
    N5 C16 . 1.378(2) ?
    N5 C15 . 1.379(3) ?
    N5 H5N . 0.8600 ?
    N6 C16 . 1.347(3) ?
    N6 C20 . 1.364(3) ?
    N7 N8 . 1.208(3) y
    N8 N9 . 1.142(3) y
    N10 N11 . 1.181(2) y
    N11 N12 . 1.148(3) y
    C1 C2 . 1.365(3) ?
    C1 H1 . 0.9300 ?
    C2 C3 . 1.387(3) ?
    C2 H2 . 0.9300 ?
    C3 C4 . 1.360(3) ?
    C3 H3 . 0.9300 ?
    C4 C5 . 1.399(3) ?
    C4 H4 . 0.9300 ?
    C6 C7 . 1.384(3) ?
    C7 C8 . 1.365(4) ?
    C7 H7 . 0.9300 ?
    C8 C9 . 1.394(4) ?
    C8 H8 . 0.9300 ?
    C9 C10 . 1.361(3) ?
    C9 H9 . 0.9300 ?
    C10 H10 . 0.9300 ?
    C11 C12 . 1.358(3) ?
    C11 H11 . 0.9300 ?
    C12 C13 . 1.378(4) ?
    C12 H12 . 0.9300 ?
    C13 C14 . 1.364(4) ?
    C13 H13 . 0.9300 ?
    C14 C15 . 1.396(3) ?
    C14 H14 . 0.9300 ?
    C16 C17 . 1.402(3) ?
    C17 C18 . 1.369(3) ?
    C17 H17 . 0.9300 ?
    C18 C19 . 1.382(3) ?
    C18 H18 . 0.9300 ?
    C19 C20 . 1.364(3) ?
    C19 H19 . 0.9300 ?
    C20 H20 . 0.9300 ?
loop_
    _geom_angle_atom_site_label_1
    _geom_angle_atom_site_label_2
    _geom_angle_atom_site_label_3
    _geom_angle_site_symmetry_1
    _geom_angle_site_symmetry_3
    _geom_angle
    _geom_angle_publ_flag
    N1 Co1 N3 . . 86.48(7) y
    N1 Co1 N4 . . 91.77(7) y
    N1 Co1 N6 . . 176.36(8) y
    N1 Co1 N7 . . 90.68(7) y
    N1 Co1 N10 . . 89.46(8) y
    N3 Co1 N4 . . 92.28(7) y
    N3 Co1 N6 . . 89.89(7) y
    N3 Co1 N7 . . 93.31(8) y
    N3 Co1 N10 . . 175.02(7) y
    N4 Co1 N6 . . 88.08(7) y
    N4 Co1 N7 . . 174.02(8) y
    N4 Co1 N10 . . 84.97(8) y
    N6 Co1 N7 . . 89.82(7) y
    N6 Co1 N10 . . 94.15(8) y
    N7 Co1 N10 . . 89.61(9) y
    N7 N8 N9 . . 175.7(2) y
    N10 N11 N12 . . 175.3(3) y
    Co1 N7 N8 . . 122.05(15) y
    Co1 N10 N11 . . 126.09(17) y
    C5 N2 C6 . . 123.44(17) y
    C15 N5 C16 . . 125.87(19) y
    N1 C5 N2 . . 119.38(18) y
    N2 C6 N3 . . 119.1(2) y
    N4 C15 N5 . . 119.30(18) y
    N5 C16 N6 . . 120.16(18) y
    C5 N1 Co1 . . 120.94(14) y
    C6 N3 Co1 . . 120.49(14) y
    C15 N4 Co1 . . 122.47(15) y
    C16 N6 Co1 . . 121.35(13) y
    O2 S1 O2 . 2_655 109.6(2) ?
    O2 S1 O1 . 2_655 107.60(11) ?
    O2 S1 O1 2_655 2_655 110.20(12) ?
    O2 S1 O1 . . 110.20(12) ?
    O2 S1 O1 2_655 . 107.60(11) ?
    O1 S1 O1 2_655 . 111.63(15) ?
    H3A O3 H3B . . 103.8 ?
    C5 N1 C1 . . 117.87(18) ?
    C1 N1 Co1 . . 121.02(14) ?
    C6 N2 H2N . . 118.3 ?
    C5 N2 H2N . . 118.3 ?
    C6 N3 C10 . . 117.6(2) ?
    C10 N3 Co1 . . 121.60(14) .
    C15 N4 C11 . . 117.58(18) ?
    C11 N4 Co1 . . 119.71(15) ?
    C16 N5 H5N . . 117.1 ?
    C15 N5 H5N . . 117.1 ?
    C16 N6 C20 . . 117.15(18) ?
    C20 N6 Co1 . . 120.92(15) ?
    N1 C1 C2 . . 123.1(2) ?
    N1 C1 H1 . . 118.4 ?
    C2 C1 H1 . . 118.4 ?
    C1 C2 C3 . . 118.1(2) ?
    C1 C2 H2 . . 121.0 ?
    C3 C2 H2 . . 121.0 ?
    C4 C3 C2 . . 120.1(2) ?
    C4 C3 H3 . . 120.0 ?
    C2 C3 H3 . . 120.0 ?
    C3 C4 C5 . . 118.9(2) ?
    C3 C4 H4 . . 120.6 ?
    C5 C4 H4 . . 120.6 ?
    N1 C5 C4 . . 121.6(2) ?
    N2 C5 C4 . . 119.04(19) ?
    N3 C6 C7 . . 121.6(2) ?
    N2 C6 C7 . . 119.27(19) ?
    C8 C7 C6 . . 119.7(2) ?
    C8 C7 H7 . . 120.1 ?
    C6 C7 H7 . . 120.1 ?
    C7 C8 C9 . . 119.1(3) ?
    C7 C8 H8 . . 120.4 ?
    C9 C8 H8 . . 120.4 ?
    C10 C9 C8 . . 118.4(2) ?
    C10 C9 H9 . . 120.8 ?
    C8 C9 H9 . . 120.8 ?
    C9 C10 N3 . . 123.1(2) ?
    C9 C10 H10 . . 118.4 ?
    N3 C10 H10 . . 118.4 ?
    C12 C11 N4 . . 123.3(2) ?
    C12 C11 H11 . . 118.4 ?
    N4 C11 H11 . . 118.4 ?
    C11 C12 C13 . . 118.2(2) ?
    C11 C12 H12 . . 120.9 ?
    C13 C12 H12 . . 120.9 ?
    C14 C13 C12 . . 120.1(2) ?
    C14 C13 H13 . . 120.0 ?
    C12 C13 H13 . . 120.0 ?
    C13 C14 C15 . . 118.7(2) ?
    C13 C14 H14 . . 120.7 ?
    C15 C14 H14 . . 120.7 ?
    N4 C15 C14 . . 121.9(2) ?
    N5 C15 C14 . . 118.8(2) ?
    N6 C16 C17 . . 121.85(19) ?
    N5 C16 C17 . . 117.99(19) ?
    C18 C17 C16 . . 119.2(2) ?
    C18 C17 H17 . . 120.4 ?
    C16 C17 H17 . . 120.4 ?
    C17 C18 C19 . . 119.2(2) ?
    C17 C18 H18 . . 120.4 ?
    C19 C18 H18 . . 120.4 ?
    C20 C19 C18 . . 119.1(2) ?
    C20 C19 H19 . . 120.5 ?
    C18 C19 H19 . . 120.5 ?
    C19 C20 N6 . . 123.2(2) ?
    C19 C20 H20 . . 118.4 ?
    N6 C20 H20 . . 118.4 ?
loop_
    _geom_hbond_atom_site_label_D
    _geom_hbond_atom_site_label_H
    _geom_hbond_atom_site_label_A
    _geom_hbond_site_symmetry_A
    _geom_hbond_distance_DH
    _geom_hbond_distance_HA
    _geom_hbond_distance_DA
    _geom_hbond_angle_DHA
    O3 H3B N12 7_655 0.86 2.24 3.095(4) 173.1
    O3 H3A O2 3_545 0.86 2.02 2.832(3) 157.7
    N2 H2N O2 1_545 0.86 1.94 2.708(2) 147.3
    N5 H5N O1 . 0.86 2.08 2.742(2) 133.5
    C4 H4 O2 1_545 0.93 2.67 3.346(3) 129.9
    C10 H10 O3 . 0.93 2.51 3.203(3) 131.2
    C11 H11 N10 . 0.93 2.55 2.911(3) 103.5
    C14 H14 O1 2_655 0.93 2.49 3.399(3) 165.3
    C17 H17 O1 . 0.93 2.56 3.261(3) 132.0
    C20 H20 N7 . 0.93 2.42 2.837(3) 107.4
    C20 H20 N11 . 0.93 2.60 3.101(3) 114.0
_shelx_hkl_file
;
   0   0  -1    0.00    0.01
   0   0  -1    0.01    0.02
   0   0  -1   -0.01    0.01
   0   0   1    0.01    0.01
   0   0   1    0.00    0.01
   0   0   1    0.00    0.02
   0   0  -2   -0.04    0.11
   0   0  -2    0.10    0.25
   0   0  -2    0.02    0.14
   0   0   2   -0.15    0.18
   0   0   2   -0.05    0.15
   0   0   2   -0.04    0.23
   0   0  -3   -0.06    0.22
   0   0  -3    0.00    0.27
   0   0  -3    0.11    0.18
   0   0   3    0.17    0.21
   0   0   3    0.05    0.19
   0   0   3   -0.05    0.25
   0   0  -4  217.25    2.20
   0   0  -4  217.23    2.22
   0   0   4  221.18    2.20
   0   0   4  212.33    2.19
   0   0  -5    0.16    0.49
   0   0  -5    0.27    0.54
   0   0  -5    0.27    0.45
   0   0   5   -0.34    0.46
   0   0   5   -0.03    0.48
   0   0   5    0.55    0.53
   0   0  -6  154.72    2.36
   0   0  -6  152.43    2.36
   0   0  -6  152.94    2.30
   0   0   6  153.67    2.35
   0   0   6  153.55    2.32
   0   0   6  147.61    2.34
   0   0  -7    0.30    0.61
   0   0  -7    0.11    0.66
   0   0  -7   -0.36    0.52
   0   0   7    0.33    0.61
   0   0   7    0.14    0.59
   0   0   7    0.38    0.65
   0   0  -8   33.43    1.56
   0   0  -8   32.52    1.57
   0   0  -8   33.86    1.42
   0   0   8   35.41    1.54
   0   0   8   34.86    1.49
   0   0   8   33.62    1.56
   0   0  -9    0.13    0.65
   0   0  -9    0.14    0.72
   0   0  -9    0.17    1.02
   0   0   9   -0.37    0.63
   0   0   9   -0.40    0.72
   0   0   9   -0.33    0.67
   0   0 -10  132.85    2.85
   0   0 -10  123.92    2.79
   0   0  10  133.69    2.85
   0   0  10  126.59    2.81
   0   0 -11    0.71    0.73
   0   0 -11    0.02    0.77
   0   0  11    0.15    0.69
   0   0  11    1.23    0.76
   0   0 -12  372.92    5.04
   0   0 -12  358.63    5.00
   0   0  12  383.31    5.04
   0   0  12  354.03    4.94
   0   0 -13    1.08    0.78
   0   0 -13    1.74    0.92
   0   0  13    0.54    0.77
   0   0  13    2.58    0.93
   0   0 -14   96.08    2.96
   0   0 -14   92.35    2.92
   0   0  14   92.92    2.86
   0   0  14   87.69    2.85
   0   0 -15    2.01    0.88
   0   0 -15   -0.24    0.87
   0   0  15    0.01    0.71
   0   0  15    0.45    0.87
   0   0 -16   29.43    2.00
   0   0 -16   27.72    1.97
   0   0  16   29.04    1.99
   0   0  16   28.24    2.05
   0   0 -17   -0.22    0.77
   0   0 -17   -0.22    0.86
   0   0  17    0.40    0.83
   0   0  17    0.90    0.92
   0   0 -18   17.23    1.86
   0   0 -18   15.29    1.78
   0   0  18   16.20    1.75
   0   0  18   14.69    1.77
   0   0 -19   -0.28    0.79
   0   0 -19    0.76    1.04
   0   0  19    0.12    0.86
   0   0  19    0.59    1.02
   0   0 -20    0.20    0.86
   0   0 -20    1.33    1.12
   0   0  20   -0.44    0.87
   0   0  20    0.29    1.03
   0   0 -21   -0.25    0.87
   0   0 -21   -0.16    1.01
   0   0  21    0.00    0.94
   0   0  21    0.19    1.05
   0   0 -22   15.75    1.91
   0   0 -22   19.63    2.29
   0   0  22   17.50    2.10
   0   0  22   17.49    2.13
   0   0 -23    0.53    0.98
   0   0 -23    0.77    1.16
   0   0  23   -0.14    0.97
   0   0  23    1.94    1.27
   0   0 -24   12.00    1.86
   0   0 -24   11.31    1.94
   0   0  24   12.49    1.88
   0   0  24    9.38    1.90
   0   0 -25   -0.38    0.89
   0   0 -25    0.37    1.27
   0   0  25    0.06    1.11
   0   0  25   -0.35    1.19
   0   0 -26   -0.35    0.95
   0   0 -26   -0.41    1.25
   0   0  26   -0.44    1.23
   0   0 -27   -0.34    1.25
   0   0  27   -0.55    1.23
   0   0 -28    1.09    1.46
   0   0  28    0.90    1.42
   0   0 -29    1.42    1.50
   0   0  29    0.01    1.41
   0   0 -30   11.45    2.29
   0   0  30   11.02    2.30
   0   0 -31    0.37    1.44
   0   0  31    1.80    1.61
   0   0 -32   12.26    2.42
   0   0  32   10.72    2.38
   0   0 -33    0.69    1.52
   0   0  33    2.04    1.69
   0   0  33   -0.98    1.48
   0   0 -34   12.08    2.55
   0   0  34   10.37    2.40
   0   0  34   11.50    2.48
   0   0 -35   -0.25    1.45
   0   0  35    1.54    1.69
   0   0  35    1.26    1.64
   0   0 -36    1.00    1.60
   0   0  36    0.10    1.59
   0   0  36    0.72    2.04
   0   0  36    1.02    1.67
   0   0  37    0.80    1.71
   0   0  37   -1.44    1.87
   0   0  37    0.32    2.11
   0   0  38    1.46    1.82
   0   0  38   -2.84    1.66
   0  -1  38   -0.10    2.07
   0  -1  38    0.37    1.91
   0   1 -38    1.12    1.87
   0  -1  37    0.77    1.66
   0  -1  37   -0.16    1.81
   0   1 -37    1.07    1.83
   0  -1  36   -0.39    1.50
   0  -1  36   -0.53    1.76
   0   1 -36   -0.12    1.68
   0  -1  35    0.75    1.66
   0  -1  35    0.12    1.77
   0   1 -35    1.09    1.78
   0  -1  34    0.39    1.51
   0  -1  34   -0.37    1.76
   0  -1  34    0.15    1.49
   0   1 -34   -0.66    1.63
   0  -1  33   -0.19    1.56
   0  -1  33    0.34    1.44
   0   1 -33   -0.07    1.58
   0  -1  32    1.31    1.80
   0  -1  32    0.02    1.41
   0   1 -32    1.01    1.59
   0  -1  31   -1.08    1.49
   0  -1  31    0.47    1.32
   0   1 -31   -0.84    1.46
   0  -1  30    0.21    1.67
   0  -1  30    0.71    1.40
   0   1 -30   -0.23    1.42
   0  -1  29    0.30    1.55
   0  -1  29    0.64    1.30
   0   1 -29    1.49    1.49
   0  -1  28   -0.65    1.44
   0  -1  28    0.05    1.28
   0   1 -28    1.03    1.43
   0  -1  27    0.33    1.27
   0   1 -27   -0.29    1.01
   0   1 -27    0.07    1.34
   0  -1  26   -0.15    1.24
   0   1 -26   -0.95    0.93
   0   1 -26    0.57    1.39
   0  -1  25   -0.77    1.11
   0   1 -25   -0.61    0.92
   0   1 -25   -0.26    1.21
   0  -1  24   -0.51    1.10
   0   1 -24   -0.31    0.92
   0   1 -24    0.04    1.23
   0  -1  23    0.19    1.09
   0   1 -23    0.05    0.94
   0   1 -23    0.85    1.16
   0  -1  22    0.23    0.98
   0  -1  22   -0.10    1.06
   0   1 -22    0.03    0.91
   0   1 -22   -0.46    1.12
   0  -1  21   -0.05    0.92
   0  -1  21   -0.18    0.98
   0   1 -21   -0.02    0.92
   0   1 -21   -0.21    1.06
   0  -1  20   -0.08    0.83
   0  -1  20    0.45    0.99
   0   1 -20   -0.29    0.87
   0   1 -20   -0.44    1.04
   0  -1  19    0.36    0.85
   0  -1  19   -0.79    0.88
   0   1 -19   -0.17    0.87
   0   1 -19    0.01    1.00
   0  -1  18   -0.22    0.77
   0  -1  18   -0.08    0.87
   0   1 -18   -0.20    0.80
   0   1 -18    0.13    0.94
   0  -1  17   -0.30    0.75
   0  -1  17   -0.17    0.86
   0   1 -17    0.11    0.85
   0   1 -17    0.76    0.95
   0  -1  16    0.05    0.72
   0  -1  16   -0.57    0.78
   0   1 -16    0.25    0.82
   0   1 -16   -0.81    0.82
   0  -1  15    0.10    0.73
   0  -1  15   -1.03    0.74
   0   1 -15   -0.25    0.78
   0   1 -15   -1.29    0.80
   0  -1  14   -0.43    0.70
   0  -1  14    0.86    0.85
   0   1 -14    0.89    0.83
   0   1 -14   -0.38    0.86
   0  -1  13   -0.25    0.70
   0  -1  13   -0.05    0.76
   0   1 -13    0.00    0.77
   0   1 -13    0.49    0.86
   0  -1  12   -0.70    0.65
   0  -1  12    0.32    0.74
   0   1 -12    0.12    0.74
   0   1 -12   -0.64    0.78
   0  -1  11    0.02    0.91
   0  -1  11   -0.36    0.62
   0  -1  11   -0.41    0.68
   0   1 -11    0.50    0.71
   0   1 -11   -0.26    0.79
   0  -1  10   -0.30    0.92
   0  -1  10   -0.37    0.61
   0  -1  10    0.19    0.68
   0   1 -10   -0.02    0.65
   0   1 -10    0.74    0.75
   0   1 -10   -0.38    0.57
   0  -1   9   -0.46    0.91
   0  -1   9    0.14    0.61
   0  -1   9    0.38    0.65
   0   1  -9    0.88    0.70
   0   1  -9    0.23    0.70
   0   1  -9    0.19    0.60
   0  -1   8    0.83    0.93
   0  -1   8    0.02    0.57
   0  -1   8   -0.09    0.72
   0  -1   8    0.02    0.61
   0   1  -8    0.15    0.64
   0   1  -8    0.39    0.69
   0   1  -8   -0.29    0.54
   0  -1   7    0.82    0.90
   0  -1   7   -0.11    0.55
   0  -1   7   -0.32    0.69
   0  -1   7    0.37    0.56
   0  -1   7    0.09    0.59
   0   1  -7    0.97    0.99
   0   1  -7    0.02    0.59
   0   1  -7   -0.53    0.64
   0   1  -7   -0.24    0.53
   0  -1   6    0.22    0.81
   0  -1   6   -0.13    0.51
   0  -1   6    0.05    0.65
   0  -1   6    0.06    0.53
   0  -1   6   -0.08    0.56
   0   1  -6    0.26    0.97
   0   1  -6   -0.37    0.52
   0   1  -6   -0.06    0.61
   0   1  -6    0.19    0.56
   0  -1   5   -0.50    0.71
   0  -1   5    0.07    0.46
   0  -1   5    0.22    0.66
   0  -1   5    0.35    0.49
   0  -1   5    0.17    0.49
   0   1  -5    0.02    0.81
   0   1  -5    0.06    0.52
   0   1  -5   -0.10    0.54
   0   1  -5    0.37    0.50
   0  -1   4   -0.01    0.67
   0  -1   4    0.08    0.38
   0  -1   4    0.03    0.54
   0  -1   4    0.00    0.40
   0  -1   4    0.42    0.43
   0   1  -4   -0.44    0.74
   0   1  -4    0.24    0.45
   0   1  -4    0.51    0.55
   0   1  -4   -0.39    0.45
   0   1  -4    0.12    0.42
   0  -1   3    0.38    0.27
   0  -1   3   -0.50    0.59
   0  -1   3    0.14    0.27
   0  -1   3    0.43    0.30
   0  -1   3    0.06    0.49
   0  -1   3    0.29    0.30
   0  -1   3    0.30    0.26
   0   1  -3   -0.10    0.56
   0   1  -3    0.12    0.34
   0   1  -3   -0.43    0.42
   0   1  -3    0.29    0.35
   0   1  -3    0.37    0.33
   0  -1   2   -0.14    0.21
   0  -1   2   -0.14    0.41
   0  -1   2    0.42    0.37
   0  -1   2   -0.05    0.15
   0  -1   2    0.10    0.17
   0  -1   2   -0.48    0.38
   0  -1   2   -0.11    0.18
   0  -1   2    0.01    0.03
   0   1  -2    0.02    0.17
   0   1  -2   -0.24    0.37
   0   1  -2    0.06    0.36
   0   1  -2   -0.12    0.22
   0   1  -2    0.08    0.22
   0   1  -2   -0.13    0.29
   0   1  -2    0.15    0.25
   0   1  -2    0.11    0.21
   0  -1   1   -0.10    0.20
   0  -1   1   -0.10    0.27
   0  -1   1    0.06    0.32
   0   1  -1    0.04    0.17
   0   1  -1    0.06    0.33
   0   1  -1    0.07    0.27
   0   1  -1   -0.10    0.25
   0   1  -1   -0.02    0.14
   0   1  -1   -0.01    0.13
   0  -1   0    0.09    0.25
   0  -1   0    0.13    0.28
   0  -1   0   -0.01    0.28
   0   1   0   -0.06    0.18
   0   1   0    0.09    0.27
   0   1   0    0.07    0.24
   0   1   0   -0.02    0.21
   0  -1  -1   -0.54    0.32
   0  -1  -1    0.07    0.24
   0   1   1   -0.15    0.21
   0   1   1    0.02    0.27
   0   1   1   -0.01    0.18
   0  -1  -2    0.04    0.16
   0  -1  -2   -0.07    0.38
   0  -1  -2   -0.02    0.24
   0  -1  -2    0.08    0.24
   0  -1  -2    0.00    0.03
   0   1   2    0.05    0.20
   0   1   2   -0.27    0.31
   0   1   2    0.01    0.20
   0   1   2   -0.05    0.29
   0   1   2   -0.02    0.22
   0  -1  -3    0.19    0.29
   0  -1  -3    0.02    0.28
   0  -1  -3    0.38    0.36
   0  -1  -3    0.11    0.22
   0   1   3    0.05    0.31
   0   1   3    0.16    0.39
   0   1   3    0.30    0.33
   0  -1  -4    0.15    0.38
   0  -1  -4   -0.48    0.44
   0  -1  -4   -0.24    0.41
   0   1   4   -0.07    0.42
   0   1   4   -0.23    0.42
   0   1   4    0.17    0.42
   0  -1  -5   -0.24    0.40
   0  -1  -5    0.13    0.50
   0  -1  -5    0.22    0.51
   0  -1  -5   -0.20    0.41
   0   1   5   -0.02    0.50
   0   1   5    0.43    0.51
   0   1   5    0.25    0.51
   0  -1  -6   -0.06    0.37
   0  -1  -6    0.46    0.58
   0  -1  -6    0.01    0.45
   0   1   6   -0.18    0.56
   0   1   6   -0.20    0.55
   0   1   6   -0.29    0.57
   0  -1  -7    0.12    0.28
   0  -1  -7    0.07    0.61
   0  -1  -7    0.15    0.50
   0   1   7   -0.04    0.57
   0   1   7    0.07    0.60
   0   1   7   -0.07    0.58
   0  -1  -8    0.12    0.15
   0  -1  -8    0.01    0.63
   0   1   8   -0.14    0.61
   0   1   8   -0.01    0.62
   0   1   8    0.12    0.62
   0  -1  -9    0.01    0.10
   0  -1  -9    0.02    0.65
   0   1   9    0.09    0.63
   0   1   9    0.31    0.66
   0   1   9   -0.02    0.66
   0  -1 -10    0.09    0.18
   0  -1 -10    0.77    0.72
   0   1  10    0.19    0.68
   0   1  10    0.45    0.68
   0   1  10    0.16    0.70
   0  -1 -11   -0.10    0.32
   0  -1 -11   -0.91    0.66
   0   1  11    0.15    0.69
   0   1  11   -0.05    0.71
   0  -1 -12   -0.33    0.46
   0  -1 -12   -0.15    0.76
   0   1  12   -0.02    0.75
   0   1  12   -0.44    0.77
   0  -1 -13    0.41    0.62
   0  -1 -13   -0.24    0.78
   0   1  13   -0.78    0.71
   0   1  13   -0.16    0.80
   0  -1 -14    0.18    0.68
   0  -1 -14   -0.14    0.80
   0   1  14   -0.16    0.74
   0   1  14   -0.16    0.76
   0  -1 -15    0.34    0.73
   0  -1 -15    0.25    0.83
   0   1  15    0.25    0.74
   0   1  15    0.72    0.85
   0  -1 -16   -0.38    0.67
   0  -1 -16    0.19    0.85
   0   1  16    0.30    0.75
   0   1  16   -0.45    0.81
   0  -1 -17   -0.06    0.74
   0  -1 -17   -0.33    0.84
   0   1  17    0.04    0.75
   0   1  17    0.55    0.95
   0  -1 -18    0.07    0.75
   0  -1 -18    0.22    0.91
   0   1  18    0.39    0.87
   0   1  18    0.03    0.93
   0  -1 -19    0.22    0.76
   0  -1 -19   -0.60    0.94
   0   1  19   -0.49    0.85
   0   1  19    0.49    0.97
   0  -1 -20   -0.16    0.77
   0  -1 -20   -0.26    0.91
   0   1  20   -0.57    0.85
   0   1  20   -0.30    1.01
   0  -1 -21    0.25    0.83
   0  -1 -21   -0.41    0.99
   0   1  21    0.23    1.01
   0   1  21   -0.39    1.00
   0  -1 -22   -0.17    0.79
   0  -1 -22   -0.61    0.99
   0   1  22   -0.31    1.02
   0   1  22   -0.52    1.12
   0  -1 -23    0.00    0.84
   0  -1 -23   -0.41    1.09
   0   1  23    0.33    1.07
   0   1  23    0.11    1.16
   0  -1 -24    0.10    0.82
   0  -1 -24   -0.17    1.14
   0   1  24    1.02    1.13
   0   1  24    0.78    1.28
   0  -1 -25   -0.39    0.82
   0  -1 -25    0.85    1.24
   0   1  25   -0.49    1.04
   0   1  25    0.34    1.27
   0  -1 -26   -0.82    1.18
   0   1  26   -0.57    1.12
   0   1  26    1.10    1.37
   0  -1 -27    1.96    1.37
   0   1  27   -0.23    1.33
   0  -1 -28    0.12    1.24
   0   1  28   -1.39    1.29
   0  -1 -29   -0.85    1.14
   0   1  29   -0.50    1.35
   0  -1 -30    1.34    1.37
   0   1  30   -1.87    1.35
   0  -1 -31    0.01    1.28
   0   1  31    0.79    1.53
   0  -1 -32   -1.24    1.20
   0   1  32    0.47    1.71
   0   1  32   -0.63    1.59
   0  -1 -33   -0.29    1.31
   0   1  33   -1.01    1.50
   0   1  33   -1.15    1.57
   0  -1 -34   -0.78    2.05
   0   1  34    0.74    1.70
   0   1  34   -1.30    1.62
   0   1  35    1.11    1.78
   0   1  35   -1.98    1.61
   0   1  36    2.08    1.86
   0   1  36    0.11    1.82
   0   1  37   -0.11    1.78
   0   1  37    1.93    2.05
   0   1  38    0.89    1.79
   0   1  38    1.03    1.96
   0  -2  37    2.32    1.99
   0   2 -37    1.09    2.01
   0  -2  36    0.99    1.80
   0   2 -36    1.46    1.97
   0  -2  35   10.57    2.83
   0  -2  35    7.18    2.42
   0   2 -35    2.83    2.05
   0  -2  34    0.49    1.35
   0  -2  34   -0.72    1.48
   0   2 -34   -0.30    1.67
   0  -2  33   -0.50    1.56
   0   2 -33    0.41    1.68
   0  -2  32    2.25    1.81
   0   2 -32   -0.15    1.59
   0  -2  31    0.74    1.62
   0  -2  31    1.03    1.34
   0   2 -31    1.84    1.69
   0  -2  30    3.54    1.87
   0  -2  30    4.41    1.64
   0   2 -30    2.41    1.69
   0  -2  29   25.06    3.24
   0  -2  29   23.60    2.65
   0   2 -29   24.51    2.95
   0  -2  28    2.48    1.66
   0  -2  28    4.41    1.54
   0   2 -28    3.87    1.48
   0   2 -28    5.83    1.90
   0  -2  27   12.41    2.29
   0  -2  27   13.74    2.13
   0   2 -27   15.82    2.27
   0   2 -27   12.39    2.23
   0  -2  26   12.75    2.34
   0  -2  26   12.04    1.96
   0   2 -26   11.34    1.99
   0   2 -26   11.11    2.10
   0  -2  25    5.77    1.85
   0  -2  25    6.29    1.63
   0   2 -25    5.17    1.56
   0   2 -25    4.39    1.65
   0  -2  24   12.25    2.21
   0  -2  24   12.15    1.91
   0   2 -24   12.24    1.95
   0   2 -24   13.09    2.11
   0  -2  23   16.90    2.36
   0  -2  23   19.58    2.21
   0   2 -23   20.63    2.31
   0   2 -23   17.00    2.28
   0  -2  22    1.48    1.34
   0  -2  22   -0.19    0.98
   0   2 -22   -0.32    0.97
   0   2 -22    0.03    1.19
   0  -2  21    2.08    1.42
   0  -2  21    2.93    1.20
   0   2 -21    2.46    1.16
   0   2 -21    2.79    1.32
   0  -2  20    4.61    1.54
   0  -2  20    5.97    1.38
   0   2 -20    4.64    1.31
   0   2 -20    4.41    1.39
   0  -2  19   20.39    1.87
   0  -2  19   18.13    2.02
   0  -2  19   19.16    1.92
   0   2 -19   17.75    1.96
   0   2 -19   17.24    1.99
   0  -2  18   19.20    1.75
   0  -2  18   16.33    1.91
   0  -2  18   21.32    1.85
   0   2 -18   18.58    1.91
   0   2 -18   18.18    1.95
   0  -2  17    8.92    1.30
   0  -2  17    9.41    1.55
   0  -2  17    9.82    1.40
   0   2 -17    9.45    1.45
   0   2 -17    9.98    1.53
   0  -2  16   28.42    1.85
   0  -2  16   24.60    2.04
   0  -2  16   24.20    1.82
   0   2 -16   25.97    1.99
   0   2 -16   26.65    2.00
   0  -2  15   11.77    1.40
   0  -2  15   11.39    1.61
   0  -2  15   11.38    1.37
   0   2 -15    9.36    1.29
   0   2 -15   10.99    1.53
   0  -2  14   10.73    1.33
   0  -2  14    8.19    1.37
   0  -2  14    8.36    1.18
   0   2 -14    7.78    1.18
   0   2 -14    9.40    1.34
   0  -2  13   26.48    1.63
   0  -2  13   24.64    1.84
   0  -2  13   27.08    1.68
   0   2 -13   24.22    1.80
   0   2 -13   26.93    1.83
   0  -2  12    5.62    0.91
   0  -2  12    4.59    1.17
   0  -2  12    5.16    0.95
   0   2 -12    8.61    1.74
   0   2 -12    5.38    1.04
   0   2 -12    4.38    1.07
   0  -2  11   10.78    1.20
   0  -2  11   11.07    1.40
   0  -2  11   12.82    1.26
   0   2 -11   13.29    1.58
   0   2 -11   12.37    1.38
   0   2 -11   12.76    1.46
   0   2 -11   11.70    1.24
   0  -2  10   34.99    1.83
   0  -2  10   35.38    1.55
   0  -2  10   33.30    1.87
   0  -2  10   35.34    1.59
   0   2 -10   32.31    1.92
   0   2 -10   36.75    1.74
   0   2 -10   38.35    1.79
   0   2 -10   36.42    1.67
   0  -2   9   19.66    1.54
   0  -2   9   20.66    1.25
   0  -2   9   18.31    1.45
   0  -2   9   20.81    1.27
   0   2  -9   17.10    1.51
   0   2  -9   20.32    1.40
   0   2  -9   18.87    1.35
   0   2  -9   19.28    1.28
   0  -2   8    7.91    0.76
   0  -2   8   10.41    1.46
   0  -2   8    8.48    0.95
   0  -2   8    8.47    1.12
   0  -2   8    9.82    1.03
   0   2  -8    8.84    1.42
   0   2  -8    8.51    0.95
   0   2  -8    9.86    1.15
   0   2  -8    7.66    0.95
   0   2  -8    8.60    0.96
   0  -2   7   45.44    1.17
   0  -2   7   42.58    1.83
   0  -2   7   44.49    1.38
   0  -2   7   46.34    1.40
   0  -2   7   44.72    1.80
   0  -2   7   44.62    1.42
   0   2  -7   42.17    1.89
   0   2  -7   45.39    1.59
   0   2  -7   46.08    1.76
   0   2  -7   45.40    1.60
   0   2  -7   46.36    1.57
   0  -2   6  385.87    2.83
   0  -2   6  378.49    4.49
   0  -2   6  387.25    4.52
   0  -2   6  407.46    3.26
   0  -2   6  404.33    3.24
   0  -2   6  379.48    4.32
   0  -2   6  396.93    3.32
   0  -2   6  395.91    3.31
   0   2  -6  382.61    4.63
   0   2  -6  385.38    3.67
   0   2  -6  389.35    4.31
   0   2  -6  377.89    3.69
   0   2  -6  396.01    3.70
   0  -2   5   18.74    0.78
   0  -2   5   19.90    1.36
   0  -2   5   18.56    1.37
   0  -2   5   19.98    0.84
   0  -2   5   20.26    0.85
   0  -2   5   20.22    1.34
   0  -2   5   19.46    0.87
   0  -2   5   -0.07    0.06
   0   2  -5   17.32    1.29
   0   2  -5   19.00    1.05
   0   2  -5   19.93    1.26
   0   2  -5   17.44    1.01
   0   2  -5   18.02    0.98
   0  -2   4    5.40    0.61
   0  -2   4    5.96    1.10
   0  -2   4    4.31    0.81
   0  -2   4    5.82    0.52
   0  -2   4    5.71    0.52
   0  -2   4    6.41    0.94
   0  -2   4    5.40    0.57
   0  -2   4    3.49    0.39
   0   2  -4    5.64    0.61
   0   2  -4    5.42    1.12
   0   2  -4    7.19    0.98
   0   2  -4    5.24    0.59
   0   2  -4    5.71    0.60
   0   2  -4    5.16    0.85
   0   2  -4    6.27    0.78
   0   2  -4    5.77    0.61
   0  -2   3   93.56    1.40
   0  -2   3   92.16    2.10
   0  -2   3   92.90    2.14
   0  -2   3   95.22    2.12
   0  -2   3   98.67    0.82
   0  -2   3   99.39    0.83
   0   2  -3   91.84    1.38
   0   2  -3   92.45    2.15
   0   2  -3   94.91    2.13
   0   2  -3   97.67    1.39
   0   2  -3  103.58    1.41
   0   2  -3   95.38    2.07
   0   2  -3   94.23    1.41
   0   2  -3  100.63    1.43
   0  -2   2   14.14    0.80
   0  -2   2   13.84    1.20
   0  -2   2   13.62    1.18
   0   2  -2   13.81    0.77
   0   2  -2   12.67    1.19
   0   2  -2   16.23    1.21
   0   2  -2   14.82    0.60
   0   2  -2   14.91    0.58
   0   2  -2   13.86    1.10
   0   2  -2   15.23    0.64
   0   2  -2   15.02    0.62
   0  -2   1   54.74    1.28
   0  -2   1   58.46    1.71
   0  -2   1   54.75    1.70
   0   2  -1   53.87    1.24
   0   2  -1   57.57    1.68
   0   2  -1   56.29    1.65
   0   2  -1   54.45    1.52
   0   2  -1   56.98    0.73
   0   2  -1   59.05    0.73
   0  -2   0   42.62    1.26
   0  -2   0   47.99    1.59
   0  -2   0   45.01    1.53
   0   2   0   44.48    1.27
   0   2   0   46.14    1.59
   0   2   0   47.56    1.58
   0   2   0   46.15    1.41
   0  -2  -1   55.29    1.73
   0  -2  -1   56.42    1.48
   0   2   1   55.94    1.50
   0   2   1   56.28    1.66
   0   2   1   56.63    1.70
   0   2   1   55.87    1.44
   0   2   1   57.56    0.70
   0   2   1   59.93    0.71
   0  -2  -2   13.77    1.24
   0  -2  -2   14.85    0.95
   0   2   2   14.30    1.10
   0   2   2   14.16    0.56
   0   2   2   15.95    0.58
   0   2   2   15.06    1.19
   0   2   2   15.16    0.91
   0   2   2   14.53    0.62
   0  -2  -3   95.02    2.26
   0  -2  -3   93.07    1.67
   0   2   3   90.27    2.04
   0   2   3   98.21    1.36
   0   2   3   95.39    2.20
   0   2   3   96.81    1.67
   0   2   3   96.09    1.68
   0   2   3   97.88    1.40
   0  -2  -4    6.13    0.50
   0  -2  -4    5.49    0.62
   0  -2  -4    6.14    0.70
   0  -2  -4    4.45    0.49
   0   2   4    6.23    0.76
   0   2   4    6.98    1.03
   0   2   4    5.78    0.71
   0   2   4    5.04    0.71
   0   2   4    5.17    0.60
   0  -2  -5   18.08    0.80
   0  -2  -5   18.79    0.90
   0  -2  -5   18.29    1.05
   0  -2  -5    0.00    0.06
   0   2   5   18.88    1.04
   0   2   5   18.02    1.25
   0   2   5   19.27    0.91
   0   2   5   18.20    1.15
   0   2   5   19.15    0.99
   0  -2  -6  393.76    3.15
   0  -2  -6  381.70    3.12
   0  -2  -6  393.73    3.89
   0  -2  -6  293.56    2.82
   0   2   6  391.92    3.65
   0   2   6  374.55    4.50
   0   2   6  388.49    3.65
   0   2   6  390.41    3.69
   0  -2  -7   44.89    1.37
   0  -2  -7   43.76    1.24
   0  -2  -7   44.78    1.58
   0  -2  -7   44.94    1.41
   0   2   7   45.49    1.58
   0   2   7   42.36    1.51
   0   2   7   45.52    1.58
   0  -2  -8    8.84    0.95
   0  -2  -8    7.51    0.77
   0  -2  -8    7.96    0.99
   0   2   8    7.51    0.89
   0   2   8    7.95    0.94
   0   2   8    6.94    0.90
   0  -2  -9   19.62    1.23
   0  -2  -9   20.51    1.27
   0   2   9   19.04    1.36
   0   2   9   19.65    1.35
   0   2   9   19.82    1.39
   0  -2 -10   36.57    1.58
   0  -2 -10   37.08    1.62
   0   2  10   35.45    1.73
   0   2  10   37.29    1.70
   0   2  10   37.93    1.74
   0  -2 -11   10.82    1.21
   0  -2 -11   10.50    1.24
   0   2  11   11.97    1.38
   0   2  11   10.79    1.31
   0   2  11   11.60    1.31
   0  -2 -12    6.11    0.93
   0  -2 -12    4.70    0.94
   0   2  12    3.51    0.91
   0   2  12    5.16    1.05
   0  -2 -13   28.30    1.67
   0  -2 -13   28.70    1.72
   0   2  13   27.38    1.82
   0   2  13   27.34    1.86
   0  -2 -14    8.00    1.09
   0  -2 -14   10.14    1.26
   0   2  14    9.56    1.30
   0   2  14    8.03    1.27
   0  -2 -15   12.18    1.41
   0  -2 -15   10.57    1.33
   0   2  15   11.59    1.44
   0   2  15   11.59    1.49
   0  -2 -16   24.10    1.75
   0  -2 -16   24.57    1.84
   0   2  16   28.58    1.97
   0   2  16   24.27    1.99
   0  -2 -17    9.75    1.29
   0  -2 -17    9.84    1.44
   0   2  17    9.46    1.38
   0   2  17    7.08    1.34
   0  -2 -18   20.52    1.75
   0  -2 -18   20.84    1.88
   0   2  18   18.92    1.93
   0   2  18   21.02    1.98
   0  -2 -19   21.10    1.80
   0  -2 -19   18.45    1.82
   0   2  19   19.46    2.01
   0   2  19   20.23    2.04
   0  -2 -20    5.15    1.15
   0  -2 -20    5.86    1.36
   0   2  20    5.16    1.32
   0   2  20    3.74    1.31
   0  -2 -21    2.16    0.95
   0  -2 -21    2.60    1.19
   0   2  21    2.37    1.20
   0   2  21    1.58    1.16
   0  -2 -22   -0.01    0.78
   0  -2 -22    0.40    1.03
   0   2  22    0.10    1.05
   0   2  22   -0.05    1.17
   0  -2 -23   19.46    1.95
   0  -2 -23   16.06    2.04
   0   2  23   16.10    2.12
   0   2  23   15.10    2.12
   0  -2 -24   12.43    1.72
   0  -2 -24   12.87    1.93
   0   2  24   13.62    2.01
   0   2  24   13.10    2.06
   0  -2 -25    6.84    1.59
   0   2  25    7.02    1.79
   0  -2 -26   10.19    1.85
   0   2  26   11.99    2.26
   0  -2 -27   13.52    2.07
   0   2  27   13.49    2.36
   0  -2 -28    2.21    1.31
   0   2  28    2.65    1.65
   0  -2 -29   25.72    2.66
   0   2  29   23.95    3.14
   0   2  29   25.33    3.03
   0  -2 -30    2.29    1.40
   0   2  30    6.12    2.15
   0   2  30    4.37    1.94
   0  -2 -31   -0.26    1.85
   0   2  31    0.98    1.74
   0   2  31    0.21    1.59
   0   2  32    1.88    1.84
   0   2  32    0.79    1.72
   0   2  33    1.85    1.91
   0   2  33    1.13    1.73
   0   2  34    1.08    1.83
   0   2  34   -0.05    1.71
   0   2  35    5.45    2.31
   0   2  35    6.17    2.33
   0   2  36    2.08    2.07
   0   2  36    1.16    2.01
   0   2  37   -0.41    1.88
   0   2  37    1.96    2.15
   0  -3  37    1.12    1.75
   0   3 -37   -1.20    1.81
   0  -3  36    0.88    1.73
   0   3 -36   -0.42    1.88
   0  -3  35    1.80    1.74
   0   3 -35    1.49    1.90
   0  -3  34    1.54    1.78
   0   3 -34   -0.70    1.68
   0  -3  33    0.15    1.52
   0   3 -33   -0.74    1.65
   0  -3  32    0.01    1.43
   0   3 -32   -0.58    1.60
   0  -3  31    0.54    1.54
   0   3 -31   -0.49    1.49
   0  -3  30    2.11    1.66
   0   3 -30   -0.52    1.46
   0  -3  29   -0.33    1.38
   0   3 -29    0.61    1.44
   0   3 -29   -1.10    1.36
   0  -3  28   -1.69    1.20
   0   3 -28   -0.04    1.15
   0   3 -28    0.19    1.47
   0  -3  27   -0.43    1.39
   0  -3  27    0.02    1.03
   0   3 -27    0.45    1.17
   0   3 -27   -1.13    1.29
   0  -3  26   -1.51    1.23
   0  -3  26   -0.52    0.91
   0   3 -26   -0.16    1.09
   0   3 -26    0.88    1.42
   0  -3  25   -0.36    1.26
   0  -3  25   -1.52    0.82
   0   3 -25   -0.08    1.08
   0   3 -25    1.05    1.39
   0  -3  24    2.12    1.42
   0  -3  24    0.00    0.91
   0   3 -24   -0.52    1.02
   0   3 -24   -1.04    1.20
   0  -3  23   -0.77    1.22
   0  -3  23    0.09    0.93
   0   3 -23    0.10    1.09
   0   3 -23    0.52    1.26
   0  -3  22   -0.38    1.16
   0  -3  22   -0.70    0.83
   0   3 -22    0.40    1.09
   0   3 -22    0.17    1.17
   0  -3  21   -0.51    1.14
   0  -3  21    0.69    0.91
   0   3 -21    0.77    1.07
   0   3 -21    0.79    1.20
   0  -3  20    0.43    1.16
   0  -3  20   -0.58    0.77
   0   3 -20    0.81    1.02
   0   3 -20    1.65    1.24
   0  -3  19   -0.61    0.99
   0  -3  19   -0.19    0.80
   0   3 -19    0.38    0.96
   0   3 -19    0.28    1.10
   0  -3  18   -0.59    0.98
   0  -3  18   -0.09    0.78
   0   3 -18   -0.23    0.85
   0   3 -18   -0.45    0.99
   0  -3  17   -0.50    0.93
   0  -3  17   -0.37    0.72
   0   3 -17    0.86    0.90
   0   3 -17   -0.06    0.95
   0  -3  16   -0.56    0.93
   0  -3  16   -0.49    0.72
   0   3 -16   -0.68    1.40
   0   3 -16   -0.15    0.80
   0   3 -16   -0.21    0.91
   0  -3  15   -0.09    0.60
   0  -3  15    0.30    0.96
   0  -3  15    0.59    0.73
   0   3 -15   -0.47    1.22
   0   3 -15   -0.46    0.78
   0   3 -15    0.55    0.91
   0  -3  14   -0.63    0.54
   0  -3  14    0.03    0.57
   0  -3  14    0.21    0.89
   0  -3  14   -0.06    0.63
   0   3 -14    0.62    1.28
   0   3 -14    0.52    0.76
   0   3 -14    0.36    0.84
   0  -3  13    0.11    0.57
   0  -3  13   -0.35    0.53
   0  -3  13    0.73    0.89
   0  -3  13   -0.06    0.63
   0   3 -13    0.21    1.34
   0   3 -13   -0.46    0.68
   0   3 -13   -0.16    0.80
   0  -3  12   -0.07    0.54
   0  -3  12    0.03    0.53
   0  -3  12   -0.09    0.52
   0  -3  12   -0.33    0.85
   0  -3  12    0.81    0.65
   0   3 -12   -0.33    1.19
   0   3 -12    0.27    0.72
   0   3 -12   -0.38    0.76
   0   3 -12   -0.05    0.64
   0  -3  11   -0.50    0.44
   0  -3  11    0.47    0.91
   0  -3  11   -0.43    0.48
   0  -3  11    0.14    0.50
   0  -3  11    0.26    0.87
   0  -3  11   -0.40    0.55
   0   3 -11   -0.43    1.15
   0   3 -11    0.07    0.71
   0   3 -11    0.05    0.79
   0   3 -11    0.46    0.78
   0   3 -11    0.18    0.65
   0  -3  10    0.02    0.44
   0  -3  10    0.13    0.84
   0  -3  10    0.15    0.49
   0  -3  10    0.36    0.52
   0  -3  10    0.11    0.88
   0  -3  10    0.02    0.52
   0   3 -10   -0.40    1.16
   0   3 -10    0.11    0.66
   0   3 -10   -0.20    0.81
   0   3 -10    0.00    0.71
   0   3 -10   -0.05    0.62
   0  -3   9   -0.04    0.42
   0  -3   9    0.17    0.87
   0  -3   9   -0.22    0.43
   0  -3   9    0.17    0.45
   0  -3   9   -0.48    0.85
   0  -3   9   -0.06    0.27
   0   3  -9    0.11    1.03
   0   3  -9   -0.30    0.62
   0   3  -9    1.00    0.87
   0   3  -9   -0.06    0.68
   0   3  -9    0.40    0.62
   0  -3   8    0.13    0.44
   0  -3   8   -0.51    0.77
   0  -3   8   -0.06    0.40
   0  -3   8    0.02    0.40
   0  -3   8    0.71    0.89
   0  -3   8    0.10    0.15
   0   3  -8   -1.26    1.00
   0   3  -8    0.01    0.56
   0   3  -8    0.53    0.84
   0   3  -8   -0.16    0.64
   0   3  -8    0.11    0.56
   0  -3   7    0.23    0.42
   0  -3   7    0.21    0.86
   0  -3   7   -0.65    0.76
   0  -3   7    0.24    0.35
   0  -3   7    0.35    0.35
   0  -3   7    0.44    0.81
   0  -3   7   -0.10    0.38
   0   3  -7    0.00    1.03
   0   3  -7   -0.43    0.50
   0   3  -7   -0.07    0.70
   0   3  -7   -0.08    0.60
   0   3  -7   -0.23    0.50
   0  -3   6   -0.42    0.40
   0  -3   6   -0.22    0.95
   0  -3   6    0.35    0.81
   0  -3   6    0.10    0.22
   0  -3   6   -0.04    0.23
   0  -3   6   -0.76    0.77
   0  -3   6   -0.47    0.32
   0  -3   6    0.00    0.32
   0   3  -6   -0.41    0.37
   0   3  -6   -1.23    0.98
   0   3  -6   -0.32    0.47
   0   3  -6    0.10    0.49
   0   3  -6    0.61    0.77
   0   3  -6   -0.42    0.54
   0   3  -6   -0.22    0.45
   0  -3   5   -0.37    0.42
   0  -3   5   -0.13    0.85
   0  -3   5   -0.68    0.72
   0  -3   5   -0.26    0.80
   0   3  -5   -0.14    0.40
   0   3  -5    0.65    1.06
   0   3  -5   -0.16    0.70
   0   3  -5    0.03    0.44
   0   3  -5   -0.26    0.44
   0   3  -5   -0.61    0.68
   0   3  -5   -0.40    0.50
   0   3  -5   -0.12    0.44
   0  -3   4    0.29    0.45
   0  -3   4   -0.57    0.73
   0  -3   4   -0.19    0.75
   0   3  -4   -0.05    0.43
   0   3  -4   -0.29    0.94
   0   3  -4   -0.28    0.70
   0   3  -4   -0.25    0.40
   0   3  -4    0.20    0.40
   0   3  -4   -0.18    0.67
   0   3  -4    0.17    0.45
   0   3  -4   -0.32    0.39
   0  -3   3   -0.20    0.47
   0  -3   3    0.09    0.68
   0  -3   3   -0.05    0.81
   0   3  -3   -0.15    0.44
   0   3  -3   -0.78    0.93
   0   3  -3   -0.49    0.66
   0   3  -3   -0.13    0.35
   0   3  -3    0.03    0.36
   0   3  -3    0.32    0.72
   0   3  -3    0.08    0.57
   0   3  -3   -0.21    0.40
   0   3  -3    0.14    0.37
   0  -3   2    0.08    0.53
   0  -3   2   -0.09    0.76
   0  -3   2   -0.83    0.78
   0   3  -2    0.03    0.50
   0   3  -2    0.49    0.97
   0   3  -2   -0.15    0.69
   0   3  -2   -0.10    0.30
   0   3  -2    0.18    0.29
   0   3  -2   -0.30    0.69
   0   3  -2   -0.45    0.48
   0   3  -2   -0.27    0.36
   0   3  -2   -0.03    0.32
   0  -3   1   -0.27    0.53
   0  -3   1   -0.17    0.74
   0  -3   1    0.43    0.83
   0   3  -1   -0.53    0.49
   0   3  -1    0.09    0.69
   0   3  -1   -0.09    0.24
   0   3  -1    0.23    0.23
   0   3  -1   -0.05    0.72
   0   3  -1    0.10    0.54
   0   3  -1   -0.08    0.31
   0   3  -1   -0.11    0.28
   0  -3   0    0.18    0.60
   0  -3   0    0.40    0.72
   0  -3   0    0.20    0.75
   0   3   0    0.06    0.57
   0   3   0   -0.27    0.67
   0   3   0   -0.16    0.20
   0   3   0   -0.07    0.74
   0   3   0    0.37    0.58
   0   3   0    0.42    0.30
   0   3   0    0.24    0.26
   0  -3  -1   -0.21    0.81
   0   3   1    0.69    0.64
   0   3   1    0.34    0.73
   0   3   1    0.02    0.24
   0   3   1    0.05    0.23
   0   3   1   -0.47    0.61
   0   3   1   -0.02    0.55
   0   3   1    0.09    0.29
   0   3   1    0.03    0.28
   0  -3  -2   -0.13    0.85
   0  -3  -2    0.11    0.59
   0   3   2    0.00    0.66
   0   3   2   -0.22    0.68
   0   3   2    0.02    0.29
   0   3   2    0.16    0.29
   0   3   2    0.24    0.68
   0   3   2   -0.25    0.53
   0   3   2    0.14    0.33
   0   3   2   -0.22    0.32
   0  -3  -3   -0.63    0.86
   0  -3  -3   -0.17    0.56
   0   3   3   -0.05    0.68
   0   3   3    0.29    0.36
   0   3   3   -0.07    0.69
   0   3   3    0.08    0.52
   0   3   3    0.17    0.52
   0   3   3   -0.29    0.37
   0  -3  -4   -0.24    0.85
   0  -3  -4    0.31    0.54
   0   3   4   -0.05    0.72
   0   3   4   -0.23    0.40
   0   3   4    0.12    0.76
   0   3   4   -0.31    0.49
   0   3   4    0.31    0.55
   0   3   4   -0.37    0.41
   0  -3  -5    0.20    0.90
   0  -3  -5   -0.21    0.49
   0   3   5    0.35    0.81
   0   3   5   -0.26    0.44
   0   3   5    0.44    0.83
   0   3   5    0.13    0.50
   0   3   5   -0.41    0.54
   0   3   5    0.03    0.47
   0  -3  -6   -0.32    0.47
   0  -3  -6   -0.47    0.51
   0  -3  -6   -0.23    0.31
   0   3   6    0.07    0.73
   0   3   6   -0.11    0.49
   0   3   6   -0.98    0.70
   0   3   6   -0.22    0.45
   0   3   6   -0.13    0.60
   0   3   6    0.16    0.52
   0  -3  -7    0.08    0.33
   0  -3  -7    0.36    0.49
   0  -3  -7    0.08    0.38
   0   3   7    0.46    0.84
   0   3   7    0.14    0.55
   0   3   7   -0.09    0.74
   0   3   7   -0.01    0.48
   0   3   7    0.31    0.66
   0   3   7   -0.08    0.54
   0  -3  -8   -0.02    0.39
   0  -3  -8   -0.02    0.46
   0  -3  -8    0.03    0.26
   0   3   8    0.31    0.60
   0   3   8    0.59    0.90
   0   3   8    0.41    0.61
   0  -3  -9   -0.64    0.40
   0  -3  -9   -0.59    0.44
   0  -3  -9    0.04    0.11
   0   3   9    0.63    0.65
   0   3   9   -0.27    0.84
   0   3   9   -0.24    0.59
   0   3   9   -0.36    0.63
   0  -3 -10   -0.44    0.45
   0  -3 -10   -0.26    0.47
   0  -3 -10   -0.04    0.48
   0   3  10    0.57    0.69
   0   3  10    0.52    0.67
   0   3  10   -0.15    0.66
   0  -3 -11   -0.03    0.50
   0  -3 -11   -0.10    0.46
   0  -3 -11    0.03    0.56
   0   3  11   -0.18    0.66
   0   3  11    0.28    0.68
   0   3  11    0.29    0.73
   0  -3 -12   -0.40    0.51
   0  -3 -12    0.46    0.49
   0  -3 -12   -0.27    0.60
   0   3  12   -0.53    0.65
   0   3  12    0.01    0.71
   0   3  12   -0.98    0.67
   0  -3 -13   -0.09    0.55
   0  -3 -13    0.22    0.49
   0  -3 -13   -0.30    0.60
   0   3  13   -0.24    0.69
   0   3  13   -0.46    0.72
   0  -3 -14   -0.04    0.58
   0  -3 -14   -0.38    0.47
   0  -3 -14    0.20    0.67
   0   3  14    0.60    0.77
   0   3  14    0.92    0.82
   0  -3 -15    0.12    0.61
   0  -3 -15   -0.04    0.50
   0  -3 -15    0.29    0.70
   0   3  15    0.97    0.80
   0   3  15   -0.18    0.83
   0  -3 -16   -0.35    0.62
   0  -3 -16    0.16    0.55
   0  -3 -16   -0.14    0.68
   0   3  16   -0.33    0.75
   0   3  16   -0.59    0.83
   0  -3 -17    0.09    0.66
   0  -3 -17    0.14    0.76
   0   3  17    0.28    0.84
   0   3  17    0.49    0.97
   0  -3 -18   -0.11    0.67
   0  -3 -18    0.26    0.76
   0   3  18   -0.09    0.85
   0   3  18    0.04    0.99
   0  -3 -19   -0.21    0.68
   0  -3 -19    0.31    0.84
   0   3  19    0.68    0.96
   0   3  19    0.32    1.04
   0  -3 -20    0.05    0.68
   0  -3 -20   -0.31    0.83
   0   3  20    0.02    0.97
   0   3  20   -0.33    1.08
   0  -3 -21   -0.68    0.67
   0  -3 -21   -0.03    0.87
   0   3  21   -0.34    0.96
   0   3  21    0.81    1.19
   0  -3 -22   -0.22    0.73
   0  -3 -22   -0.65    0.83
   0   3  22   -0.69    0.97
   0   3  22   -0.33    1.10
   0  -3 -23    0.06    0.76
   0  -3 -23    0.09    0.90
   0   3  23   -0.53    1.06
   0   3  23    1.65    1.32
   0  -3 -24   -0.28    0.88
   0   3  24    0.41    1.27
   0  -3 -25   -0.48    0.91
   0   3  25   -0.35    1.23
   0  -3 -26   -1.36    0.90
   0   3  26   -0.22    1.49
   0   3  26   -0.39    1.33
   0  -3 -27   -0.13    1.05
   0   3  27   -0.71    1.55
   0   3  27    0.20    1.44
   0   3  28    0.08    1.70
   0   3  28    0.24    1.56
   0   3  29   -0.62    1.59
   0   3  29   -1.07    1.42
   0   3  30   -0.20    1.59
   0   3  30   -0.12    1.56
   0   3  31    1.35    1.85
   0   3  31   -0.58    1.58
   0   3  32    0.96    1.84
   0   3  32   -0.59    1.57
   0   3  33    1.44    2.02
   0   3  33   -0.44    1.69
   0   3  34    1.04    1.89
   0   3  34   -0.28    1.69
   0   3  35    1.08    2.05
   0   3  35    0.61    1.99
   0   3  36   -0.54    1.80
   0   3  36   -0.72    1.91
   0   3  37    0.65    1.96
   0   3  37   -1.26    1.91
   0  -4  36   -0.10    1.58
   0   4 -36    1.18    2.00
   0  -4  35   10.20    2.67
   0   4 -35    6.69    2.44
   0  -4  34    2.52    1.80
   0   4 -34    4.17    2.12
   0  -4  33    1.69    1.80
   0   4 -33   -0.48    1.61
   0  -4  32    0.17    1.53
   0   4 -32    0.53    1.72
   0  -4  31   -0.36    1.46
   0   4 -31    0.35    1.58
   0  -4  30    0.08    1.42
   0   4 -30   -1.00    1.47
   0  -4  29    4.03    1.80
   0   4 -29    6.22    1.82
   0   4 -29    6.21    2.07
   0  -4  28    1.45    1.54
   0   4 -28    1.98    1.41
   0   4 -28    2.17    1.63
   0  -4  27    3.54    1.69
   0   4 -27    3.48    1.48
   0   4 -27    1.59    1.57
   0  -4  26    0.26    1.42
   0   4 -26    0.18    1.18
   0   4 -26    1.51    1.56
   0  -4  25   -0.30    1.28
   0   4 -25   -0.70    1.09
   0   4 -25    0.42    1.39
   0  -4  24    1.27    1.40
   0   4 -24   -0.86    1.10
   0   4 -24   -0.83    1.21
   0  -4  23   19.55    2.69
   0  -4  23   19.86    2.14
   0   4 -23   17.90    2.22
   0   4 -23   18.09    2.41
   0  -4  22    2.34    0.89
   0  -4  22    3.03    1.57
   0  -4  22    2.26    0.97
   0   4 -22    1.55    1.23
   0   4 -22    1.04    1.26
   0  -4  21    5.39    1.07
   0  -4  21    4.21    1.62
   0  -4  21    4.51    1.11
   0   4 -21    4.26    1.40
   0   4 -21    4.22    1.47
   0  -4  20    5.75    1.07
   0  -4  20    5.78    1.62
   0  -4  20    7.64    1.28
   0   4 -20    7.47    1.57
   0   4 -20    7.23    1.65
   0  -4  19    1.01    0.73
   0  -4  19    1.31    1.35
   0  -4  19    1.42    0.82
   0   4 -19    1.49    1.12
   0   4 -19    0.81    1.12
   0  -4  18    4.05    1.52
   0  -4  18    3.93    0.89
   0  -4  18    2.73    1.34
   0  -4  18    4.16    0.97
   0   4 -18    3.91    1.92
   0   4 -18    3.16    1.18
   0   4 -18    3.30    1.25
   0  -4  17   12.56    1.91
   0  -4  17   14.90    1.35
   0  -4  17   15.38    2.10
   0  -4  17   13.68    1.38
   0   4 -17   20.72    2.93
   0   4 -17   15.41    1.89
   0   4 -17   13.62    1.80
   0  -4  16    7.79    1.60
   0  -4  16    9.92    1.11
   0  -4  16    8.02    1.64
   0  -4  16    9.80    1.18
   0   4 -16   11.07    2.18
   0   4 -16    8.67    1.40
   0   4 -16    7.13    1.41
   0  -4  15   18.85    2.16
   0  -4  15   23.52    1.42
   0  -4  15   23.03    2.09
   0  -4  15   21.86    1.42
   0   4 -15   20.69    2.22
   0   4 -15   20.39    1.87
   0   4 -15   19.24    1.92
   0  -4  14   12.39    1.85
   0  -4  14   11.33    1.10
   0  -4  14   12.86    1.84
   0  -4  14    7.86    0.92
   0   4 -14   12.96    2.15
   0   4 -14    9.84    1.37
   0   4 -14   10.05    1.43
   0  -4  13   13.76    1.82
   0  -4  13   14.26    1.08
   0  -4  13   12.45    1.68
   0  -4  13   -0.02    0.11
   0   4 -13   17.78    2.54
   0   4 -13   12.85    1.52
   0   4 -13   11.57    1.44
   0   4 -13   13.59    1.67
   0  -4  12    7.48    0.82
   0  -4  12    6.93    1.41
   0  -4  12    7.30    0.90
   0  -4  12    6.63    0.73
   0  -4  12    6.06    1.32
   0  -4  12    5.10    0.69
   0   4 -12    6.81    1.74
   0   4 -12    5.86    1.05
   0   4 -12    6.54    1.18
   0   4 -12    7.85    1.16
   0  -4  11   22.62    1.07
   0  -4  11   21.37    1.97
   0  -4  11   22.22    0.98
   0  -4  11   22.30    0.99
   0  -4  11   19.16    1.83
   0  -4  11   22.24    1.10
   0   4 -11   20.09    1.98
   0   4 -11   22.39    1.61
   0   4 -11   19.72    1.59
   0   4 -11   22.57    1.56
   0  -4  10   16.82    0.96
   0  -4  10   16.39    1.78
   0  -4  10   18.65    0.76
   0  -4  10   18.25    0.77
   0  -4  10   17.34    1.74
   0  -4  10   17.26    0.92
   0   4 -10   17.62    2.23
   0   4 -10   18.12    1.46
   0   4 -10   17.49    1.48
   0   4 -10   15.66    1.32
   0  -4   9   22.25    1.04
   0  -4   9   24.84    1.98
   0  -4   9   24.00    1.87
   0  -4   9   24.08    0.85
   0   4  -9   24.40    2.07
   0   4  -9   23.17    1.50
   0   4  -9   22.59    1.50
   0   4  -9   23.30    1.45
   0  -4   8    7.21    0.78
   0  -4   8    6.51    1.30
   0  -4   8    5.88    1.29
   0   4  -8    5.63    0.69
   0   4  -8    7.07    1.63
   0   4  -8    5.68    0.84
   0   4  -8    6.39    1.18
   0   4  -8    5.75    0.94
   0   4  -8    5.84    0.88
   0  -4   7   15.01    0.94
   0  -4   7   14.66    1.72
   0  -4   7   13.25    1.57
   0   4  -7   15.21    0.96
   0   4  -7   14.28    1.76
   0   4  -7   14.91    1.19
   0   4  -7   14.93    1.18
   0   4  -7   15.36    1.51
   0   4  -7   16.27    1.25
   0   4  -7   15.02    1.14
   0  -4   6   48.32    1.43
   0  -4   6   48.43    2.30
   0  -4   6   49.26    2.30
   0   4  -6   51.02    1.48
   0   4  -6   48.13    2.45
   0   4  -6   53.04    2.35
   0   4  -6   50.43    1.62
   0   4  -6   53.39    1.65
   0   4  -6   49.83    2.20
   0   4  -6   48.72    1.65
   0   4  -6   54.36    1.66
   0  -4   5   22.98    1.14
   0  -4   5   21.92    1.74
   0  -4   5   22.03    1.77
   0   4  -5   23.61    1.15
   0   4  -5   20.90    1.81
   0   4  -5   25.04    1.78
   0   4  -5   24.21    1.17
   0   4  -5   25.77    1.19
   0   4  -5   26.45    1.76
   0   4  -5   23.56    1.20
   0   4  -5   24.08    1.15
   0  -4   4    1.99    0.62
   0  -4   4    1.72    0.93
   0  -4   4    1.16    0.94
   0   4  -4    1.02    0.57
   0   4  -4    1.23    1.26
   0   4  -4    0.81    0.86
   0   4  -4    1.21    0.49
   0   4  -4    1.08    0.49
   0   4  -4    1.08    0.87
   0   4  -4    1.17    0.55
   0   4  -4    1.25    0.50
   0  -4   3  227.88    4.23
   0  -4   3  216.17    4.20
   0   4  -3  216.71    3.08
   0   4  -3  220.45    4.41
   0   4  -3  232.56    4.22
   0   4  -3  224.96    2.43
   0   4  -3  229.01    2.44
   0   4  -3  220.79    4.13
   0   4  -3  220.51    2.56
   0   4  -3  227.64    2.55
   0  -4   2   40.96    2.08
   0  -4   2   44.25    2.20
   0   4  -2   42.92    1.61
   0   4  -2   43.48    2.24
   0   4  -2   44.51    2.10
   0   4  -2   44.90    1.12
   0   4  -2   44.87    1.11
   0   4  -2   44.60    2.09
   0   4  -2   44.62    1.20
   0   4  -2   44.80    1.16
   0  -4   1   73.37    2.56
   0  -4   1   72.58    2.63
   0   4  -1   68.73    2.02
   0   4  -1   74.91    2.58
   0   4  -1   74.93    1.27
   0   4  -1   76.98    1.27
   0   4  -1   75.12    2.57
   0   4  -1   73.65    1.38
   0   4  -1   74.69    1.35
   0  -4   0   30.67    1.93
   0   4   0   30.24    1.55
   0   4   0   28.77    1.81
   0   4   0   29.07    0.86
   0   4   0   30.12    0.85
   0   4   0   31.17    1.88
   0   4   0   29.27    0.95
   0   4   0   30.22    0.93
   0  -4  -1   73.98    2.68
   0   4   1   72.49    2.24
   0   4   1   77.12    2.59
   0   4   1   74.20    1.25
   0   4   1   76.78    1.25
   0   4   1   71.25    2.55
   0   4   1   74.95    1.38
   0   4   1   75.55    1.36
   0  -4  -2   41.53    2.10
   0   4   2   43.42    1.88
   0   4   2   46.20    2.15
   0   4   2   45.84    1.11
   0   4   2   45.19    1.10
   0   4   2   46.96    2.15
   0   4   2   44.44    1.18
   0   4   2   45.64    1.16
   0  -4  -3  216.53    4.34
   0   4   3  213.70    3.89
   0   4   3  233.35    4.26
   0   4   3  230.37    2.43
   0   4   3  227.93    4.33
   0   4   3  225.14    3.60
   0   4   3  221.92    3.05
   0   4   3  232.74    2.55
   0  -4  -4    1.40    1.09
   0  -4  -4    0.79    0.68
   0   4   4    1.67    0.90
   0   4   4    1.54    0.49
   0   4   4    0.93    0.83
   0   4   4    1.00    0.63
   0   4   4    0.70    0.60
   0   4   4    1.44    0.51
   0  -4  -5   23.03    1.79
   0  -4  -5   23.77    1.41
   0   4   5   22.26    1.69
   0   4   5   24.57    1.17
   0   4   5   25.14    1.99
   0   4   5   23.48    1.36
   0   4   5   24.25    1.35
   0   4   5   23.39    1.15
   0  -4  -6   49.34    2.45
   0  -4  -6   49.78    1.79
   0   4   6   46.48    2.25
   0   4   6   52.72    1.63
   0   4   6   51.91    1.79
   0   4   6   49.15    1.84
   0   4   6   50.74    1.61
   0  -4  -7   14.55    1.17
   0   4   7   15.44    1.76
   0   4   7   15.63    1.19
   0   4   7   16.18    1.15
   0   4   7   14.75    1.30
   0   4   7   16.50    1.16
   0  -4  -8    6.72    0.87
   0   4   8    4.90    1.18
   0   4   8    5.08    0.83
   0   4   8    6.17    0.86
   0   4   8    5.78    1.00
   0   4   8    6.36    0.91
   0  -4  -9   22.98    1.30
   0  -4  -9   24.52    0.75
   0   4   9   21.76    1.80
   0   4   9   24.11    1.49
   0   4   9   21.85    1.57
   0   4   9   24.81    1.47
   0  -4 -10   17.67    0.64
   0  -4 -10   16.70    1.16
   0  -4 -10   18.05    0.88
   0   4  10   16.96    1.84
   0   4  10   18.26    1.44
   0   4  10   17.49    1.39
   0   4  10   19.03    1.47
   0  -4 -11   21.70    0.92
   0  -4 -11   20.52    1.23
   0  -4 -11   21.12    1.06
   0   4  11   21.19    1.99
   0   4  11   21.99    1.56
   0   4  11   22.76    1.53
   0   4  11   21.31    1.59
   0  -4 -12    5.88    0.69
   0  -4 -12    5.89    0.83
   0  -4 -12    6.01    0.77
   0   4  12    4.67    1.40
   0   4  12    6.82    1.07
   0   4  12    5.87    1.05
   0   4  12    5.11    1.03
   0  -4 -13   14.42    1.03
   0  -4 -13   13.94    1.09
   0  -4 -13    0.68    0.29
   0   4  13   11.81    1.73
   0   4  13   12.21    1.46
   0   4  13   11.80    1.34
   0   4  13   11.58    1.42
   0  -4 -14   11.17    1.06
   0  -4 -14   10.45    1.03
   0  -4 -14    0.05    0.19
   0   4  14   12.31    1.97
   0   4  14   10.60    1.40
   0   4  14   11.57    1.48
   0  -4 -15   21.46    1.34
   0  -4 -15   23.47    1.33
   0  -4 -15   20.38    1.32
   0   4  15   21.31    2.12
   0   4  15   22.45    1.88
   0   4  15   20.10    1.87
   0  -4 -16    9.44    1.16
   0  -4 -16    8.45    1.00
   0  -4 -16    9.89    1.16
   0   4  16    8.87    1.81
   0   4  16    8.62    1.35
   0   4  16    6.67    1.32
   0  -4 -17   13.70    1.33
   0  -4 -17   14.72    1.19
   0  -4 -17   14.86    1.39
   0   4  17   13.63    2.19
   0   4  17   14.81    1.80
   0   4  17   11.92    1.67
   0  -4 -18    3.66    0.89
   0  -4 -18    3.34    0.78
   0  -4 -18    3.70    0.94
   0   4  18    3.44    1.48
   0   4  18    3.18    1.15
   0   4  18    2.94    1.26
   0  -4 -19    1.05    0.72
   0  -4 -19    1.16    0.63
   0  -4 -19    1.34    0.84
   0   4  19    2.00    1.46
   0   4  19    0.61    0.98
   0   4  19    1.54    1.17
   0  -4 -20    7.47    1.16
   0  -4 -20    7.96    1.06
   0  -4 -20    7.93    1.27
   0   4  20    6.18    1.94
   0   4  20    6.58    1.46
   0   4  20    7.34    1.64
   0  -4 -21    3.67    0.98
   0  -4 -21    3.58    0.82
   0  -4 -21    5.53    1.19
   0   4  21    4.07    1.64
   0   4  21    4.40    1.39
   0   4  21    4.91    1.52
   0  -4 -22    2.42    0.90
   0  -4 -22    2.75    0.80
   0  -4 -22    2.91    1.01
   0   4  22    0.41    1.55
   0   4  22    1.63    1.21
   0   4  22    1.35    1.32
   0  -4 -23   17.49    1.38
   0   4  23   16.76    2.73
   0   4  23   17.34    2.35
   0  -4 -24    0.51    0.64
   0   4  24   -0.58    1.28
   0   4  24    0.27    1.31
   0  -4 -25   -0.87    0.57
   0   4  25   -0.86    1.44
   0   4  25   -0.65    1.26
   0   4  26    1.27    1.74
   0   4  26    0.97    1.49
   0   4  27    4.26    2.05
   0   4  27    3.08    1.69
   0   4  28    0.36    1.78
   0   4  28    0.68    1.51
   0   4  29    3.07    1.99
   0   4  29    4.52    1.95
   0   4  30    0.07    1.79
   0   4  30   -1.09    1.50
   0   4  31    0.64    1.86
   0   4  31    0.00    1.72
   0   4  32   -1.26    1.79
   0   4  32   -0.53    1.74
   0   4  33   -1.41    1.69
   0   4  33    0.71    1.94
   0   4  34    2.39    2.16
   0   4  34    2.79    2.09
   0   4  35   10.93    2.94
   0   4  35    5.02    2.34
   0   4  36    2.01    2.18
   0   4  36    1.15    2.07
   0  -5  34   -0.30    1.58
   0   5 -34    1.31    1.97
   0  -5  33    1.15    1.66
   0   5 -33    1.59    1.90
   0  -5  32    1.72    1.71
   0   5 -32   -0.13    1.76
   0  -5  31   -0.02    1.45
   0   5 -31    1.42    1.78
   0  -5  30    1.60    1.55
   0   5 -30   -0.61    1.55
   0  -5  29   -0.85    1.55
   0  -5  29   -0.17    1.42
   0   5 -29    0.15    1.30
   0   5 -29    0.44    1.62
   0  -5  28   -1.49    1.49
   0  -5  28    0.34    1.52
   0   5 -28   -0.79    1.12
   0   5 -28    0.11    1.56
   0  -5  27    0.16    1.68
   0  -5  27    0.62    1.48
   0   5 -27    0.70    1.32
   0   5 -27   -0.85    1.38
   0  -5  26    0.17    1.65
   0  -5  26    1.08    1.47
   0   5 -26   -0.41    1.21
   0   5 -26   -0.16    1.40
   0  -5  25   -0.76    1.51
   0  -5  25    0.15    1.35
   0   5 -25    1.13    1.36
   0   5 -25    0.15    1.35
   0  -5  24   -1.60    1.40
   0  -5  24   -0.23    1.31
   0   5 -24    0.87    1.27
   0   5 -24   -0.74    1.24
   0  -5  23   -0.45    1.39
   0  -5  23    0.01    1.25
   0   5 -23   -0.80    1.12
   0   5 -23    0.61    1.33
   0  -5  22   -0.82    1.31
   0  -5  22    0.13    1.22
   0   5 -22   -0.44    1.05
   0   5 -22    1.28    1.34
   0  -5  21   -0.39    1.27
   0  -5  21   -1.12    1.20
   0   5 -21    0.61    2.14
   0   5 -21    0.15    1.10
   0   5 -21    0.01    1.15
   0  -5  20   -0.76    1.23
   0  -5  20    0.64    1.22
   0   5 -20    0.35    1.97
   0   5 -20    0.28    1.04
   0   5 -20   -0.23    1.10
   0  -5  19    0.19    1.29
   0  -5  19   -0.51    1.11
   0   5 -19    1.67    1.86
   0   5 -19   -0.55    0.96
   0   5 -19    0.30    1.11
   0  -5  18   -0.69    1.14
   0  -5  18   -0.43    1.10
   0   5 -18   -0.39    1.83
   0   5 -18   -0.20    0.94
   0   5 -18    0.63    1.07
   0  -5  17    0.78    1.25
   0  -5  17   -0.50    1.08
   0  -5  17   -0.75    0.49
   0   5 -17    0.14    1.75
   0   5 -17   -0.15    0.91
   0   5 -17    1.40    1.10
   0  -5  16   -0.42    1.10
   0  -5  16    0.02    1.11
   0  -5  16   -0.16    0.50
   0   5 -16    0.17    1.77
   0   5 -16   -0.14    0.88
   0   5 -16    0.13    0.98
   0  -5  15   -0.08    1.09
   0  -5  15    0.29    1.10
   0  -5  15    0.17    0.46
   0   5 -15    0.95    1.77
   0   5 -15   -0.05    0.84
   0   5 -15    0.58    0.93
   0  -5  14   -0.13    1.06
   0  -5  14   -0.67    0.97
   0  -5  14    0.06    0.42
   0   5 -14    0.21    1.58
   0   5 -14    0.35    0.81
   0   5 -14   -0.52    0.84
   0  -5  13   -0.43    0.71
   0  -5  13   -0.17    1.00
   0  -5  13    0.01    1.00
   0  -5  13   -0.29    0.33
   0   5 -13    0.47    1.36
   0   5 -13   -0.32    0.75
   0   5 -13   -0.10    0.83
   0   5 -13   -0.09    0.68
   0  -5  12    0.16    0.49
   0  -5  12    0.39    1.05
   0  -5  12   -0.51    0.97
   0   5 -12   -1.09    1.27
   0   5 -12    0.03    0.72
   0   5 -12    0.05    0.79
   0   5 -12    0.16    0.67
   0  -5  11    0.45    0.45
   0  -5  11    0.25    0.95
   0  -5  11   -0.27    0.98
   0   5 -11    0.44    1.29
   0   5 -11   -0.08    0.65
   0   5 -11    0.48    0.78
   0   5 -11    0.03    0.66
   0  -5  10    0.40    0.46
   0  -5  10    0.13    0.93
   0  -5  10   -0.18    0.93
   0   5 -10    0.81    1.28
   0   5 -10   -0.04    0.64
   0   5 -10   -0.08    0.68
   0   5 -10   -0.51    0.57
   0  -5   9    0.32    0.52
   0  -5   9    0.27    0.91
   0  -5   9    0.43    0.92
   0   5  -9   -0.17    0.45
   0   5  -9   -1.62    1.17
   0   5  -9    0.45    0.64
   0   5  -9   -0.41    0.57
   0   5  -9    0.57    0.69
   0   5  -9   -0.30    0.54
   0  -5   8   -0.35    0.86
   0  -5   8    0.01    0.94
   0   5  -8    0.03    0.48
   0   5  -8   -0.31    1.24
   0   5  -8    0.20    0.57
   0   5  -8    0.18    0.60
   0   5  -8   -0.43    0.59
   0   5  -8    0.30    0.58
   0  -5   7   -0.05    0.84
   0  -5   7    1.25    1.04
   0   5  -7    0.30    0.52
   0   5  -7   -0.05    1.28
   0   5  -7   -0.53    0.87
   0   5  -7    0.22    0.54
   0   5  -7   -0.30    0.53
   0   5  -7    0.27    0.60
   0   5  -7    0.27    0.54
   0  -5   6    0.41    0.88
   0  -5   6   -0.95    0.90
   0   5  -6   -0.13    0.50
   0   5  -6   -0.49    1.14
   0   5  -6   -0.83    0.78
   0   5  -6   -0.25    0.49
   0   5  -6    0.64    0.53
   0   5  -6    0.14    0.57
   0   5  -6    0.20    0.52
   0  -5   5    0.57    0.89
   0  -5   5    0.15    0.99
   0   5  -5   -0.09    0.53
   0   5  -5   -0.12    1.20
   0   5  -5   -0.67    0.80
   0   5  -5    0.10    0.48
   0   5  -5    0.48    0.51
   0   5  -5    0.56    0.57
   0   5  -5    0.03    0.47
   0  -5   4   -0.14    0.87
   0  -5   4   -0.37    0.81
   0   5  -4    0.83    0.61
   0   5  -4   -0.33    1.19
   0   5  -4   -0.19    0.78
   0   5  -4    0.21    0.45
   0   5  -4    0.08    0.47
   0   5  -4   -0.07    0.48
   0   5  -4    0.03    0.46
   0  -5   3   -0.02    0.82
   0  -5   3    0.10    0.98
   0   5  -3   -0.32    0.59
   0   5  -3   -0.54    1.08
   0   5  -3    0.43    0.81
   0   5  -3    0.15    0.42
   0   5  -3   -0.22    0.40
   0   5  -3    0.01    0.49
   0   5  -3   -0.02    0.43
   0  -5   2   -0.21    0.86
   0  -5   2    0.93    1.00
   0   5  -2    0.14    0.62
   0   5  -2   -0.60    1.14
   0   5  -2    0.14    0.84
   0   5  -2    0.14    0.40
   0   5  -2   -0.35    0.39
   0   5  -2    0.62    0.48
   0   5  -2   -0.25    0.40
   0  -5   1    0.73    0.91
   0   5  -1    0.39    0.69
   0   5  -1   -0.50    0.80
   0   5  -1    0.02    0.40
   0   5  -1   -0.07    0.38
   0   5  -1   -0.05    0.45
   0   5  -1    0.18    0.41
   0  -5   0   -0.42    0.87
   0   5   0   -0.27    0.70
   0   5   0   -0.21    0.82
   0   5   0    0.02    0.37
   0   5   0   -0.26    0.37
   0   5   0    0.24    0.46
   0   5   0   -0.29    0.38
   0  -5  -1   -0.19    0.94
   0   5   1   -0.06    0.73
   0   5   1   -0.49    0.80
   0   5   1    0.07    0.38
   0   5   1   -0.10    0.37
   0   5   1   -0.41    0.43
   0   5   1    0.54    0.41
   0  -5  -2    0.85    1.07
   0   5   2    0.45    0.77
   0   5   2   -0.47    0.82
   0   5   2    0.07    0.40
   0   5   2   -0.12    0.39
   0   5   2   -0.21    0.43
   0   5   2   -0.07    0.41
   0  -5  -3   -0.63    0.96
   0   5   3    0.24    0.80
   0   5   3    0.47    0.82
   0   5   3   -0.24    0.41
   0   5   3   -0.28    0.57
   0   5   3    0.18    0.44
   0  -5  -4   -0.44    0.94
   0   5   4   -0.35    0.77
   0   5   4   -0.32    0.77
   0   5   4    0.14    0.47
   0   5   4    0.43    0.61
   0   5   4    0.29    0.47
   0  -5  -5   -0.17    1.00
   0   5   5    0.22    0.88
   0   5   5    0.28    0.83
   0   5   5   -0.41    0.46
   0   5   5    0.45    0.62
   0   5   5   -0.39    0.46
   0  -5  -6   -0.01    1.01
   0  -5  -6   -0.23    0.64
   0   5   6   -0.92    0.81
   0   5   6   -0.31    0.50
   0   5   6   -0.52    0.63
   0   5   6    0.63    0.54
   0  -5  -7    0.06    0.62
   0   5   7    0.39    0.93
   0   5   7    0.41    0.56
   0   5   7    0.56    0.71
   0   5   7   -0.11    0.52
   0  -5  -8   -0.13    0.62
   0   5   8    0.11    0.98
   0   5   8   -0.35    0.58
   0   5   8    0.18    0.68
   0   5   8   -0.12    0.57
   0  -5  -9   -0.07    0.58
   0   5   9   -0.19    0.96
   0   5   9    0.65    0.64
   0   5   9   -0.35    0.69
   0   5   9   -0.26    0.58
   0  -5 -10   -0.53    0.54
   0   5  10    0.11    1.02
   0   5  10   -0.36    0.60
   0   5  10    0.00    0.76
   0   5  10   -0.10    0.61
   0  -5 -11    0.18    0.60
   0   5  11   -0.62    1.04
   0   5  11   -0.06    0.67
   0   5  11   -0.21    0.63
   0   5  11   -0.38    0.72
   0  -5 -12   -0.44    0.54
   0   5  12   -0.44    1.06
   0   5  12    0.67    0.74
   0   5  12    0.29    0.72
   0   5  12   -0.41    0.75
   0  -5 -13    0.08    0.57
   0   5  13   -1.33    1.01
   0   5  13    0.10    0.74
   0   5  13    0.44    0.75
   0   5  13   -0.02    0.80
   0  -5 -14    0.33    0.57
   0  -5 -14   -0.15    0.37
   0   5  14    1.29    1.29
   0   5  14    0.15    0.78
   0   5  14    0.20    0.87
   0  -5 -15    0.09    0.54
   0  -5 -15    0.10    0.46
   0   5  15    0.45    1.32
   0   5  15    0.57    0.87
   0   5  15   -0.03    0.93
   0  -5 -16    0.20    0.57
   0  -5 -16    0.08    0.51
   0   5  16   -0.54    1.23
   0   5  16    1.13    0.95
   0   5  16    0.07    0.98
   0  -5 -17   -0.06    0.51
   0  -5 -17   -0.27    0.58
   0   5  17   -0.13    1.30
   0   5  17    0.17    0.92
   0   5  17   -0.39    0.98
   0  -5 -18    0.04    0.50
   0   5  18   -0.02    1.40
   0   5  18   -0.66    0.92
   0   5  18   -0.65    1.01
   0  -5 -19    0.14    0.53
   0   5  19    0.51    1.47
   0   5  19    0.70    1.01
   0   5  19   -0.47    1.04
   0  -5 -20    0.36    0.54
   0   5  20   -0.81    1.37
   0   5  20    0.74    1.03
   0   5  20   -0.70    1.08
   0  -5 -21   -0.01    0.52
   0   5  21    1.14    1.57
   0   5  21   -0.14    1.14
   0  -5 -22   -0.32    0.47
   0   5  22   -1.11    1.48
   0   5  22   -0.06    1.24
   0   5  23    0.38    1.65
   0   5  23   -0.44    1.21
   0   5  24    0.23    1.68
   0   5  24    0.44    1.32
   0   5  25    0.45    1.57
   0   5  25    0.96    1.44
   0   5  26    0.21    1.72
   0   5  26   -2.02    1.26
   0   5  27    1.28    1.88
   0   5  27   -0.49    1.42
   0   5  28    0.62    1.87
   0   5  28    0.04    1.49
   0   5  29    1.00    1.92
   0   5  29   -0.08    1.55
   0   5  30   -1.41    1.76
   0   5  30   -0.47    1.57
   0   5  31    0.33    1.97
   0   5  31    1.36    1.78
   0   5  32    1.50    2.07
   0   5  32   -0.23    1.70
   0   5  33   -0.51    1.98
   0   5  33   -1.60    1.68
   0   5  34    0.89    2.16
   0   5  34   -0.13    1.84
   0  -6  33   -0.42    1.58
   0   6 -33   -1.16    1.65
   0  -6  32    2.53    1.91
   0   6 -32    2.45    2.03
   0  -6  31    0.54    1.61
   0   6 -31    0.67    1.77
   0  -6  30    1.41    1.69
   0   6 -30    0.68    1.74
   0  -6  29    0.90    1.63
   0   6 -29    1.75    1.59
   0   6 -29    1.26    1.68
   0  -6  28    2.42    1.72
   0   6 -28    1.30    1.47
   0   6 -28   -0.26    1.55
   0  -6  27   -0.11    1.64
   0  -6  27    1.78    1.56
   0   6 -27    0.22    1.28
   0   6 -27    1.25    1.59
   0  -6  26    2.09    1.71
   0  -6  26    0.58    1.50
   0   6 -26    1.40    1.45
   0   6 -26    1.39    1.55
   0  -6  25   -0.40    1.52
   0  -6  25   -0.07    1.40
   0   6 -25    0.13    1.29
   0   6 -25    2.59    1.60
   0  -6  24   24.56    3.37
   0  -6  24   22.76    3.13
   0   6 -24   22.62    2.75
   0   6 -24   21.28    2.79
   0  -6  23    0.43    1.51
   0  -6  23    1.08    1.52
   0   6 -23    0.49    2.46
   0   6 -23    0.41    1.26
   0   6 -23    1.26    1.39
   0  -6  22   -0.21    1.38
   0  -6  22   -0.99    1.16
   0   6 -22   -1.90    2.05
   0   6 -22    1.06    1.24
   0   6 -22   -0.79    1.14
   0  -6  21    8.54    2.08
   0  -6  21    6.67    1.86
   0   6 -21    7.23    2.56
   0   6 -21    5.14    1.54
   0   6 -21    5.00    1.61
   0  -6  20   12.76    2.34
   0  -6  20   18.32    2.70
   0   6 -20   18.34    3.25
   0   6 -20   15.52    2.10
   0   6 -20   16.54    2.28
   0  -6  19   -0.63    1.23
   0  -6  19    1.15    1.32
   0   6 -19   -2.00    1.92
   0   6 -19   -0.39    1.03
   0   6 -19   -0.91    1.05
   0  -6  18    1.37    1.38
   0  -6  18    1.18    1.32
   0   6 -18    1.06    2.15
   0   6 -18    0.49    1.06
   0   6 -18    0.98    1.17
   0  -6  17    0.59    1.30
   0  -6  17   -0.43    1.16
   0   6 -17    1.51    1.81
   0   6 -17    0.43    0.99
   0   6 -17    0.20    1.06
   0  -6  16    1.34    1.32
   0  -6  16    1.21    1.27
   0   6 -16    1.24    1.99
   0   6 -16    0.55    0.95
   0   6 -16    2.14    1.15
   0  -6  15    0.78    1.19
   0  -6  15    0.95    1.29
   0   6 -15    0.86    1.69
   0   6 -15    0.40    0.90
   0   6 -15   -0.29    0.93
   0  -6  14    0.33    1.15
   0  -6  14    0.77    1.23
   0   6 -14    0.65    1.55
   0   6 -14    0.10    0.85
   0   6 -14    0.41    0.99
   0  -6  13   67.50    3.50
   0  -6  13   64.50    3.41
   0   6 -13   65.21    3.54
   0   6 -13   65.01    2.82
   0   6 -13   61.18    2.79
   0   6 -13   64.49    3.17
   0  -6  12   22.63    2.34
   0  -6  12   21.25    2.28
   0   6 -12   23.45    2.60
   0   6 -12   23.53    1.90
   0   6 -12   21.61    1.85
   0   6 -12   21.57    1.77
   0  -6  11    8.97    1.70
   0  -6  11    8.49    1.75
   0   6 -11   13.06    2.51
   0   6 -11    6.99    1.17
   0   6 -11    7.09    1.27
   0   6 -11    9.03    1.29
   0  -6  10    1.04    1.11
   0  -6  10    0.05    1.11
   0   6 -10    0.17    1.39
   0   6 -10    1.06    0.76
   0   6 -10    0.53    0.80
   0   6 -10    0.19    0.70
   0  -6   9    1.41    1.09
   0  -6   9    1.09    1.12
   0   6  -9    0.95    0.61
   0   6  -9   -0.07    1.47
   0   6  -9    0.86    0.72
   0   6  -9    1.04    0.71
   0   6  -9    1.27    0.80
   0   6  -9    1.87    0.76
   0  -6   8   20.50    2.09
   0  -6   8   20.04    2.12
   0   6  -8   20.65    1.27
   0   6  -8   23.17    2.42
   0   6  -8   18.95    1.48
   0   6  -8   20.15    1.51
   0   6  -8   20.24    1.53
   0   6  -8   21.46    1.52
   0  -6   7    4.57    1.38
   0  -6   7    5.55    1.49
   0   6  -7    5.38    0.89
   0   6  -7    7.20    1.97
   0   6  -7    5.55    1.45
   0   6  -7    4.53    0.85
   0   6  -7    5.96    0.92
   0   6  -7    4.19    0.92
   0   6  -7    5.46    0.93
   0  -6   6   53.07    2.89
   0  -6   6   49.28    2.79
   0   6  -6   49.82    1.89
   0   6  -6   48.39    2.92
   0   6  -6   49.06    2.69
   0   6  -6   50.10    1.87
   0   6  -6   53.16    1.92
   0   6  -6   48.80    1.93
   0   6  -6   52.69    1.91
   0  -6   5   -0.42    0.91
   0  -6   5    1.13    1.12
   0   6  -5   -0.23    0.61
   0   6  -5    0.99    1.39
   0   6  -5    0.08    0.91
   0   6  -5    0.29    0.52
   0   6  -5    0.15    0.53
   0   6  -5    0.08    0.61
   0   6  -5   -0.06    0.52
   0  -6   4    0.91    1.01
   0  -6   4    0.65    1.08
   0   6  -4    1.88    0.77
   0   6  -4    0.66    1.39
   0   6  -4    1.92    1.02
   0   6  -4    2.26    0.62
   0   6  -4    1.65    0.61
   0   6  -4    1.01    0.64
   0   6  -4    1.36    0.59
   0  -6   3   -0.22    0.92
   0  -6   3    1.07    1.08
   0   6  -3    0.13    0.67
   0   6  -3    0.35    1.30
   0   6  -3    0.43    0.92
   0   6  -3    0.62    0.51
   0   6  -3   -0.47    0.46
   0   6  -3    0.15    0.54
   0   6  -3    0.04    0.50
   0  -6   2    0.43    1.08
   0   6  -2    2.40    0.88
   0   6  -2    0.47    1.22
   0   6  -2    2.27    1.07
   0   6  -2    2.03    0.58
   0   6  -2    1.81    0.56
   0   6  -2    2.24    0.66
   0   6  -2    2.37    0.61
   0  -6   1    3.06    1.28
   0   6  -1    1.62    0.85
   0   6  -1    2.80    1.56
   0   6  -1    1.42    1.02
   0   6  -1    1.55    0.53
   0   6  -1    1.35    0.51
   0   6  -1    1.23    0.59
   0   6  -1    1.58    0.57
   0  -6   0   19.45    2.05
   0   6   0   18.51    1.60
   0   6   0   22.15    1.99
   0   6   0   21.57    1.14
   0   6   0   22.13    1.15
   0   6   0   21.43    1.22
   0   6   0   22.24    1.17
   0  -6  -1    2.73    1.30
   0   6   1    0.72    0.84
   0   6   1    2.53    1.10
   0   6   1    1.78    0.56
   0   6   1    1.69    0.53
   0   6   1    1.06    0.57
   0   6   1    1.05    0.54
   0  -6  -2    2.10    1.25
   0   6   2    1.68    0.94
   0   6   2    2.55    1.07
   0   6   2    2.07    0.56
   0   6   2    2.26    0.57
   0   6   2    1.69    0.61
   0   6   2    1.92    0.60
   0  -6  -3    0.61    1.04
   0   6   3    0.66    0.89
   0   6   3    0.74    0.95
   0   6   3    0.10    0.49
   0   6   3    0.32    0.65
   0   6   3   -0.29    0.47
   0  -6  -4    0.40    1.17
   0   6   4    0.83    0.99
   0   6   4    0.93    0.97
   0   6   4    1.11    0.57
   0   6   4    0.80    0.71
   0   6   4    2.14    0.64
   0  -6  -5    0.03    1.05
   0   6   5    0.26    0.94
   0   6   5    0.17    0.90
   0   6   5    0.63    0.56
   0   6   5    0.51    0.73
   0   6   5    0.11    0.54
   0  -6  -6   47.50    2.91
   0   6   6   45.51    2.59
   0   6   6   53.72    2.84
   0   6   6   50.97    1.87
   0   6   6   51.06    2.12
   0   6   6   48.33    1.83
   0  -6  -7    3.26    1.39
   0   6   7    3.98    1.35
   0   6   7    4.43    1.26
   0   6   7    4.01    0.82
   0   6   7    4.83    1.05
   0   6   7    5.42    0.92
   0   6   8   20.19    2.09
   0   6   8   21.84    1.50
   0   6   8   22.01    1.67
   0   6   8   20.98    1.48
   0   6   9   -0.16    1.14
   0   6   9    1.09    0.72
   0   6   9    0.81    0.83
   0   6   9    0.36    0.68
   0  -6 -10    0.81    0.76
   0   6  10    0.19    1.24
   0   6  10    0.97    0.74
   0   6  10    0.08    0.85
   0   6  10    1.08    0.77
   0  -6 -11    7.53    1.14
   0   6  11    7.45    1.76
   0   6  11    6.88    1.16
   0   6  11    8.05    1.23
   0  -6 -12   21.16    1.55
   0   6  12   22.96    2.47
   0   6  12   23.58    1.85
   0   6  12   23.61    1.77
   0   6  12   22.75    1.92
   0  -6 -13   63.63    2.28
   0   6  13   56.53    3.37
   0   6  13   64.90    2.74
   0   6  13   66.06    3.07
   0   6  13   64.30    2.82
   0  -6 -14   -0.27    0.55
   0   6  14   -0.10    1.26
   0   6  14    0.48    0.87
   0   6  14    1.15    1.00
   0  -6 -15    0.28    0.56
   0   6  15    0.25    1.22
   0   6  15    0.27    0.87
   0   6  15    0.52    0.96
   0  -6 -16    1.16    0.64
   0   6  16    1.73    1.59
   0   6  16    0.50    0.92
   0   6  16   -0.55    1.00
   0  -6 -17    0.02    0.52
   0   6  17    0.26    1.44
   0   6  17   -0.35    0.85
   0   6  17   -0.80    0.98
   0  -6 -18    0.89    0.61
   0   6  18    1.25    1.64
   0   6  18    0.64    1.06
   0   6  18    0.76    1.15
   0  -6 -19    0.28    0.55
   0   6  19    0.48    1.55
   0   6  19   -1.08    1.04
   0  -6 -20   13.53    1.31
   0   6  20   15.05    2.70
   0   6  20   13.82    2.09
   0   6  21    6.83    2.18
   0   6  21    6.77    1.71
   0   6  22   -0.01    1.62
   0   6  22   -0.72    1.21
   0   6  23    1.63    1.81
   0   6  23   -0.69    1.25
   0   6  24   14.21    2.73
   0   6  24   16.12    2.46
   0   6  25    1.61    1.94
   0   6  25    0.07    1.46
   0   6  26   -1.01    1.65
   0   6  26    0.29    1.47
   0   6  27   -0.52    1.79
   0   6  27    0.33    1.55
   0   6  28   -0.09    1.89
   0   6  28    0.53    1.64
   0   6  29    1.60    2.02
   0   6  29    1.24    1.74
   0   6  30    1.35    2.13
   0   6  30    2.10    1.80
   0   6  31    1.10    2.07
   0   6  31   -0.24    1.69
   0   6  32    1.27    2.29
   0   6  32    0.94    1.96
   0   6  33    0.58    2.10
   0   6  33   -0.49    1.82
   0  -7  31    0.76    1.74
   0   7 -31    1.12    1.78
   0  -7  30    1.67    1.71
   0   7 -30   -0.99    1.54
   0  -7  29    0.40    1.61
   0   7 -29   -0.37    1.46
   0   7 -29   -0.80    1.58
   0  -7  28    0.84    1.66
   0   7 -28    0.77    1.53
   0   7 -28   -0.59    1.56
   0  -7  27    1.80    1.67
   0   7 -27   -0.05    1.41
   0   7 -27    1.17    1.65
   0  -7  26    1.53    1.66
   0   7 -26   -0.32    1.38
   0   7 -26    0.78    1.62
   0  -7  25    0.81    1.74
   0  -7  25    1.84    1.66
   0   7 -25    0.81    1.40
   0   7 -25   -0.91    1.38
   0  -7  24    0.52    1.63
   0  -7  24    0.77    1.56
   0   7 -24   -3.79    2.24
   0   7 -24   -1.12    1.20
   0   7 -24    0.04    1.40
   0  -7  23    1.50    1.62
   0  -7  23    0.17    1.41
   0   7 -23   -0.90    2.55
   0   7 -23    0.36    1.25
   0   7 -23   -0.69    1.32
   0  -7  22    0.31    1.53
   0  -7  22    0.71    1.44
   0   7 -22   -1.96    2.32
   0   7 -22    0.37    1.25
   0   7 -22   -0.89    1.20
   0  -7  21   -1.31    1.29
   0  -7  21    0.36    1.35
   0   7 -21    0.14    2.36
   0   7 -21    0.22    1.16
   0   7 -21    0.76    1.32
   0  -7  20    0.39    1.43
   0  -7  20    0.00    1.35
   0   7 -20   -0.99    2.13
   0   7 -20    0.01    1.08
   0   7 -20    0.37    1.25
   0  -7  19    0.59    1.42
   0  -7  19    0.51    1.34
   0   7 -19   -0.19    2.20
   0   7 -19   -0.21    1.05
   0   7 -19    0.68    1.27
   0  -7  18    0.43    1.31
   0  -7  18   -1.17    1.13
   0   7 -18    0.88    2.18
   0   7 -18   -0.03    1.02
   0   7 -18    0.23    1.18
   0  -7  17    0.16    1.31
   0  -7  17    0.29    1.25
   0   7 -17    0.10    1.94
   0   7 -17    0.89    1.06
   0   7 -17    0.22    1.09
   0  -7  16   -0.86    1.16
   0  -7  16    0.27    1.25
   0   7 -16    0.31    1.85
   0   7 -16   -0.10    0.96
   0   7 -16    0.12    1.06
   0  -7  15    0.54    1.30
   0  -7  15   -0.03    1.26
   0   7 -15    0.29    1.88
   0   7 -15    0.81    0.96
   0   7 -15    0.19    1.04
   0  -7  14    0.34    1.20
   0  -7  14   -0.05    1.27
   0   7 -14    1.20    1.85
   0   7 -14    1.01    0.95
   0   7 -14    0.41    0.98
   0  -7  13    1.35    1.29
   0  -7  13    0.20    1.32
   0   7 -13   -1.03    1.55
   0   7 -13   -0.83    0.77
   0   7 -13   -0.93    0.92
   0  -7  12   -0.50    1.10
   0  -7  12    0.16    1.22
   0   7 -12    1.55    1.84
   0   7 -12   -0.39    0.81
   0   7 -12   -0.46    0.92
   0  -7  11   -1.14    1.05
   0  -7  11   -0.80    1.17
   0   7 -11    0.90    1.74
   0   7 -11    0.30    0.80
   0   7 -11   -0.61    0.87
   0  -7  10    0.02    1.14
   0  -7  10    0.58    1.26
   0   7 -10    0.37    0.62
   0   7 -10    0.25    1.74
   0   7 -10    0.13    0.73
   0   7 -10    0.23    0.74
   0   7 -10    0.66    0.92
   0  -7   9    0.71    1.18
   0  -7   9    0.55    1.25
   0   7  -9   -0.23    0.62
   0   7  -9    1.43    1.74
   0   7  -9   -0.77    0.68
   0   7  -9    0.29    0.72
   0   7  -9   -0.14    0.82
   0  -7   8    0.25    1.13
   0  -7   8   -0.14    1.20
   0   7  -8    0.01    0.69
   0   7  -8    0.12    1.49
   0   7  -8   -0.04    0.66
   0   7  -8   -0.03    0.70
   0   7  -8   -0.36    0.77
   0   7  -8    0.46    0.74
   0  -7   7    0.42    1.13
   0  -7   7   -0.23    1.16
   0   7  -7   -0.27    0.67
   0   7  -7    0.64    1.63
   0   7  -7   -0.03    0.65
   0   7  -7   -0.14    0.64
   0   7  -7    0.17    0.75
   0   7  -7    0.36    0.70
   0  -7   6   -0.85    0.99
   0  -7   6    0.03    1.19
   0   7  -6    0.94    0.80
   0   7  -6    0.57    1.62
   0   7  -6   -0.11    0.61
   0   7  -6    0.15    0.64
   0   7  -6   -0.03    0.72
   0   7  -6    0.10    0.66
   0  -7   5    0.08    1.04
   0  -7   5   -0.33    1.20
   0   7  -5   -0.09    0.74
   0   7  -5   -0.15    1.46
   0   7  -5    0.02    0.59
   0   7  -5   -0.11    0.61
   0   7  -5   -0.31    0.69
   0   7  -5   -0.43    0.60
   0  -7   4   -0.40    1.00
   0  -7   4   -0.53    1.10
   0   7  -4   -0.04    0.77
   0   7  -4    0.26    1.52
   0   7  -4    0.00    0.57
   0   7  -4    0.14    0.60
   0   7  -4    0.25    0.70
   0   7  -4    0.02    0.60
   0  -7   3    0.22    1.17
   0   7  -3    0.52    0.79
   0   7  -3   -0.48    1.47
   0   7  -3    0.60    1.27
   0   7  -3    0.38    0.58
   0   7  -3   -0.45    0.55
   0   7  -3   -0.11    0.63
   0   7  -3    0.09    0.58
   0  -7   2    0.09    1.24
   0   7  -2    0.25    0.81
   0   7  -2   -0.26    1.31
   0   7  -2   -0.05    1.16
   0   7  -2   -0.82    0.50
   0   7  -2   -0.22    0.54
   0   7  -2   -0.17    0.64
   0   7  -2    0.12    0.58
   0  -7   1    0.11    1.17
   0   7  -1   -0.46    0.80
   0   7  -1   -0.35    1.43
   0   7  -1    1.13    1.06
   0   7  -1    0.15    0.54
   0   7  -1    0.10    0.53
   0   7  -1   -0.43    0.61
   0   7  -1    0.07    0.57
   0  -7   0   -0.23    1.13
   0   7   0   -0.09    0.90
   0   7   0    0.32    1.00
   0   7   0    0.27    0.55
   0   7   0    0.47    0.55
   0   7   0    0.14    0.62
   0   7   0   -0.47    0.53
   0  -7  -1    1.04    1.24
   0   7   1    0.39    0.92
   0   7   1    0.58    1.24
   0   7   1    0.60    0.54
   0   7   1    0.07    0.54
   0   7   1    0.05    0.60
   0   7   1   -0.35    0.54
   0  -7  -2    0.87    1.26
   0   7   2    0.38    0.96
   0   7   2    0.44    1.23
   0   7   2   -0.07    0.53
   0   7   2    0.31    0.57
   0  -7  -3    0.05    1.23
   0   7   3    0.04    0.98
   0   7   3    0.28    0.55
   0   7   3   -0.15    0.74
   0   7   3    0.91    0.63
   0  -7  -4   -1.60    1.16
   0   7   4   -0.51    0.95
   0   7   4    0.45    0.59
   0   7   4   -0.94    0.68
   0   7   4    0.55    0.63
   0  -7  -5   -0.56    1.22
   0   7   5   -1.76    0.90
   0   7   5   -0.29    0.56
   0   7   5    0.28    0.78
   0   7   5    0.15    0.61
   0  -7  -6    0.11    1.12
   0   7   6    0.19    1.11
   0   7   6    0.23    0.63
   0   7   6    0.35    0.82
   0   7   6    0.28    0.63
   0  -7  -7   -0.15    1.23
   0   7   7    0.92    1.23
   0   7   7    0.18    0.66
   0   7   7    1.03    0.85
   0   7   7   -0.57    0.62
   0   7   8   -1.00    1.08
   0   7   8    0.41    0.72
   0   7   8    0.57    0.86
   0   7   8   -0.02    0.70
   0   7   9    0.34    1.26
   0   7   9    0.03    0.71
   0   7   9    0.71    0.88
   0   7  10    2.13    1.46
   0   7  10   -0.10    0.75
   0   7  10    0.46    0.91
   0   7  11   -0.57    1.24
   0   7  11   -0.27    0.76
   0   7  12    0.47    1.33
   0   7  12    0.06    0.79
   0   7  13   -0.07    1.39
   0   7  13    0.39    0.85
   0   7  13    0.54    0.98
   0   7  14    0.66    1.57
   0   7  14    0.34    0.87
   0   7  14    0.30    0.97
   0   7  15    0.05    1.43
   0   7  15    0.05    0.88
   0   7  15    0.39    1.01
   0   7  16   -0.71    1.46
   0   7  16    0.58    0.99
   0   7  16   -0.35    1.06
   0   7  17    0.77    1.54
   0   7  17    1.27    1.18
   0   7  18   -0.46    1.55
   0   7  18   -0.31    1.11
   0   7  19    1.00    1.55
   0   7  19   -0.13    1.14
   0   7  20   -0.74    1.53
   0   7  20   -0.03    1.21
   0   7  21    0.07    1.68
   0   7  21   -0.21    1.22
   0   7  22    0.15    1.73
   0   7  22   -0.61    1.22
   0   7  23    2.75    2.02
   0   7  23    0.73    1.36
   0   7  24    0.57    1.79
   0   7  24   -0.29    1.37
   0   7  25    0.57    1.87
   0   7  25    0.08    1.42
   0   7  26    0.39    1.91
   0   7  26   -1.17    1.35
   0   7  27   -0.50    1.76
   0   7  27    0.96    1.65
   0   7  28    0.99    2.19
   0   7  28    0.36    1.66
   0   7  29    0.20    2.02
   0   7  29    0.75    1.73
   0   7  30   -1.11    2.02
   0   7  30   -0.67    1.66
   0   7  31   -1.16    2.00
   0   7  31   -0.34    1.70
   0  -8  28    0.61    1.68
   0   8 -28   -0.68    1.59
   0   8 -28   -0.50    1.59
   0  -8  27    0.70    1.58
   0   8 -27    0.50    1.60
   0   8 -27    2.34    1.73
   0  -8  26   -0.51    1.56
   0   8 -26    0.68    1.52
   0   8 -26    0.61    1.54
   0  -8  25    1.48    1.71
   0   8 -25   -2.24    3.04
   0   8 -25   -0.58    1.37
   0   8 -25    1.08    1.57
   0  -8  24    9.21    2.46
   0   8 -24    5.25    3.13
   0   8 -24    6.98    1.98
   0   8 -24    8.22    2.10
   0  -8  23   10.94    2.66
   0  -8  23    9.29    2.36
   0   8 -23   12.26    3.59
   0   8 -23   12.38    2.27
   0   8 -23    8.64    2.15
   0  -8  22    0.24    1.58
   0  -8  22    0.35    1.49
   0   8 -22   -0.44    2.57
   0   8 -22    0.13    1.30
   0   8 -22   -1.18    1.28
   0  -8  21    0.66    1.53
   0  -8  21    1.07    1.57
   0   8 -21   -0.55    2.50
   0   8 -21   -0.12    1.23
   0   8 -21    0.16    1.34
   0  -8  20    1.47    1.54
   0  -8  20    1.95    1.62
   0   8 -20   -0.76    2.27
   0   8 -20    1.40    1.27
   0   8 -20    0.22    1.33
   0  -8  19    2.12    1.60
   0  -8  19    1.02    1.48
   0   8 -19    1.55    2.27
   0   8 -19    1.47    1.25
   0   8 -19    1.86    1.41
   0  -8  18    0.09    1.43
   0  -8  18    0.99    1.49
   0   8 -18    1.01    2.11
   0   8 -18    1.04    1.16
   0   8 -18   -0.06    1.19
   0  -8  17   11.64    2.35
   0  -8  17   13.00    2.45
   0   8 -17   14.13    3.05
   0   8 -17   14.48    2.02
   0   8 -17   12.45    2.02
   0  -8  16   -0.21    1.32
   0  -8  16   -0.27    1.35
   0   8 -16    0.82    2.03
   0   8 -16    0.05    0.99
   0   8 -16    1.57    1.26
   0  -8  15    0.79    1.36
   0  -8  15    1.05    1.48
   0   8 -15   -1.07    1.88
   0   8 -15    0.01    1.01
   0   8 -15    0.07    1.11
   0  -8  14    0.84    1.37
   0  -8  14    0.17    1.40
   0   8 -14    0.63    1.92
   0   8 -14    0.05    0.92
   0   8 -14    0.39    1.09
   0  -8  13    2.59    1.51
   0  -8  13    5.08    1.86
   0   8 -13    4.71    2.17
   0   8 -13    3.27    1.15
   0   8 -13    1.34    1.15
   0  -8  12    0.52    1.36
   0  -8  12    1.61    1.60
   0   8 -12    0.69    1.90
   0   8 -12    1.06    0.93
   0   8 -12   -0.04    0.97
   0  -8  11   35.71    3.13
   0  -8  11   35.92    3.10
   0   8 -11   39.32    3.41
   0   8 -11   37.02    2.34
   0   8 -11   34.53    2.36
   0  -8  10    1.74    1.37
   0  -8  10    0.80    1.44
   0   8 -10    0.40    0.90
   0   8 -10    1.98    1.95
   0   8 -10   -0.54    0.75
   0   8 -10    0.04    0.79
   0   8 -10   -0.17    0.87
   0  -8   9    0.67    1.31
   0  -8   9    1.09    1.43
   0   8  -9    1.65    0.81
   0   8  -9    1.48    1.99
   0   8  -9    1.33    0.86
   0   8  -9    1.74    0.93
   0   8  -9    1.46    1.01
   0  -8   8    4.49    1.57
   0  -8   8    3.58    1.71
   0   8  -8    3.90    1.02
   0   8  -8    4.98    2.12
   0   8  -8    3.60    1.00
   0   8  -8    4.38    1.05
   0   8  -8    2.94    1.07
   0  -8   7    3.92    1.51
   0  -8   7    0.96    1.46
   0   8  -7    4.03    1.05
   0   8  -7    2.61    2.06
   0   8  -7    2.39    0.87
   0   8  -7    3.81    0.98
   0   8  -7    3.59    1.09
   0  -8   6    2.38    1.43
   0  -8   6    2.38    1.50
   0   8  -6    2.56    0.97
   0   8  -6    3.08    1.96
   0   8  -6    2.57    0.86
   0   8  -6    3.00    0.89
   0   8  -6    1.65    0.92
   0  -8   5    8.14    1.95
   0   8  -5    8.19    1.36
   0   8  -5    8.33    2.34
   0   8  -5    9.38    1.21
   0   8  -5    8.37    1.18
   0   8  -5    8.19    1.24
   0  -8   4   -0.59    1.22
   0   8  -4    0.13    0.86
   0   8  -4   -1.01    1.56
   0   8  -4    0.06    0.66
   0   8  -4    0.34    0.68
   0   8  -4    0.30    0.78
   0  -8   3    4.45    1.70
   0   8  -3    5.38    1.29
   0   8  -3    4.34    2.20
   0   8  -3    3.89    0.89
   0   8  -3    5.42    0.97
   0   8  -3    4.98    1.05
   0  -8   2    1.97    1.42
   0   8  -2    4.50    1.24
   0   8  -2    3.18    2.04
   0   8  -2    1.73    0.75
   0   8  -2    2.37    0.79
   0   8  -2    1.35    0.83
   0  -8   1    4.46    1.68
   0   8  -1    4.59    1.31
   0   8  -1    5.51    2.03
   0   8  -1    4.54    0.90
   0   8  -1    5.01    0.93
   0   8  -1    5.88    1.07
   0  -8   0    6.56    1.90
   0   8   0    7.62    1.53
   0   8   0   11.57    2.66
   0   8   0    5.95    0.95
   0   8   0    6.33    1.00
   0   8   0    5.75    1.05
   0  -8  -1    4.94    1.84
   0   8   1    6.41    1.49
   0   8   1    4.78    0.92
   0  -8  -2    1.94    1.49
   0   8   2    3.55    1.35
   0   8   2    1.04    0.69
   0   8   2    1.30    0.90
   0  -8  -3    4.96    1.71
   0   8   3    4.67    1.45
   0   8   3    5.17    0.96
   0   8   3    4.13    1.07
   0  -8  -4   -1.12    1.24
   0   8   4    0.24    1.12
   0   8   4    0.01    0.67
   0   8   4   -0.18    0.80
   0  -8  -5   13.00    2.37
   0   8   5   10.07    1.92
   0   8   5    8.69    1.16
   0   8   5   10.07    1.41
   0  -8  -6    1.76    1.54
   0   8   6    3.47    1.48
   0   8   6    2.12    0.83
   0   8   6    2.69    1.04
   0   8   7    3.63    1.56
   0   8   7    2.91    0.93
   0   8   7    4.35    1.17
   0   8   8    3.35    1.57
   0   8   8    3.69    1.02
   0   8   8    4.54    1.21
   0   8   9    0.27    1.33
   0   8   9    1.53    0.88
   0   8   9    1.15    1.03
   0   8  10    0.35    1.36
   0   8  10   -0.12    0.81
   0   8  10    0.91    1.03
   0   8  11   38.99    3.21
   0   8  11   39.73    2.39
   0   8  12    1.89    1.56
   0   8  12    0.42    0.90
   0   8  13    2.22    1.67
   0   8  13    3.06    1.17
   0   8  14    0.30    1.51
   0   8  14    0.59    1.44
   0   8  14    0.35    1.07
   0   8  15   -1.34    1.41
   0   8  15   -0.33    1.05
   0   8  16   -0.43    1.54
   0   8  16   -0.76    1.04
   0   8  17   13.95    2.67
   0   8  17   14.65    2.08
   0   8  18    0.23    1.71
   0   8  18    0.14    1.18
   0   8  19    1.17    1.78
   0   8  19    1.68    1.33
   0   8  20   -0.07    1.74
   0   8  20    2.43    1.51
   0   8  21    1.54    1.78
   0   8  21    0.42    1.32
   0   8  22   -0.76    1.62
   0   8  22   -0.24    1.34
   0   8  23   10.62    2.78
   0   8  23    8.04    2.10
   0   8  24    5.41    2.41
   0   8  24    6.58    1.97
   0   8  25    0.55    1.96
   0   8  25    0.73    1.52
   0   8  26    0.73    1.98
   0   8  26    1.02    1.59
   0   8  27   -1.73    1.87
   0   8  27    1.33    1.69
   0   8  28    1.16    2.13
   0   8  28    0.04    1.70
   0  -9  25   -0.51    1.52
   0   9 -25   -5.15    2.77
   0   9 -25   -0.49    1.51
   0  -9  24    1.12    1.69
   0   9 -24   -0.74    2.76
   0   9 -24   -0.95    1.34
   0  -9  23   -0.82    1.60
   0   9 -23   -2.94    2.67
   0   9 -23    0.16    1.42
   0   9 -23    0.15    1.45
   0  -9  22    1.46    1.74
   0   9 -22   -2.91    2.32
   0   9 -22   -0.96    1.18
   0   9 -22    0.52    1.42
   0  -9  21   -0.14    1.58
   0   9 -21    0.81    2.70
   0   9 -21   -0.11    1.23
   0   9 -21    0.82    1.39
   0  -9  20   -1.22    2.38
   0  -9  20   -0.44    1.52
   0   9 -20    1.61    2.58
   0   9 -20    0.60    1.29
   0   9 -20    0.46    1.28
   0  -9  19   -0.03    1.52
   0  -9  19   -1.25    1.51
   0   9 -19    0.51    2.42
   0   9 -19   -0.03    1.17
   0   9 -19   -0.77    1.18
   0  -9  18   -1.65    1.31
   0  -9  18    0.90    1.70
   0   9 -18    1.88    2.32
   0   9 -18   -0.69    1.11
   0   9 -18   -1.89    1.06
   0  -9  17    2.48    1.66
   0  -9  17    0.63    1.62
   0   9 -17   -0.19    2.12
   0   9 -17   -0.23    1.06
   0   9 -17   -0.43    1.18
   0  -9  16   -1.08    1.29
   0  -9  16    0.93    1.66
   0   9 -16    2.09    2.21
   0   9 -16    0.81    1.11
   0   9 -16   -0.09    1.17
   0  -9  15    0.40    1.43
   0  -9  15    1.23    1.62
   0   9 -15    0.89    2.10
   0   9 -15   -0.91    0.96
   0   9 -15   -0.22    1.10
   0  -9  14   -0.94    1.27
   0  -9  14   -0.96    1.39
   0   9 -14    2.01    2.24
   0   9 -14    0.08    0.96
   0   9 -14    0.74    1.13
   0  -9  13   -0.61    1.31
   0  -9  13   -0.93    1.46
   0   9 -13   -0.19    1.96
   0   9 -13    0.55    1.00
   0   9 -13   -0.09    1.09
   0  -9  12    0.57    1.47
   0  -9  12    0.02    1.46
   0   9 -12    0.39    1.92
   0   9 -12   -0.43    0.88
   0   9 -12   -0.88    0.94
   0  -9  11    1.25    1.44
   0  -9  11    0.52    1.51
   0   9 -11    0.40    1.91
   0   9 -11    0.09    0.90
   0   9 -11   -0.54    0.96
   0  -9  10    1.70    1.49
   0  -9  10    0.83    1.49
   0   9 -10    0.22    1.94
   0   9 -10    0.18    0.87
   0   9 -10    0.13    0.93
   0   9 -10    0.82    1.02
   0  -9   9    1.68    1.46
   0  -9   9    1.24    1.52
   0   9  -9    3.42    2.32
   0   9  -9   -0.50    0.80
   0   9  -9   -0.20    0.86
   0   9  -9   -0.04    0.96
   0  -9   8   -1.53    1.17
   0  -9   8    0.71    1.51
   0   9  -8   -0.54    1.77
   0   9  -8   -0.21    0.79
   0   9  -8   -0.11    0.84
   0   9  -8    0.08    0.91
   0  -9   7   -0.38    1.34
   0   9  -7    1.71    2.00
   0   9  -7   -0.25    0.75
   0   9  -7    0.50    0.86
   0   9  -7   -0.73    0.84
   0  -9   6    0.67    1.45
   0   9  -6   -0.02    0.91
   0   9  -6   -0.33    1.82
   0   9  -6   -0.44    0.72
   0   9  -6   -0.51    0.75
   0   9  -6    0.18    0.86
   0  -9   5   -0.62    1.43
   0   9  -5    0.17    0.92
   0   9  -5    0.16    1.80
   0   9  -5    0.03    0.74
   0   9  -5    0.08    0.78
   0   9  -5    0.17    0.85
   0  -9   4    0.33    1.40
   0   9  -4    0.62    1.02
   0   9  -4   -0.24    1.72
   0   9  -4   -0.43    0.69
   0   9  -4    0.69    0.80
   0   9  -4   -0.56    0.78
   0  -9   3    1.72    1.61
   0   9  -3   -0.12    1.02
   0   9  -3   -0.10    1.71
   0   9  -3    0.37    0.75
   0   9  -3    0.44    0.78
   0   9  -3   -0.30    0.78
   0  -9   2   -0.07    1.42
   0   9  -2    0.09    1.02
   0   9  -2    0.11    1.80
   0   9  -2    0.04    0.67
   0   9  -2    0.18    0.74
   0   9  -2   -0.16    0.78
   0  -9   1   -0.68    1.38
   0   9  -1   -0.51    1.00
   0   9  -1   -0.66    1.79
   0   9  -1   -0.21    0.66
   0   9  -1   -0.38    0.69
   0   9  -1    1.55    0.88
   0  -9   0   -0.37    1.45
   0   9   0    0.13    1.11
   0   9   0    0.56    1.83
   0   9   0    0.29    0.72
   0  -9  -1   -0.67    1.43
   0   9   1   -0.11    1.10
   0   9   1    0.11    1.77
   0   9   1    0.60    0.75
   0   9   1    0.01    0.85
   0  -9  -2   -0.31    1.33
   0   9   2   -0.06    1.11
   0   9   2    1.44    1.94
   0   9   2   -0.74    0.68
   0   9   2    0.27    0.91
   0  -9  -3   -0.45    1.37
   0   9   3    0.84    1.30
   0   9   3   -0.09    0.74
   0   9   3   -0.11    0.87
   0  -9  -4    0.52    1.58
   0   9   4   -0.19    1.17
   0   9   4   -0.13    0.72
   0   9   4   -0.09    0.91
   0  -9  -5    0.64    1.51
   0   9   5   -0.46    1.26
   0   9   5    0.03    0.75
   0   9   5   -1.01    0.85
   0  -9  -6    1.00    1.49
   0   9   6    0.24    1.29
   0   9   6    0.41    0.78
   0   9   6    0.32    0.96
   0   9   7   -0.22    1.31
   0   9   7   -1.24    0.71
   0   9   7    0.44    0.96
   0   9   8    0.66    1.40
   0   9   8   -0.14    0.81
   0   9   8   -0.06    0.95
   0   9   9   -0.18    1.40
   0   9   9    0.14    0.84
   0   9   9    0.41    1.03
   0   9  10   -0.63    1.39
   0   9  10    0.83    0.93
   0   9  11    0.55    1.44
   0   9  12    0.50    1.57
   0   9  13    0.95    1.57
   0   9  14   -1.19    1.47
   0   9  14    0.69    1.12
   0   9  15    0.18    1.65
   0   9  15    1.43    1.25
   0   9  16    1.38    1.78
   0   9  16    0.18    1.18
   0   9  17   -1.12    1.53
   0   9  17   -0.03    1.19
   0   9  18    2.34    1.91
   0   9  18    1.14    1.32
   0   9  19   -0.03    1.73
   0   9  19    0.00    1.27
   0   9  20    0.90    1.87
   0   9  20   -0.34    1.30
   0   9  21    1.32    1.97
   0   9  21   -0.13    1.32
   0   9  22   -1.25    1.78
   0   9  22   -0.01    1.39
   0   9  23   -0.33    1.85
   0   9  23   -0.07    1.48
   0   9  24    0.53    1.91
   0   9  24   -1.37    1.42
   0   9  25    0.16    1.91
   0   9  25    0.17    1.54
   0 -10  22    0.95    1.94
   0  10 -22   -1.74    2.84
   0  10 -22    0.20    1.47
   0 -10  21    0.70    1.83
   0  10 -21   -1.15    2.51
   0  10 -21    0.60    1.43
   0 -10  20    1.18    1.79
   0  10 -20    1.46    2.72
   0  10 -20    0.82    1.47
   0 -10  19    0.49    1.69
   0  10 -19    1.03    2.62
   0  10 -19   -0.41    1.27
   0 -10  18    1.74    1.90
   0  10 -18    1.62    2.50
   0  10 -18    0.57    1.38
   0 -10  17    6.98    2.38
   0  10 -17    8.52    3.13
   0  10 -17    5.36    1.72
   0 -10  16    2.01    1.86
   0  10 -16    7.49    2.96
   0  10 -16    2.18    1.34
   0  10 -16    1.23    1.37
   0 -10  15    1.44    1.87
   0 -10  15    0.43    1.74
   0  10 -15    1.90    2.24
   0  10 -15    2.18    1.29
   0  10 -15    0.74    1.28
   0 -10  14    1.13    1.62
   0 -10  14   -0.27    1.62
   0  10 -14    1.27    2.28
   0  10 -14   -0.57    1.01
   0  10 -14   -0.10    1.17
   0 -10  13    0.89    1.60
   0 -10  13    0.50    1.58
   0  10 -13    0.83    2.24
   0  10 -13    0.61    1.08
   0  10 -13    0.68    1.22
   0 -10  12    4.35    1.88
   0 -10  12    6.44    2.22
   0  10 -12    3.51    2.57
   0  10 -12    2.69    1.27
   0  10 -12    3.35    1.40
   0 -10  11    4.98    1.92
   0 -10  11    2.73    1.85
   0  10 -11    3.89    2.50
   0  10 -11    4.07    1.32
   0  10 -11    4.24    1.43
   0 -10  10    0.70    1.64
   0  10 -10    1.73    2.11
   0  10 -10   -0.07    0.91
   0  10 -10    0.49    1.05
   0 -10   9    2.81    1.83
   0  10  -9    5.04    2.44
   0  10  -9    3.54    1.17
   0  10  -9    3.62    1.28
   0 -10   8   -0.16    1.53
   0  10  -8    1.87    2.14
   0  10  -8    0.95    0.94
   0  10  -8    0.25    1.01
   0 -10   7    2.33    1.72
   0  10  -7    2.10    2.23
   0  10  -7    2.32    1.09
   0  10  -7    0.77    1.07
   0 -10   6    1.52    1.63
   0  10  -6    3.04    2.26
   0  10  -6    1.93    0.97
   0  10  -6    0.86    1.03
   0 -10   5    9.86    2.40
   0  10  -5   11.87    3.03
   0  10  -5    9.86    1.44
   0  10  -5    9.39    1.57
   0 -10   4   -1.56    1.34
   0  10  -4    1.36    2.10
   0  10  -4   -0.52    0.74
   0  10  -4    0.03    0.98
   0  10  -4    0.46    0.92
   0 -10   3    8.64    2.33
   0  10  -3   12.78    3.07
   0  10  -3    5.45    1.19
   0  10  -3    7.04    1.33
   0  10  -3    8.01    1.41
   0 -10   2    0.35    1.63
   0  10  -2    2.23    1.26
   0  10  -2   -0.30    1.73
   0  10  -2    0.58    0.89
   0 -10   1    3.59    1.98
   0  10  -1    2.52    1.36
   0  10  -1    4.23    2.41
   0  10  -1    2.52    1.03
   0 -10   0    1.87    1.67
   0  10   0    1.02    1.27
   0  10   0    2.47    2.27
   0  10   0    1.10    0.93
   0  10   0    1.45    1.05
   0 -10  -1    1.89    1.73
   0  10   1    3.57    1.50
   0  10   1    3.49    2.25
   0  10   1    2.48    1.04
   0  10   1    2.62    1.14
   0 -10  -2    0.85    1.67
   0  10   2    0.95    1.27
   0  10   2    2.42    2.11
   0  10   2    0.28    0.89
   0  10   2    1.45    1.03
   0 -10  -3    7.84    2.14
   0  10   3    9.25    1.99
   0  10   3   13.14    3.07
   0  10   3    8.88    1.44
   0  10   3    9.62    1.60
   0 -10  -4    1.04    1.74
   0  10   4    0.25    1.30
   0  10   4    2.97    2.16
   0  10   4   -0.54    0.85
   0  10   4   -0.29    0.98
   0 -10  -5   10.62    2.57
   0  10   5   11.64    2.26
   0  10   5   10.47    1.64
   0  10   6    1.82    1.52
   0  10   6    1.35    1.09
   0  10   7    3.93    1.76
   0  10   7    4.86    1.35
   0  10   8    1.58    1.54
   0  10   8    0.01    1.04
   0  10   9    4.44    1.84
   0  10  10    0.84    1.63
   0  10  11    6.15    2.11
   0  10  12    1.17    1.71
   0  10  13   -1.07    1.50
   0  10  14   -0.59    1.57
   0  10  14   -0.28    1.16
   0  10  15    1.01    1.84
   0  10  15    0.72    1.31
   0  10  16    0.36    1.79
   0  10  16    1.38    1.38
   0  10  17    4.66    2.26
   0  10  17    6.22    1.78
   0  10  18    1.93    1.98
   0  10  18    0.75    1.35
   0  10  19    0.13    1.87
   0  10  19   -0.08    1.23
   0  10  20   -0.51    1.85
   0  10  20    0.83    1.47
   0  10  21    1.08    2.09
   0  10  21    2.32    1.63
   0  10  22    1.38    2.05
   0  10  22   -0.22    1.50
   0 -11  16    0.42    1.82
   0  11 -16    0.99    2.39
   0  11 -16    0.44    1.32
   0 -11  15    1.48    1.85
   0  11 -15    0.00    2.33
   0  11 -15    0.76    1.35
   0 -11  14    0.03    1.79
   0  11 -14    4.55    2.56
   0  11 -14   -0.56    1.17
   0 -11  13   -2.07    1.55
   0  11 -13    1.43    2.46
   0  11 -13   -0.48    1.19
   0 -11  12    0.65    1.72
   0  11 -12    0.74    2.12
   0  11 -12   -0.88    1.12
   0 -11  11    1.83    1.89
   0  11 -11    2.36    2.43
   0  11 -11    0.29    1.13
   0 -11  10    0.31    1.72
   0  11 -10    1.61    2.12
   0  11 -10   -0.66    1.07
   0 -11   9    0.72    1.78
   0  11  -9   -1.57    1.82
   0  11  -9   -0.23    1.04
   0 -11   8   -0.69    1.56
   0  11  -8    0.49    2.24
   0  11  -8   -1.29    0.97
   0 -11   7    1.32    1.80
   0  11  -7    0.16    2.07
   0  11  -7    0.65    1.11
   0 -11   6   -0.83    1.57
   0  11  -6    2.57    2.41
   0  11  -6    0.57    1.63
   0  11  -6    0.23    1.01
   0 -11   5   -0.09    1.63
   0  11  -5    1.09    1.99
   0  11  -5   -0.26    0.96
   0  11  -5   -0.17    0.99
   0 -11   4   -0.19    1.59
   0  11  -4    1.50    2.27
   0 -11   3    0.17    1.69
   0  11  -3    1.68    2.11
   0 -11   2    2.24    1.87
   0  11  -2   -0.78    2.10
   0  11  -2   -0.27    1.03
   0 -11   1    0.23    1.70
   0  11  -1    3.00    2.31
   0  11  -1    0.17    1.05
   0 -11   0   -1.25    1.60
   0  11   0    0.55    2.23
   0  11   0    1.01    1.11
   0 -11  -1   -0.15    1.70
   0  11   1    0.46    2.13
   0  11   1   -0.84    0.97
   0 -11  -2   -0.58    1.69
   0  11   2    1.61    1.49
   0  11   2    1.17    2.13
   0  11   2   -0.38    1.03
   0 -11  -3    1.41    1.89
   0  11   3   -0.71    1.28
   0  11   3    1.98    2.15
   0  11   3   -0.29    1.03
   0 -11  -4   -0.55    1.68
   0  11   4   -0.37    1.30
   0  11   4    2.83    2.29
   0  11   4    0.08    1.10
   0  11   5   -0.26    1.49
   0  11   5    0.48    2.07
   0  11   5   -0.81    1.01
   0  11   6    0.36    1.50
   0  11   6    1.33    2.19
   0  11   6    0.78    1.11
   0  11   7   -1.22    1.39
   0  11   7    0.16    1.16
   0  11   8    1.62    1.65
   0  11   9    0.31    1.50
   0  11  10    1.16    1.64
   0  11  11    0.10    1.58
   0  11  12    0.11    1.63
   0  11  13    0.59    1.71
   0  11  13   -0.08    1.20
   0  11  14    1.79    1.83
   0  11  14   -0.85    1.16
   0  11  15    0.68    1.79
   0  11  15   -0.67    1.25
   0  11  16   -0.54    1.70
   0  11  16    1.09    1.44
   0 -12   7    0.32    1.74
   0  12  -7    4.38    2.63
   0 -12   6    1.64    1.96
   0  12  -6    2.69    2.37
   0 -12   5    0.30    1.88
   0  12  -5    1.68    2.21
   0 -12   4    0.33    1.85
   0  12  -4    2.93    2.43
   0 -12   3    0.81    1.95
   0  12  -3    4.64    2.61
   0 -12   2    0.05    1.78
   0  12  -2    5.89    2.65
   0 -12   1    0.80    1.96
   0  12  -1    0.38    2.08
   0 -12   0   -0.16    1.82
   0  12   0    4.15    2.42
   0 -12  -1    0.67    1.84
   0  12   1    0.13    1.92
   0 -12  -2    1.04    2.05
   0  12   2    2.71    2.27
   0  12   3    1.69    2.16
   0  12   4    4.30    2.52
   0  12   5    3.69    2.45
   0  12   6    1.12    2.33
   0  12   7   -1.83    2.00
   0  12   7    2.78    2.34
  -1  12   7    0.39    1.65
  -1  12   7    1.71    2.28
  -1  12   6    0.85    2.57
  -1  12   6    3.75    2.41
  -1  12   5    6.32    2.57
  -1  12   4    1.74    2.17
  -1  12   3    2.47    2.34
   1 -12  -3   -0.90    1.69
  -1  12   2    1.21    2.23
   1 -12  -2   -0.26    1.79
  -1  12   1    2.37    2.35
   1 -12  -1    0.75    1.94
  -1  12   0    1.75    2.35
   1 -12   0    0.36    1.90
  -1  12  -1    3.83    2.49
   1 -12   1    1.00    1.96
  -1  12  -2    2.21    2.27
   1 -12   2    1.36    1.96
  -1  12  -3   -0.71    1.88
   1 -12   3   -0.45    1.74
  -1  12  -4    2.37    2.36
   1 -12   4   -0.41    1.82
  -1  12  -5    1.44    2.40
   1 -12   5    1.17    2.00
  -1  12  -6    4.97    2.61
   1 -12   6    0.71    1.89
  -1  12  -7    0.09    2.03
   1 -12   7    0.29    1.85
  -1  11  16    2.98    2.08
  -1  11  16    0.92    1.39
  -1  11  15    1.05    1.87
  -1  11  15    0.87    1.42
  -1  11  14    5.04    2.33
  -1  11  14    3.14    1.54
  -1  11  13    0.10    1.73
  -1  11  12    2.67    1.93
  -1  11  11    0.40    1.67
  -1  11  10    0.66    1.64
  -1  11   9    2.06    1.74
  -1  11   9    0.89    1.29
  -1  11   8    3.66    1.83
  -1  11   8    2.89    1.43
  -1  11   7    2.15    1.68
  -1  11   7   -0.46    1.10
  -1  11   6    0.22    1.50
  -1  11   6    0.03    2.19
  -1  11   6    0.96    1.16
  -1  11   5    2.95    1.70
  -1  11   5    5.38    2.63
  -1  11   5    1.94    1.31
  -1  11   4   -0.03    1.49
  -1  11   4    1.53    2.22
  -1  11   4    0.67    1.19
   1 -11  -4    1.93    1.82
  -1  11   3   -0.40    1.33
  -1  11   3    0.56    2.10
  -1  11   3   -0.13    1.12
   1 -11  -3   -0.17    1.56
  -1  11   2    2.97    1.64
  -1  11   2    5.49    2.66
  -1  11   2    4.14    1.36
   1 -11  -2    2.62    1.95
  -1  11   1    0.81    1.42
  -1  11   1    1.97    2.21
  -1  11   1    0.53    1.15
   1 -11  -1   -0.55    1.57
  -1  11   0    1.40    2.32
  -1  11   0   -0.26    1.10
   1 -11   0   -0.33    1.64
  -1  11  -1    1.10    2.21
  -1  11  -1    0.58    1.14
   1 -11   1    0.79    1.76
  -1  11  -2    1.43    2.22
  -1  11  -2    0.16    1.10
   1 -11   2    0.79    1.72
  -1  11  -3    1.78    2.50
   1 -11   3    2.65    1.87
  -1  11  -4    1.77    2.17
   1 -11   4    3.32    2.03
  -1  11  -5    0.83    2.32
   1 -11   5    1.10    1.88
  -1  11  -6    0.99    2.07
  -1  11  -6   -1.02    0.96
   1 -11   6    0.59    1.66
  -1  11  -7    5.99    2.71
  -1  11  -7    3.04    1.32
   1 -11   7    2.46    1.95
  -1  11  -8    2.94    2.36
  -1  11  -8    0.16    1.10
   1 -11   8   -0.14    1.70
  -1  11  -9    0.96    2.28
  -1  11  -9    0.93    1.21
   1 -11   9    0.26    1.69
  -1  11 -10    4.85    2.72
  -1  11 -10    2.72    1.40
   1 -11  10    1.81    1.98
  -1  11 -11    0.69    2.21
  -1  11 -11    0.54    1.20
   1 -11  11    2.09    1.92
  -1  11 -12    3.25    2.51
  -1  11 -12   -0.16    1.20
   1 -11  12    1.28    1.82
  -1  11 -13    2.51    2.33
  -1  11 -13   -0.58    1.18
   1 -11  13   -1.54    1.54
  -1  11 -14    4.79    2.79
  -1  11 -14    1.59    1.42
   1 -11  14    1.14    1.86
  -1  11 -15    4.99    2.70
  -1  11 -15    0.10    1.32
   1 -11  15    0.96    1.94
  -1  11 -16    4.35    2.83
  -1  11 -16    2.40    1.58
   1 -11  16    3.99    2.21
  -1  10  22   -0.24    1.48
  -1  10  21   -0.01    1.91
  -1  10  21   -0.02    1.41
  -1  10  20   -0.36    1.89
  -1  10  20    0.22    1.42
  -1  10  19   -0.54    1.83
  -1  10  19    0.38    1.42
  -1  10  18    0.16    1.81
  -1  10  18    0.68    1.40
  -1  10  17    0.26    1.81
  -1  10  17   -0.11    1.31
  -1  10  16    0.81    1.81
  -1  10  16   -0.35    1.27
  -1  10  15   -0.59    1.67
  -1  10  15   -0.55    1.16
  -1  10  14    0.99    1.73
  -1  10  14   -1.43    1.10
  -1  10  13    1.12    1.66
  -1  10  12    0.69    1.58
  -1  10  11    1.31    1.70
  -1  10  10    1.67    1.68
  -1  10  10   -0.89    1.14
  -1  10   9   -0.49    1.45
  -1  10   9    0.38    1.15
  -1  10   8    1.20    1.54
  -1  10   8    0.73    1.17
  -1  10   7    1.41    1.51
  -1  10   7    0.19    1.09
  -1  10   6    0.31    1.43
  -1  10   6    0.20    1.11
   1 -10  -6   -0.56    1.52
  -1  10   5    0.35    1.37
  -1  10   5    0.64    1.08
   1 -10  -5    0.70    1.53
  -1  10   4    0.42    1.32
  -1  10   4    2.38    2.09
  -1  10   4   -0.07    1.02
   1 -10  -4    0.95    1.71
  -1  10   3    1.73    1.40
  -1  10   3   -0.02    1.97
  -1  10   3    1.36    1.11
   1 -10  -3    1.02    1.60
  -1  10   2   -1.17    1.17
  -1  10   2    1.11    1.89
  -1  10   2   -0.62    1.01
   1 -10  -2   -0.71    1.55
  -1  10   1   -0.35    1.17
  -1  10   1    0.62    2.00
  -1  10   1   -1.19    0.95
   1 -10  -1    1.02    1.70
  -1  10   0    0.40    1.23
  -1  10   0    0.51    1.95
  -1  10   0   -0.96    0.94
   1 -10   0    0.56    1.53
  -1  10  -1    0.06    1.17
  -1  10  -1    0.52    1.88
   1 -10   1    0.63    1.50
  -1  10  -2    0.30    1.16
  -1  10  -2    1.24    2.03
   1 -10   2    0.44    1.59
  -1  10  -3    0.55    1.16
  -1  10  -3   -0.07    1.95
   1 -10   3   -0.86    1.49
  -1  10  -4    2.40    2.10
  -1  10  -4   -0.33    0.78
  -1  10  -4    0.59    0.97
   1 -10   4    0.13    1.54
  -1  10  -5    1.70    1.96
  -1  10  -5   -0.75    0.77
  -1  10  -5    0.34    0.91
   1 -10   5    1.79    1.72
  -1  10  -6    2.33    2.13
  -1  10  -6   -0.10    0.85
  -1  10  -6    0.52    1.02
   1 -10   6    0.43    1.54
  -1  10  -7    2.82    2.32
  -1  10  -7   -0.26    0.89
  -1  10  -7   -0.33    0.96
   1 -10   7    0.26    1.54
  -1  10  -8    2.46    2.36
  -1  10  -8    0.10    0.93
  -1  10  -8   -0.35    0.99
   1 -10   8   -0.20    1.58
  -1  10  -9    0.99    2.21
  -1  10  -9   -0.09    1.00
  -1  10  -9   -0.93    0.99
   1 -10   9   -0.86    1.52
  -1  10 -10    1.54    2.15
  -1  10 -10   -0.57    0.92
  -1  10 -10   -0.36    1.05
   1 -10  10   -0.09    1.55
  -1  10 -11    1.85    2.12
  -1  10 -11    0.44    1.05
  -1  10 -11   -0.50    1.09
   1 -10  11    0.33    1.46
   1 -10  11   -0.27    1.59
  -1  10 -12    1.13    2.07
  -1  10 -12   -1.15    0.96
  -1  10 -12    0.39    1.15
   1 -10  12   -0.18    1.44
   1 -10  12    0.82    1.66
  -1  10 -13    1.92    2.24
  -1  10 -13    0.44    1.08
  -1  10 -13   -0.28    1.16
   1 -10  13   -0.86    1.34
   1 -10  13   -0.87    1.51
  -1  10 -14    1.24    2.36
  -1  10 -14   -0.16    1.06
  -1  10 -14   -1.03    1.12
   1 -10  14   -0.07    1.50
   1 -10  14    0.70    1.79
  -1  10 -15    0.29    2.23
  -1  10 -15   -0.30    1.13
  -1  10 -15   -0.47    1.23
   1 -10  15    1.79    1.63
   1 -10  15    1.21    1.81
  -1  10 -16    0.09    2.12
  -1  10 -16    0.22    1.16
  -1  10 -16    0.57    1.28
   1 -10  16   -0.82    1.59
   1 -10  16    0.26    1.66
  -1  10 -17    2.28    2.47
  -1  10 -17    0.02    1.36
  -1  10 -17    0.62    1.38
   1 -10  17    0.06    1.62
  -1  10 -18    2.00    2.55
  -1  10 -18   -0.33    1.30
   1 -10  18    1.44    1.79
  -1  10 -19    0.00    2.46
  -1  10 -19    0.73    1.43
   1 -10  19    0.99    1.89
  -1  10 -20    0.32    2.62
  -1  10 -20    0.20    1.41
   1 -10  20    1.08    1.85
  -1  10 -21   -0.44    2.42
  -1  10 -21    0.06    1.50
   1 -10  21    0.67    1.88
  -1  10 -22    2.43    3.13
  -1  10 -22    0.09    1.45
   1 -10  22    0.93    1.86
  -1   9  25    6.43    2.63
  -1   9  25    5.63    2.14
  -1   9  24    1.92    2.21
  -1   9  24    0.12    1.53
  -1   9  23    0.49    1.95
  -1   9  23    1.63    1.63
  -1   9  22   -0.26    1.91
  -1   9  22   -0.43    1.40
  -1   9  21    0.67    1.96
  -1   9  21    1.27    1.50
  -1   9  20   -0.14    1.78
  -1   9  20    0.48    1.35
  -1   9  19    2.54    2.08
  -1   9  19    3.87    1.61
  -1   9  18   -0.02    1.80
  -1   9  18    1.32    1.37
  -1   9  17    2.51    2.02
  -1   9  17    3.53    1.49
  -1   9  16    0.22    1.70
  -1   9  16   -0.68    1.12
  -1   9  15    7.66    2.42
  -1   9  15    5.29    1.57
  -1   9  14    0.63    1.58
  -1   9  14    0.51    1.15
  -1   9  13    7.54    2.29
  -1   9  12    0.52    1.59
  -1   9  11   16.70    2.68
  -1   9  11   15.99    2.11
  -1   9  10    9.66    2.22
  -1   9  10    6.72    1.55
  -1   9   9   10.34    2.29
  -1   9   9    9.63    1.55
  -1   9   9    9.47    1.68
  -1   9   8    1.17    1.51
  -1   9   8    0.99    0.93
  -1   9   8    0.29    1.01
  -1   9   7    5.46    1.78
  -1   9   7    3.76    1.13
  -1   9   7    5.51    1.41
   1  -9  -7    4.05    1.82
  -1   9   6   -1.43    1.16
  -1   9   6   -0.20    0.80
  -1   9   6   -0.29    0.96
   1  -9  -6   -0.69    1.41
  -1   9   5    5.53    1.68
  -1   9   5    5.23    1.19
  -1   9   5    5.33    1.33
   1  -9  -5    6.44    2.15
  -1   9   4   -0.52    1.24
  -1   9   4    0.90    0.89
  -1   9   4    1.49    1.07
   1  -9  -4    0.71    1.61
  -1   9   3    7.78    1.83
  -1   9   3    5.62    1.15
  -1   9   3    5.66    1.36
   1  -9  -3    4.30    1.87
  -1   9   2    0.14    1.20
  -1   9   2   -1.19    1.67
  -1   9   2   -0.23    0.81
  -1   9   2   -0.17    0.94
   1  -9  -2   -1.08    1.29
  -1   9   1    4.66    1.48
  -1   9   1    4.63    2.17
  -1   9   1    2.39    0.99
  -1   9   1    1.43    1.08
   1  -9  -1    1.14    1.57
  -1   9   0   -0.74    1.06
  -1   9   0    0.48    1.84
  -1   9   0   -0.40    0.83
   1  -9   0   -0.39    1.40
  -1   9  -1    1.17    1.20
  -1   9  -1    1.50    1.96
  -1   9  -1    1.53    0.93
   1  -9   1    1.32    1.52
  -1   9  -2    5.49    1.52
  -1   9  -2    6.38    2.43
  -1   9  -2    3.76    1.02
  -1   9  -2    4.09    1.08
  -1   9  -2    3.63    1.12
   1  -9   2    3.83    1.81
  -1   9  -3   14.42    1.95
  -1   9  -3   15.71    3.11
  -1   9  -3   11.56    1.45
  -1   9  -3   11.39    1.45
  -1   9  -3   10.19    1.47
   1  -9   3   17.28    2.82
  -1   9  -4    0.92    1.11
  -1   9  -4    0.96    1.92
  -1   9  -4    0.04    0.74
  -1   9  -4    0.58    0.83
  -1   9  -4    0.40    0.91
   1  -9   4    0.22    1.43
  -1   9  -5    2.28    1.18
  -1   9  -5    1.82    1.86
  -1   9  -5    1.72    0.93
  -1   9  -5    1.25    0.93
  -1   9  -5    2.48    1.09
   1  -9   5    2.91    1.76
  -1   9  -6    6.64    1.42
  -1   9  -6    6.51    2.53
  -1   9  -6    5.26    1.21
  -1   9  -6    5.98    1.28
  -1   9  -6    6.24    1.33
   1  -9   6    4.13    1.87
  -1   9  -7   13.94    1.77
  -1   9  -7   12.49    3.05
  -1   9  -7    8.76    1.44
  -1   9  -7   12.35    1.63
  -1   9  -7   10.04    1.60
   1  -9   7   11.28    2.39
  -1   9  -8    2.60    2.15
  -1   9  -8    0.74    0.93
  -1   9  -8   -0.64    0.86
  -1   9  -8    0.67    1.01
   1  -9   8    2.13    1.45
   1  -9   8    0.99    1.54
  -1   9  -9   27.47    3.77
  -1   9  -9   23.09    2.15
  -1   9  -9   28.03    2.68
  -1   9  -9   24.17    2.21
   1  -9   9   23.38    2.81
   1  -9   9   25.64    3.30
  -1   9 -10    2.10    1.98
  -1   9 -10    0.50    0.93
  -1   9 -10    0.29    1.04
   1  -9  10    0.91    1.40
   1  -9  10    0.59    1.48
  -1   9 -11    0.80    1.98
  -1   9 -11    0.29    0.94
  -1   9 -11    0.14    1.02
   1  -9  11    0.54    1.37
   1  -9  11    0.41    1.50
  -1   9 -12    5.18    2.50
  -1   9 -12    1.65    1.10
  -1   9 -12    1.74    1.24
   1  -9  12    0.73    1.46
   1  -9  12    2.70    1.77
  -1   9 -13    5.95    2.70
  -1   9 -13    3.64    1.26
  -1   9 -13    3.87    1.42
   1  -9  13    5.48    1.88
   1  -9  13    6.78    2.23
  -1   9 -14    1.02    2.11
  -1   9 -14    0.76    1.09
  -1   9 -14    1.66    1.29
   1  -9  14    0.04    1.42
   1  -9  14    1.00    1.64
  -1   9 -15   13.28    3.26
  -1   9 -15    7.56    1.63
  -1   9 -15   10.27    1.88
   1  -9  15    8.99    2.17
   1  -9  15    8.61    2.44
  -1   9 -16    0.88    2.20
  -1   9 -16    0.37    1.09
  -1   9 -16   -0.54    1.15
   1  -9  16    0.54    1.48
   1  -9  16   -0.43    1.55
  -1   9 -17   -0.70    2.14
  -1   9 -17    0.77    1.19
  -1   9 -17   -0.04    1.20
   1  -9  17   -0.29    1.36
   1  -9  17   -0.23    1.57
  -1   9 -18    1.70    2.44
  -1   9 -18    0.06    1.16
  -1   9 -18   -0.15    1.18
   1  -9  18   -0.48    1.41
   1  -9  18    0.83    1.66
  -1   9 -19    1.37    2.35
  -1   9 -19    1.48    1.41
  -1   9 -19    1.28    1.35
   1  -9  19    1.01    1.56
   1  -9  19    1.42    1.77
  -1   9 -20   -2.49    2.19
  -1   9 -20    0.50    1.35
  -1   9 -20   -0.45    1.25
   1  -9  20    0.16    1.54
   1  -9  20    0.92    1.75
  -1   9 -21    8.15    3.48
  -1   9 -21    7.26    1.95
  -1   9 -21    6.52    1.95
   1  -9  21    9.10    2.53
  -1   9 -22    0.05    2.56
  -1   9 -22   -0.69    1.27
  -1   9 -22   -0.26    1.40
   1  -9  22    1.74    1.86
  -1   9 -23   -4.57    2.47
  -1   9 -23    0.06    1.45
  -1   9 -23   -0.19    1.47
   1  -9  23    0.78    1.72
  -1   9 -24   -1.86    2.66
  -1   9 -24    2.10    2.19
  -1   9 -24    1.66    1.67
   1  -9  24    2.76    1.95
  -1   9 -25   -4.77    2.88
  -1   9 -25   -0.63    1.52
   1  -9  25    1.72    1.85
  -1   8  28    0.40    2.02
  -1   8  28   -1.13    1.52
  -1   8  27   -2.05    1.86
  -1   8  27   -0.02    1.57
  -1   8  26    0.78    2.06
  -1   8  26    0.49    1.62
  -1   8  25   -1.99    1.67
  -1   8  25    0.44    1.52
  -1   8  24   -1.12    1.69
  -1   8  24    0.82    1.49
  -1   8  23    0.06    1.74
  -1   8  23   -1.01    1.29
  -1   8  22   -0.14    1.88
  -1   8  22   -0.68    1.30
  -1   8  21    1.34    1.88
  -1   8  21   -1.05    1.23
  -1   8  20    0.93    1.80
  -1   8  20   -0.67    1.20
  -1   8  19   -0.03    1.74
  -1   8  19   -0.34    1.24
  -1   8  18   -0.11    1.52
  -1   8  18   -0.11    1.19
  -1   8  17   -1.04    1.53
  -1   8  17    0.33    1.22
  -1   8  16    0.30    1.67
  -1   8  16    0.74    1.18
  -1   8  15    0.62    1.67
  -1   8  15    0.10    1.13
  -1   8  14   -1.29    1.32
  -1   8  14   -0.75    1.03
  -1   8  13   -0.95    1.36
  -1   8  13    0.96    0.99
  -1   8  12    0.11    1.45
  -1   8  12    0.72    0.95
  -1   8  11    0.02    1.43
  -1   8  11    0.28    0.87
  -1   8  11   -0.46    0.97
  -1   8  10   -1.19    1.22
  -1   8  10    0.56    0.88
  -1   8  10    0.81    1.08
  -1   8   9    0.24    1.30
  -1   8   9   -0.06    0.80
  -1   8   9   -0.14    0.97
  -1   8   8    0.24    1.26
  -1   8   8    0.26    0.79
  -1   8   8   -0.80    0.98
  -1   8   7    1.19    1.33
  -1   8   7    0.34    0.81
  -1   8   7    0.52    0.97
   1  -8  -7    0.50    1.49
  -1   8   6   -0.33    1.22
  -1   8   6    0.26    0.75
  -1   8   6    0.36    0.95
   1  -8  -6    1.13    1.54
  -1   8   5    0.75    1.23
  -1   8   5   -0.16    0.70
  -1   8   5    0.17    0.90
   1  -8  -5   -0.84    1.33
  -1   8   4    0.29    1.15
  -1   8   4    0.10    0.70
  -1   8   4    0.39    0.88
   1  -8  -4    0.65    1.37
  -1   8   3    0.01    1.08
  -1   8   3    0.22    0.68
  -1   8   3   -0.17    0.85
   1  -8  -3   -0.57    1.30
  -1   8   2    0.82    1.12
  -1   8   2    0.42    0.70
  -1   8   2    0.32    0.87
   1  -8  -2   -0.96    1.23
  -1   8   1   -0.27    1.00
  -1   8   1   -0.28    1.68
  -1   8   1    0.25    0.67
   1  -8  -1    0.29    1.38
  -1   8   0    0.37    1.04
  -1   8   0    0.32    1.70
  -1   8   0    0.43    0.68
   1  -8   0   -0.88    1.13
  -1   8  -1    0.26    1.00
  -1   8  -1   -0.18    1.66
  -1   8  -1    0.15    0.65
  -1   8  -1   -0.25    0.64
  -1   8  -1    1.09    0.81
   1  -8   1    0.76    1.33
  -1   8  -2    0.10    0.95
  -1   8  -2   -0.13    1.72
  -1   8  -2   -0.37    0.62
  -1   8  -2   -0.34    0.65
  -1   8  -2    0.34    0.76
   1  -8   2    0.67    1.38
  -1   8  -3   -0.21    0.92
  -1   8  -3   -1.81    1.55
  -1   8  -3    0.16    0.71
  -1   8  -3    0.13    0.73
  -1   8  -3    0.00    0.76
   1  -8   3    0.51    1.33
  -1   8  -4   -0.73    0.87
  -1   8  -4   -1.48    1.42
  -1   8  -4    0.58    0.74
  -1   8  -4   -0.11    0.70
  -1   8  -4   -0.20    0.78
   1  -8   4   -1.14    1.22
  -1   8  -5    0.33    0.92
  -1   8  -5   -0.39    1.72
  -1   8  -5    0.70    0.76
  -1   8  -5   -0.25    0.70
  -1   8  -5    0.11    0.85
   1  -8   5   -0.38    1.27
  -1   8  -6    0.13    0.86
  -1   8  -6   -1.57    1.65
  -1   8  -6    0.21    0.72
  -1   8  -6    0.12    0.75
  -1   8  -6   -0.28    0.82
   1  -8   6   -0.35    1.09
   1  -8   6    1.19    1.43
  -1   8  -7   -0.51    0.78
  -1   8  -7   -0.17    1.64
  -1   8  -7    0.06    0.72
  -1   8  -7   -0.25    0.75
  -1   8  -7   -0.38    0.83
   1  -8   7    0.27    1.18
   1  -8   7    1.59    1.50
  -1   8  -8    0.30    0.81
  -1   8  -8    1.16    1.86
  -1   8  -8   -0.75    0.72
  -1   8  -8   -0.04    0.82
  -1   8  -8    0.89    0.93
   1  -8   8   -0.35    1.17
   1  -8   8    0.32    1.33
  -1   8  -9   -0.16    0.76
  -1   8  -9    0.28    1.89
  -1   8  -9   -0.09    0.77
  -1   8  -9    0.28    0.84
  -1   8  -9    0.36    0.95
   1  -8   9   -0.12    1.15
   1  -8   9    0.25    1.36
  -1   8 -10    0.26    0.75
  -1   8 -10    0.85    1.82
  -1   8 -10   -0.11    0.81
  -1   8 -10   -0.60    0.81
  -1   8 -10    1.04    0.98
   1  -8  10    0.93    1.27
   1  -8  10   -0.82    1.23
  -1   8 -11    2.21    2.03
  -1   8 -11    0.05    0.88
  -1   8 -11    0.89    1.02
   1  -8  11   -0.76    1.15
   1  -8  11   -0.05    1.42
  -1   8 -12    1.15    1.88
  -1   8 -12    0.23    0.93
  -1   8 -12    0.28    1.01
   1  -8  12    0.09    1.25
   1  -8  12   -0.18    1.41
  -1   8 -13    0.57    1.88
  -1   8 -13    0.25    0.95
  -1   8 -13   -0.79    1.00
   1  -8  13    0.00    1.18
   1  -8  13    0.70    1.47
  -1   8 -14    0.36    1.94
  -1   8 -14   -0.16    1.00
  -1   8 -14    0.20    1.10
   1  -8  14    0.79    1.32
   1  -8  14    0.14    1.41
  -1   8 -15   -0.04    1.92
  -1   8 -15    0.05    1.01
  -1   8 -15    0.51    1.10
   1  -8  15   -0.59    1.26
   1  -8  15    0.15    1.42
  -1   8 -16    0.16    1.81
  -1   8 -16   -0.10    1.03
  -1   8 -16   -0.74    1.07
   1  -8  16   -0.72    1.29
   1  -8  16    1.53    1.45
  -1   8 -17    1.70    2.07
  -1   8 -17    0.74    1.13
  -1   8 -17    0.58    1.23
   1  -8  17    0.46    1.36
   1  -8  17    0.35    1.49
  -1   8 -18    0.56    2.13
  -1   8 -18   -0.27    1.12
  -1   8 -18   -0.55    1.20
   1  -8  18   -0.30    1.27
   1  -8  18   -0.51    1.38
  -1   8 -19    1.39    2.27
  -1   8 -19   -0.40    1.14
  -1   8 -19   -0.29    1.20
   1  -8  19    0.10    1.44
   1  -8  19   -0.08    1.45
  -1   8 -20    0.53    2.22
  -1   8 -20   -0.23    1.20
  -1   8 -20    0.92    1.33
   1  -8  20   -0.57    1.34
   1  -8  20    0.91    1.51
  -1   8 -21   -0.12    2.36
  -1   8 -21   -0.23    1.29
  -1   8 -21   -0.12    1.34
   1  -8  21   -0.64    1.45
   1  -8  21    0.13    1.44
  -1   8 -22    0.42    2.67
  -1   8 -22   -0.96    1.21
  -1   8 -22   -0.77    1.27
   1  -8  22    0.19    1.43
   1  -8  22    0.36    1.53
  -1   8 -23   -2.06    2.45
  -1   8 -23    0.75    1.39
  -1   8 -23   -0.59    1.32
   1  -8  23    0.41    1.51
   1  -8  23    1.30    1.62
  -1   8 -24   -2.37    2.52
  -1   8 -24    0.24    1.39
  -1   8 -24    1.96    1.62
   1  -8  24   -0.45    1.49
  -1   8 -25   -0.84    2.98
  -1   8 -25    0.96    1.48
  -1   8 -25   -0.07    1.45
   1  -8  25    3.72    1.93
  -1   8 -26    1.02    1.52
  -1   8 -26    0.30    1.53
   1  -8  26    1.99    1.80
  -1   8 -27   -0.83    1.49
  -1   8 -27   -0.47    1.55
   1  -8  27    0.29    1.59
  -1   8 -28    0.46    1.64
  -1   8 -28   -0.78    1.56
   1  -8  28    0.94    1.74
  -1   7  31    0.62    2.18
  -1   7  31    1.66    1.91
  -1   7  30    0.35    2.12
  -1   7  30    1.97    1.89
  -1   7  29   -0.14    1.86
  -1   7  29   -2.94    1.47
  -1   7  28    1.57    2.18
  -1   7  28    0.24    1.65
  -1   7  27    2.35    2.06
  -1   7  27    0.06    1.59
  -1   7  26    2.52    2.15
  -1   7  26    1.90    1.68
  -1   7  25   -1.73    1.80
  -1   7  25    0.92    1.56
  -1   7  24    2.06    2.00
  -1   7  24    0.47    1.39
  -1   7  23    1.06    1.93
  -1   7  23   -0.07    1.33
  -1   7  22    1.51    1.84
  -1   7  22   -0.64    1.24
  -1   7  21    0.68    1.78
  -1   7  21    0.74    1.32
  -1   7  20   16.06    2.95
  -1   7  20   10.54    2.00
  -1   7  19    4.25    1.94
  -1   7  19    4.24    1.49
  -1   7  18    1.93    1.77
  -1   7  18    1.95    1.35
  -1   7  17    0.67    1.47
  -1   7  17    0.31    1.15
  -1   7  16    0.38    1.50
  -1   7  16    1.76    1.21
  -1   7  16    1.20    1.16
  -1   7  15   -0.38    1.39
  -1   7  15    1.20    1.05
  -1   7  15    0.46    1.06
  -1   7  14   12.70    2.31
  -1   7  14   14.77    1.83
  -1   7  14   13.20    1.84
  -1   7  13    2.09    1.59
  -1   7  13    2.72    1.10
  -1   7  12    0.03    1.32
  -1   7  12    1.51    0.94
  -1   7  11    0.30    1.39
  -1   7  11    0.45    0.84
  -1   7  11   -0.05    0.95
  -1   7  10    0.46    1.36
  -1   7  10    0.97    0.88
  -1   7  10    1.40    1.05
  -1   7   9    3.29    1.51
  -1   7   9    3.23    0.97
  -1   7   9    2.27    1.12
  -1   7   8   10.59    2.04
  -1   7   8   10.23    1.31
  -1   7   8    8.34    1.41
  -1   7   8   10.44    1.54
  -1   7   7   -0.27    1.16
  -1   7   7   -0.15    0.67
  -1   7   7    0.02    0.89
  -1   7   7    0.39    0.73
   1  -7  -7    0.16    1.28
  -1   7   6   -0.50    1.10
  -1   7   6    0.50    0.68
  -1   7   6   -0.16    0.83
  -1   7   6   -0.34    0.63
   1  -7  -6   -0.12    1.27
  -1   7   5    2.94    1.32
  -1   7   5    2.04    0.79
  -1   7   5    3.04    1.03
  -1   7   5    1.72    0.78
   1  -7  -5    2.81    1.56
  -1   7   4    0.37    1.03
  -1   7   4    0.13    1.08
  -1   7   4    0.20    0.67
  -1   7   4    0.25    0.81
  -1   7   4    0.44    0.64
   1  -7  -4    0.01    1.23
  -1   7   3    2.00    1.20
  -1   7   3    2.86    1.21
  -1   7   3    1.37    0.73
  -1   7   3    3.32    1.01
  -1   7   3    1.83    0.76
   1  -7  -3    1.56    1.28
  -1   7   2   30.36    2.27
  -1   7   2   30.80    2.42
  -1   7   2   30.42    1.66
  -1   7   2   31.29    1.67
   1  -7  -2   26.69    2.59
  -1   7   1    3.49    1.24
  -1   7   1    3.77    1.30
  -1   7   1    2.69    0.79
  -1   7   1    2.51    0.79
   1  -7  -1    3.28    1.51
  -1   7   0   16.43    1.85
  -1   7   0   20.73    2.93
  -1   7   0   18.51    2.05
  -1   7   0   15.58    1.33
  -1   7   0   15.23    1.36
  -1   7   0   15.45    1.43
  -1   7   0   15.11    1.31
   1  -7   0   18.22    2.49
  -1   7  -1    1.19    0.99
  -1   7  -1    0.99    1.57
  -1   7  -1    0.88    1.06
  -1   7  -1    1.05    0.67
  -1   7  -1    0.32    0.64
  -1   7  -1    1.13    0.76
  -1   7  -1    1.01    0.69
   1  -7   1    0.76    1.28
  -1   7  -2   -0.02    0.87
  -1   7  -2    1.12    1.52
  -1   7  -2    0.57    1.01
  -1   7  -2    1.32    0.70
  -1   7  -2    1.04    0.69
  -1   7  -2    2.14    0.82
  -1   7  -2    1.01    0.68
   1  -7   2    0.54    1.15
  -1   7  -3    9.24    1.42
  -1   7  -3   13.93    2.57
  -1   7  -3   10.83    1.75
  -1   7  -3    9.04    1.12
  -1   7  -3   11.18    1.30
  -1   7  -3   11.13    1.36
  -1   7  -3   10.62    1.24
   1  -7   3   11.45    2.11
  -1   7  -4   17.89    1.68
  -1   7  -4   24.01    3.11
  -1   7  -4   16.87    2.02
  -1   7  -4   16.55    1.48
  -1   7  -4   19.22    1.51
  -1   7  -4   18.38    1.56
  -1   7  -4   19.16    1.48
   1  -7   4   17.91    2.13
   1  -7   4   20.17    2.53
  -1   7  -5    4.74    1.12
  -1   7  -5    3.08    1.67
  -1   7  -5    4.51    1.40
  -1   7  -5    4.10    0.94
  -1   7  -5    3.96    0.90
  -1   7  -5    4.29    1.03
  -1   7  -5    3.92    0.94
   1  -7   5    4.51    1.39
   1  -7   5    4.23    1.61
  -1   7  -6   18.05    1.62
  -1   7  -6   22.24    3.02
  -1   7  -6   16.71    2.46
  -1   7  -6   13.58    1.49
  -1   7  -6   17.24    1.56
  -1   7  -6   16.18    1.60
  -1   7  -6   17.37    1.53
   1  -7   6   17.86    2.22
   1  -7   6   17.11    2.27
  -1   7  -7    0.31    0.78
  -1   7  -7   -0.22    1.67
  -1   7  -7   -0.43    0.68
  -1   7  -7    0.63    0.74
  -1   7  -7   -0.16    0.77
  -1   7  -7    0.31    0.73
   1  -7   7   -0.38    1.07
   1  -7   7    0.93    1.29
  -1   7  -8   -0.04    0.72
  -1   7  -8    0.57    1.69
  -1   7  -8    0.17    0.72
  -1   7  -8   -0.31    0.74
  -1   7  -8    1.26    0.89
  -1   7  -8    0.15    0.90
   1  -7   8   -0.46    1.09
   1  -7   8    0.67    1.33
  -1   7  -9    5.24    1.03
  -1   7  -9    5.04    2.07
  -1   7  -9    4.35    1.04
  -1   7  -9    3.86    1.04
  -1   7  -9    3.65    1.12
   1  -7   9    2.65    1.29
   1  -7   9    2.71    1.51
  -1   7 -10   35.33    1.77
  -1   7 -10   34.08    3.04
  -1   7 -10   36.98    2.23
  -1   7 -10   38.31    2.23
  -1   7 -10   34.95    2.24
   1  -7  10   37.32    2.82
   1  -7  10   35.80    2.88
  -1   7 -11    8.63    2.34
  -1   7 -11    7.96    1.34
  -1   7 -11    7.07    1.39
   1  -7  11    8.06    1.76
   1  -7  11    9.01    2.03
  -1   7 -12   31.46    3.06
  -1   7 -12   26.77    2.14
  -1   7 -12   33.76    2.36
   1  -7  12   31.32    2.75
   1  -7  12   31.45    2.79
  -1   7 -13    3.96    2.19
  -1   7 -13    2.01    1.06
  -1   7 -13    3.27    1.25
   1  -7  13    3.98    1.52
   1  -7  13    3.48    1.55
  -1   7 -14    1.93    1.79
  -1   7 -14    0.53    0.96
  -1   7 -14    0.42    1.08
   1  -7  14   -0.97    1.14
   1  -7  14    0.56    1.32
  -1   7 -15   14.71    2.97
  -1   7 -15    8.93    1.56
  -1   7 -15   11.65    1.85
   1  -7  15   10.28    2.04
   1  -7  15    9.73    2.10
  -1   7 -16    5.87    2.22
  -1   7 -16    6.02    1.43
  -1   7 -16    5.29    1.54
   1  -7  16    7.46    1.87
   1  -7  16    7.16    2.01
  -1   7 -17    2.90    2.24
  -1   7 -17    0.82    1.11
  -1   7 -17    0.69    1.23
   1  -7  17    0.13    1.29
   1  -7  17    0.77    1.38
  -1   7 -18   13.81    3.18
  -1   7 -18   12.38    1.93
  -1   7 -18    9.67    1.87
   1  -7  18   11.29    2.17
   1  -7  18    9.57    2.14
  -1   7 -19    1.32    2.25
  -1   7 -19    1.43    1.25
  -1   7 -19    0.86    1.34
   1  -7  19    1.90    1.55
   1  -7  19    1.52    1.50
  -1   7 -20    9.35    3.02
  -1   7 -20    4.56    1.49
  -1   7 -20    5.84    1.75
   1  -7  20    5.56    1.81
   1  -7  20    5.40    1.86
  -1   7 -21    0.40    2.44
  -1   7 -21   -0.41    1.16
  -1   7 -21    0.70    1.35
   1  -7  21   -1.11    1.36
   1  -7  21    0.65    1.48
  -1   7 -22    6.81    3.06
  -1   7 -22    6.20    1.74
  -1   7 -22    4.75    1.76
   1  -7  22    5.28    2.00
   1  -7  22    6.74    2.10
  -1   7 -23   -0.45    2.58
  -1   7 -23   -0.17    1.27
  -1   7 -23   -0.25    1.34
   1  -7  23    0.54    1.50
   1  -7  23    1.20    1.47
  -1   7 -24   -0.13    2.58
  -1   7 -24    2.93    1.60
  -1   7 -24    4.48    1.82
   1  -7  24    3.85    1.92
   1  -7  24    2.02    1.75
  -1   7 -25   -0.32    1.30
  -1   7 -25   -1.17    1.37
   1  -7  25   -0.10    1.54
   1  -7  25   -0.14    1.48
  -1   7 -26    1.81    1.59
  -1   7 -26    1.34    1.61
   1  -7  26    1.68    2.07
   1  -7  26    1.14    1.64
  -1   7 -27    1.34    1.64
  -1   7 -27    0.94    1.58
   1  -7  27    1.72    1.73
  -1   7 -28    0.20    1.55
  -1   7 -28   -0.12    1.61
   1  -7  28    0.22    1.60
  -1   7 -29    0.50    2.03
  -1   7 -29   -0.10    1.58
   1  -7  29    2.49    1.76
  -1   7 -30    0.96    1.72
   1  -7  30    1.07    1.70
  -1   7 -31    0.25    1.71
   1  -7  31    1.75    1.69
  -1   6  33   -0.04    2.09
  -1   6  33   -0.58    1.80
  -1   6  32    0.00    2.06
  -1   6  32   -0.13    1.82
  -1   6  31    0.09    1.99
  -1   6  31    1.31    1.84
  -1   6  30    0.14    1.93
  -1   6  30    0.66    1.72
  -1   6  29    0.33    1.96
  -1   6  29    0.51    1.71
  -1   6  28    1.57    2.01
  -1   6  28    0.52    1.62
  -1   6  27   -1.16    1.69
  -1   6  27    0.98    1.55
  -1   6  26   -0.23    1.83
  -1   6  26   -1.01    1.36
  -1   6  25   -0.63    1.65
  -1   6  25   -0.08    1.44
  -1   6  24   -1.48    1.58
  -1   6  24    0.58    1.39
  -1   6  23   -0.31    1.71
  -1   6  23    0.09    1.32
  -1   6  22    1.25    1.78
  -1   6  22   -0.51    1.21
  -1   6  21    0.80    1.67
  -1   6  21   -0.52    1.18
  -1   6  20   -0.44    1.58
  -1   6  20   -0.69    1.14
  -1   6  19    0.95    1.65
  -1   6  19   -1.15    1.03
   1  -6 -19    0.25    0.71
  -1   6  18    0.05    1.45
  -1   6  18    0.40    1.00
  -1   6  18   -0.86    1.02
   1  -6 -18   -0.30    0.44
  -1   6  17   -0.68    1.46
  -1   6  17   -1.16    0.84
  -1   6  17    0.38    1.04
   1  -6 -17   -0.18    0.47
  -1   6  16    0.74    1.52
  -1   6  16    0.22    0.93
  -1   6  16    0.26    1.04
   1  -6 -16    0.01    0.50
  -1   6  15    0.72    1.30
  -1   6  15    1.01    0.94
  -1   6  15   -0.39    0.94
  -1   6  14   -0.26    1.20
  -1   6  14   -0.62    0.82
  -1   6  14   -0.56    0.91
  -1   6  13   -0.21    1.31
  -1   6  13    0.35    0.85
  -1   6  13    0.78    1.13
  -1   6  13   -0.31    0.90
  -1   6  12   -0.39    1.24
  -1   6  12   -0.52    0.74
  -1   6  12   -0.26    0.78
  -1   6  11   -0.78    1.13
  -1   6  11   -0.44    0.73
  -1   6  11    0.67    0.96
  -1   6  11   -0.05    0.74
  -1   6  10   -1.23    1.05
  -1   6  10    0.29    0.72
  -1   6  10    0.08    0.89
  -1   6  10   -0.13    0.69
  -1   6   9    0.46    1.17
  -1   6   9   -0.03    0.68
  -1   6   9    0.31    0.83
  -1   6   9    0.04    0.67
  -1   6   8   -0.17    1.03
  -1   6   8   -0.11    0.66
  -1   6   8    0.24    0.81
  -1   6   8   -0.07    0.64
  -1   6   7    0.08    1.02
  -1   6   7    0.27    0.97
  -1   6   7    0.14    0.63
  -1   6   7    0.82    0.84
  -1   6   7    0.51    0.65
   1  -6  -7    0.34    1.13
  -1   6   6   -0.42    0.97
  -1   6   6   -0.22    0.85
  -1   6   6    0.16    0.62
  -1   6   6    0.15    0.81
  -1   6   6   -0.74    0.54
   1  -6  -6   -0.19    1.09
  -1   6   5   -0.26    0.94
  -1   6   5    0.47    0.90
  -1   6   5    0.50    0.60
  -1   6   5   -0.23    0.71
  -1   6   5   -0.13    0.55
   1  -6  -5    0.62    1.12
  -1   6   4   -0.78    0.86
  -1   6   4    1.47    0.96
  -1   6   4    0.23    0.54
  -1   6   4   -0.44    0.69
  -1   6   4    0.44    0.56
   1  -6  -4   -1.30    1.06
  -1   6   3    0.77    0.92
  -1   6   3    1.23    0.95
  -1   6   3    0.23    0.54
  -1   6   3   -0.09    0.52
   1  -6  -3   -0.45    1.01
  -1   6   2    0.21    0.85
  -1   6   2    0.24    0.83
  -1   6   2   -0.15    0.51
  -1   6   2   -0.35    0.50
   1  -6  -2    0.34    1.09
  -1   6   1   -0.42    0.76
  -1   6   1   -0.12    0.80
  -1   6   1    0.10    0.49
  -1   6   1   -0.03    0.52
  -1   6   1   -0.36    0.55
  -1   6   1    0.03    0.52
   1  -6  -1    0.14    1.09
  -1   6   0   -0.52    0.78
  -1   6   0    0.45    0.86
  -1   6   0   -0.06    0.49
  -1   6   0    0.15    0.51
  -1   6   0   -0.29    0.55
  -1   6   0    0.11    0.51
   1  -6   0   -0.25    1.00
  -1   6  -1   -0.22    0.73
  -1   6  -1   -0.88    1.06
  -1   6  -1    0.81    0.87
  -1   6  -1   -0.66    0.45
  -1   6  -1   -0.37    0.49
  -1   6  -1   -0.28    0.56
  -1   6  -1   -0.08    0.50
   1  -6   1    1.03    1.12
  -1   6  -2    0.00    0.74
  -1   6  -2   -0.19    1.17
  -1   6  -2    0.52    0.85
  -1   6  -2    0.19    0.50
  -1   6  -2    0.31    0.55
  -1   6  -2   -0.38    0.57
  -1   6  -2   -0.05    0.51
   1  -6   2   -0.14    1.08
  -1   6  -3   -0.11    0.69
  -1   6  -3   -0.06    1.28
  -1   6  -3    0.70    0.85
  -1   6  -3   -0.01    0.51
  -1   6  -3    0.55    0.57
  -1   6  -3    0.28    0.63
  -1   6  -3    0.24    0.54
   1  -6   3    0.08    0.87
   1  -6   3   -0.97    1.01
  -1   6  -4    0.01    0.67
  -1   6  -4   -0.31    1.32
  -1   6  -4    0.73    0.86
  -1   6  -4    0.03    0.54
  -1   6  -4   -0.13    0.55
  -1   6  -4   -0.01    0.63
  -1   6  -4    0.25    0.58
   1  -6   4   -0.94    0.84
   1  -6   4   -0.23    0.93
  -1   6  -5   -0.08    0.68
  -1   6  -5   -0.52    1.31
  -1   6  -5   -0.12    0.85
  -1   6  -5   -0.12    0.55
  -1   6  -5    0.30    0.60
  -1   6  -5    0.10    0.65
  -1   6  -5    0.14    0.57
   1  -6   5    0.46    0.94
   1  -6   5    0.41    1.11
  -1   6  -6   -0.05    0.63
  -1   6  -6   -0.96    1.23
  -1   6  -6   -1.42    0.79
  -1   6  -6    0.72    0.64
  -1   6  -6    0.23    0.62
  -1   6  -6    0.22    0.67
  -1   6  -6    0.46    0.64
   1  -6   6    0.44    0.94
   1  -6   6    0.19    1.10
  -1   6  -7   -0.26    0.63
  -1   6  -7   -0.99    1.35
  -1   6  -7   -0.73    0.93
  -1   6  -7    0.11    0.62
  -1   6  -7   -0.16    0.61
  -1   6  -7    0.10    0.70
  -1   6  -7   -0.87    0.58
   1  -6   7   -0.25    0.89
   1  -6   7   -0.70    0.97
  -1   6  -8   -0.03    0.61
  -1   6  -8   -0.88    1.39
  -1   6  -8   -0.33    0.63
  -1   6  -8    0.52    0.68
  -1   6  -8    0.19    0.75
  -1   6  -8   -0.45    0.62
   1  -6   8    0.27    0.97
   1  -6   8   -0.32    1.07
  -1   6  -9    0.66    0.64
  -1   6  -9    0.93    1.45
  -1   6  -9   -0.13    0.68
  -1   6  -9    0.45    0.70
  -1   6  -9    0.42    0.82
  -1   6  -9   -0.28    0.65
   1  -6   9    0.31    0.99
   1  -6   9    0.27    1.08
  -1   6 -10    0.17    0.62
  -1   6 -10    0.25    1.52
  -1   6 -10    0.13    0.72
  -1   6 -10   -0.01    0.68
  -1   6 -10    0.34    0.87
  -1   6 -10    0.40    0.76
   1  -6  10    1.22    1.04
   1  -6  10    0.13    1.13
  -1   6 -11   -0.48    1.42
  -1   6 -11   -0.71    0.72
  -1   6 -11   -0.90    0.86
  -1   6 -11    0.40    0.75
   1  -6  11    0.58    1.06
   1  -6  11   -0.55    1.07
  -1   6 -12   -1.35    1.52
  -1   6 -12    0.51    0.81
  -1   6 -12   -0.09    0.90
  -1   6 -12   -0.15    0.73
   1  -6  12    0.04    1.02
   1  -6  12    0.39    1.18
  -1   6 -13   -0.27    1.57
  -1   6 -13    0.11    0.83
  -1   6 -13   -0.44    0.93
   1  -6  13    0.87    1.16
   1  -6  13    0.57    1.27
  -1   6 -14   -0.87    1.55
  -1   6 -14    0.05    0.87
  -1   6 -14   -0.34    0.95
   1  -6  14   -1.27    1.01
   1  -6  14    0.89    1.28
  -1   6 -15    0.97    1.62
  -1   6 -15    0.14    0.90
  -1   6 -15   -0.02    1.01
   1  -6  15   -0.27    1.13
   1  -6  15   -0.83    1.16
  -1   6 -16    0.45    1.89
  -1   6 -16    0.10    0.98
  -1   6 -16   -0.90    0.98
   1  -6  16   -0.63    1.15
   1  -6  16   -0.09    1.17
  -1   6 -17    0.37    1.96
  -1   6 -17   -0.61    0.94
  -1   6 -17   -0.23    1.05
   1  -6  17   -0.25    1.20
   1  -6  17   -0.47    1.19
  -1   6 -18   -1.95    1.94
  -1   6 -18   -0.72    0.99
  -1   6 -18   -0.98    1.03
   1  -6  18    1.31    1.30
   1  -6  18   -0.04    1.21
  -1   6 -19    1.11    2.09
  -1   6 -19   -0.31    1.04
  -1   6 -19   -0.22    1.14
   1  -6  19    0.50    1.30
   1  -6  19    0.34    1.27
  -1   6 -20   -0.02    1.91
  -1   6 -20   -0.15    1.06
  -1   6 -20   -0.57    1.15
   1  -6  20    0.09    1.31
   1  -6  20   -0.21    1.21
  -1   6 -21    0.23    2.00
  -1   6 -21    0.43    1.16
  -1   6 -21   -0.77    1.20
   1  -6  21    1.23    1.41
   1  -6  21    1.44    1.43
  -1   6 -22   -1.10    2.18
  -1   6 -22   -1.05    1.11
  -1   6 -22   -1.04    1.23
   1  -6  22    0.19    1.44
   1  -6  22   -1.28    1.19
  -1   6 -23   -1.04    2.42
  -1   6 -23    0.52    1.26
  -1   6 -23    2.00    1.53
   1  -6  23    0.09    1.43
   1  -6  23   -0.09    1.37
  -1   6 -24    0.33    1.26
  -1   6 -24   -0.64    1.36
   1  -6  24    0.20    1.52
   1  -6  24   -0.32    1.39
  -1   6 -25    1.24    1.41
  -1   6 -25    0.00    1.51
   1  -6  25   -0.03    1.57
   1  -6  25    1.30    1.54
  -1   6 -26    0.06    1.29
  -1   6 -26    0.20    1.54
   1  -6  26    0.27    1.58
   1  -6  26    0.84    1.58
  -1   6 -27    0.20    1.29
  -1   6 -27   -1.63    1.45
   1  -6  27    0.37    1.67
   1  -6  27    0.03    1.52
  -1   6 -28   -0.61    1.30
  -1   6 -28   -0.68    1.54
   1  -6  28   -1.03    1.77
   1  -6  28    0.20    1.48
  -1   6 -29    0.19    1.38
  -1   6 -29   -1.39    1.50
   1  -6  29    1.28    1.70
  -1   6 -30   -1.13    1.55
   1  -6  30   -0.61    1.48
  -1   6 -31   -0.01    1.70
   1  -6  31    1.61    1.74
  -1   6 -32    0.29    1.75
   1  -6  32   -0.99    1.42
  -1   6 -33   -2.26    1.55
   1  -6  33    1.96    1.85
  -1   5  34    0.13    2.09
  -1   5  34    0.70    1.97
  -1   5  33   -2.18    1.73
  -1   5  33   -0.71    1.83
  -1   5  32   -1.64    1.79
  -1   5  32    1.56    1.95
  -1   5  31    1.15    2.03
  -1   5  31   -0.25    1.69
  -1   5  30    2.29    2.15
  -1   5  30    0.34    1.71
  -1   5  29    2.63    1.95
  -1   5  29    2.73    1.87
  -1   5  28    2.81    1.97
  -1   5  28    1.79    1.61
  -1   5  27    0.28    1.78
  -1   5  27   -0.28    1.44
  -1   5  26   14.47    2.90
  -1   5  26   16.92    2.62
  -1   5  25    6.50    2.13
  -1   5  25    5.84    1.88
  -1   5  24    0.90    1.73
  -1   5  24    0.37    1.36
  -1   5  23    2.97    1.79
  -1   5  23    6.71    1.82
  -1   5  22    5.96    1.98
  -1   5  22    7.06    1.77
  -1   5  21    0.80    1.55
  -1   5  21    0.40    1.22
   1  -5 -21    0.48    0.87
   1  -5 -21    0.11    0.46
  -1   5  20   10.13    2.28
  -1   5  20    6.94    1.51
  -1   5  20    9.15    1.75
   1  -5 -20    9.80    1.25
   1  -5 -20    9.66    0.91
  -1   5  19    1.11    1.56
  -1   5  19    1.80    1.13
  -1   5  19    2.17    1.28
   1  -5 -19    1.82    0.72
   1  -5 -19    2.60    0.60
  -1   5  18    7.11    1.96
  -1   5  18    8.05    1.55
  -1   5  18    7.12    1.55
   1  -5 -18    7.94    1.01
   1  -5 -18    7.53    0.88
   1  -5 -18   -0.07    0.34
  -1   5  17   21.60    2.54
  -1   5  17   21.78    2.11
  -1   5  17   19.12    2.04
   1  -5 -17   21.51    1.35
   1  -5 -17   20.85    1.18
   1  -5 -17   19.38    1.30
  -1   5  16    1.54    1.45
  -1   5  16    0.89    0.92
  -1   5  16    1.08    1.05
   1  -5 -16    1.06    0.59
   1  -5 -16    0.75    0.51
   1  -5 -16    0.84    0.58
  -1   5  15   10.90    2.05
  -1   5  15   11.96    1.57
  -1   5  15   10.39    1.59
   1  -5 -15   12.86    0.99
   1  -5 -15   11.46    0.99
   1  -5 -15   12.97    1.07
  -1   5  14   72.14    3.58
  -1   5  14   82.90    3.06
  -1   5  14   82.60    3.11
   1  -5 -14   84.25    1.71
   1  -5 -14   76.39    2.04
   1  -5 -14   84.35    2.02
  -1   5  13   17.85    2.18
  -1   5  13   18.05    1.73
  -1   5  13   18.36    1.80
   1  -5 -13   18.10    0.95
   1  -5 -13   17.80    1.18
   1  -5 -13   19.16    1.03
  -1   5  12    7.22    1.72
  -1   5  12    5.28    1.08
  -1   5  12    6.15    1.13
  -1   5  12    7.25    1.25
   1  -5 -12    6.52    0.88
   1  -5 -12    6.06    0.67
  -1   5  11   22.34    2.19
  -1   5  11   24.10    1.75
  -1   5  11   19.34    1.71
  -1   5  11   23.48    1.66
   1  -5 -11   21.85    1.29
  -1   5  10    7.08    1.51
  -1   5  10    6.42    1.07
  -1   5  10    7.96    1.31
  -1   5  10    7.68    1.13
   1  -5 -10    6.07    0.88
  -1   5   9    4.88    1.34
  -1   5   9    3.94    0.87
  -1   5   9    5.38    0.85
  -1   5   9    4.66    1.07
  -1   5   9    4.55    0.90
  -1   5   8   80.99    3.23
  -1   5   8   90.87    2.54
  -1   5   8   86.95    2.37
  -1   5   8   82.92    2.70
  -1   5   8   90.06    2.53
  -1   5   7    4.57    1.27
  -1   5   7    4.02    0.81
  -1   5   7    3.51    0.95
  -1   5   7    3.52    0.81
   1  -5  -7    3.53    1.19
  -1   5   6   12.13    1.63
  -1   5   6   11.49    1.16
  -1   5   6   12.14    1.30
  -1   5   6   11.49    1.10
   1  -5  -6   12.61    1.74
  -1   5   5    0.05    0.87
  -1   5   5    0.83    0.89
  -1   5   5    0.82    0.59
  -1   5   5    1.05    0.74
  -1   5   5    1.11    0.59
   1  -5  -5    1.61    1.16
  -1   5   4    0.65    0.90
  -1   5   4   -0.22    0.79
  -1   5   4    0.43    0.53
  -1   5   4    0.13    0.67
  -1   5   4    0.70    0.54
   1  -5  -4   -0.65    0.93
  -1   5   3   17.97    1.63
  -1   5   3   19.53    1.75
  -1   5   3   19.57    1.18
  -1   5   3   19.98    1.17
   1  -5  -3   20.13    1.99
  -1   5   2   37.21    1.99
  -1   5   2   40.38    2.19
  -1   5   2   41.12    1.47
  -1   5   2   41.01    1.47
   1  -5  -2   39.45    2.40
  -1   5   1    3.13    0.96
  -1   5   1    2.76    0.96
  -1   5   1    3.03    0.63
  -1   5   1    3.47    0.64
  -1   5   1    3.15    0.68
  -1   5   1    3.87    0.68
   1  -5  -1    3.10    1.14
  -1   5   0   27.37    1.72
  -1   5   0   27.95    1.89
  -1   5   0   28.67    1.28
  -1   5   0   31.09    1.31
  -1   5   0   27.79    1.30
  -1   5   0   28.21    1.26
   1  -5   0   25.06    2.05
  -1   5  -1   33.92    1.81
  -1   5  -1   33.01    2.00
  -1   5  -1   32.37    1.34
  -1   5  -1   34.52    1.37
  -1   5  -1   32.19    1.38
  -1   5  -1   33.99    1.36
   1  -5   1   33.70    2.26
  -1   5  -2   20.94    1.47
  -1   5  -2   21.48    1.87
  -1   5  -2   22.85    1.84
  -1   5  -2   21.87    1.21
  -1   5  -2   24.77    1.24
  -1   5  -2   22.36    1.27
  -1   5  -2   23.94    1.21
   1  -5   2   22.71    1.81
   1  -5   2   21.68    1.96
  -1   5  -3   13.26    1.24
  -1   5  -3   14.51    2.09
  -1   5  -3   14.26    1.57
  -1   5  -3   11.63    1.06
  -1   5  -3   12.62    1.08
  -1   5  -3   12.22    1.09
  -1   5  -3   11.14    1.00
   1  -5   3   12.69    1.50
   1  -5   3   15.09    1.85
  -1   5  -4   23.77    1.46
  -1   5  -4   21.67    2.03
  -1   5  -4   23.11    1.80
  -1   5  -4   25.39    1.34
  -1   5  -4   23.34    1.32
  -1   5  -4   24.17    1.36
  -1   5  -4   26.77    1.35
   1  -5   4   22.79    1.85
   1  -5   4   22.14    1.98
  -1   5  -5    0.96    0.68
  -1   5  -5    0.50    1.24
  -1   5  -5    1.39    0.91
  -1   5  -5    1.65    0.62
  -1   5  -5    1.69    0.62
  -1   5  -5    1.60    0.70
  -1   5  -5    1.30    0.60
   1  -5   5    1.46    0.95
   1  -5   5    0.17    1.01
  -1   5  -6   47.29    1.78
  -1   5  -6   45.42    2.63
  -1   5  -6   46.08    2.35
  -1   5  -6   45.79    1.77
  -1   5  -6   49.51    1.84
  -1   5  -6   47.80    1.89
  -1   5  -6   47.94    1.80
   1  -5   6   47.08    2.42
   1  -5   6   49.99    2.61
  -1   5  -7    6.72    0.94
  -1   5  -7    8.27    1.87
  -1   5  -7    6.95    0.94
  -1   5  -7    6.81    0.95
  -1   5  -7    6.51    1.02
  -1   5  -7    7.77    1.02
   1  -5   7    5.76    1.23
   1  -5   7    5.94    1.43
  -1   5  -8    2.96    0.75
  -1   5  -8    3.08    1.41
  -1   5  -8    3.25    0.82
  -1   5  -8    3.72    0.84
  -1   5  -8    2.83    0.84
  -1   5  -8    3.78    0.84
   1  -5   8    2.49    1.06
   1  -5   8    3.40    1.18
  -1   5  -9   51.84    1.76
  -1   5  -9   48.79    2.82
  -1   5  -9   52.26    2.14
  -1   5  -9   54.49    2.15
  -1   5  -9   46.28    2.09
  -1   5  -9   50.83    2.07
   1  -5   9   48.32    2.56
   1  -5   9   50.29    2.71
  -1   5 -10  100.90    3.83
  -1   5 -10  105.47    2.98
  -1   5 -10  105.98    3.04
  -1   5 -10  107.79    2.95
   1  -5  10  104.90    3.64
   1  -5  10  101.55    3.65
  -1   5 -11    3.52    1.69
  -1   5 -11    2.33    0.88
  -1   5 -11    2.38    0.94
  -1   5 -11    2.44    0.83
   1  -5  11    1.51    1.11
   1  -5  11    1.87    1.12
   1  -5  11    2.14    0.44
  -1   5 -12   18.61    2.07
  -1   5 -12   23.57    1.85
  -1   5 -12   23.13    1.84
  -1   5 -12   21.22    1.71
   1  -5  12   22.67    2.26
   1  -5  12   23.05    2.13
   1  -5  12   23.11    1.02
  -1   5 -13   21.03    2.83
  -1   5 -13   17.69    1.76
  -1   5 -13   14.91    1.73
   1  -5  13   17.72    2.18
   1  -5  13   15.64    0.86
   1  -5  13   15.95    2.15
   1  -5  13   17.15    1.03
  -1   5 -14    6.10    1.94
  -1   5 -14    6.41    1.29
  -1   5 -14    4.98    1.22
   1  -5  14    6.25    1.52
   1  -5  14    6.02    0.71
   1  -5  14    5.58    1.46
   1  -5  14    6.52    0.83
  -1   5 -15   22.59    3.03
  -1   5 -15   19.38    1.94
  -1   5 -15   19.07    1.96
   1  -5  15   20.94    2.28
   1  -5  15   21.26    1.20
   1  -5  15   15.87    2.14
   1  -5  15   19.77    1.25
  -1   5 -16   28.14    3.47
  -1   5 -16   20.23    2.07
  -1   5 -16   22.71    2.09
   1  -5  16   20.10    2.33
   1  -5  16   22.65    1.33
   1  -5  16   20.43    2.30
   1  -5  16   19.86    1.26
  -1   5 -17    3.55    2.02
  -1   5 -17    3.44    1.20
  -1   5 -17    2.46    1.21
   1  -5  17    1.42    1.25
   1  -5  17    2.84    0.74
   1  -5  17    3.28    1.42
   1  -5  17   -0.08    0.23
  -1   5 -18    2.65    2.09
  -1   5 -18    1.88    1.14
  -1   5 -18    0.71    1.10
   1  -5  18    0.82    1.28
   1  -5  18    0.36    0.66
   1  -5  18    1.07    1.33
   1  -5  18    0.12    0.26
  -1   5 -19    1.04    1.85
  -1   5 -19    0.55    1.06
  -1   5 -19    1.54    1.21
   1  -5  19    1.95    1.39
   1  -5  19    0.63    0.67
   1  -5  19    1.28    1.36
  -1   5 -20   14.14    2.85
  -1   5 -20   12.08    1.86
  -1   5 -20   11.21    1.93
   1  -5  20   13.28    2.28
   1  -5  20   12.07    1.35
   1  -5  20   14.65    2.31
  -1   5 -21    6.04    2.41
  -1   5 -21    6.30    1.56
  -1   5 -21    5.75    1.65
   1  -5  21    6.20    1.87
   1  -5  21    8.29    1.20
   1  -5  21    6.58    1.84
  -1   5 -22   10.72    1.92
  -1   5 -22    9.81    2.01
   1  -5  22    9.98    2.22
   1  -5  22    8.42    1.98
  -1   5 -23    0.85    1.27
  -1   5 -23    0.83    1.34
   1  -5  23    1.12    1.60
   1  -5  23    2.25    1.52
  -1   5 -24   14.09    2.22
  -1   5 -24   14.26    2.38
   1  -5  24   14.65    2.61
   1  -5  24   12.37    2.31
  -1   5 -25    0.47    1.23
  -1   5 -25    2.92    1.64
   1  -5  25    1.06    1.62
   1  -5  25    1.26    1.47
  -1   5 -26    1.74    1.41
  -1   5 -26    2.14    1.63
   1  -5  26    1.40    1.67
   1  -5  26    2.52    1.71
  -1   5 -27    8.35    1.99
  -1   5 -27    3.41    1.84
   1  -5  27    8.35    2.24
   1  -5  27    8.35    2.17
  -1   5 -28    5.73    1.74
  -1   5 -28    4.86    1.97
   1  -5  28    4.24    2.03
   1  -5  28    5.67    2.11
  -1   5 -29   -0.22    1.30
  -1   5 -29   -1.09    1.50
   1  -5  29   -2.80    1.44
   1  -5  29    1.23    1.61
  -1   5 -30    0.24    1.72
   1  -5  30    1.04    1.57
  -1   5 -31    2.27    1.93
   1  -5  31    1.74    1.68
  -1   5 -32    4.34    2.14
   1  -5  32    3.17    2.02
  -1   5 -33    0.94    1.85
   1  -5  33    3.41    1.94
  -1   5 -34    0.51    1.87
   1  -5  34    1.28    1.75
  -1   4  36   -1.14    1.93
  -1   4  36    0.19    2.04
  -1   4  35    0.47    2.02
  -1   4  35   -0.45    1.87
  -1   4  34    0.33    2.01
  -1   4  34    2.98    2.14
  -1   4  33    2.48    2.10
  -1   4  33   -0.48    1.73
  -1   4  32    0.54    1.79
  -1   4  32    0.46    1.70
  -1   4  31    0.55    1.74
  -1   4  31    0.03    1.69
  -1   4  30   -0.61    1.72
  -1   4  30    0.26    1.64
  -1   4  29   -1.10    1.67
  -1   4  29   -0.57    1.52
  -1   4  28   -1.69    1.54
  -1   4  28    1.10    1.60
  -1   4  27   -0.69    1.51
  -1   4  27   -0.50    1.37
  -1   4  26    0.21    1.51
  -1   4  26    0.40    1.40
  -1   4  25    0.79    1.69
  -1   4  25    0.93    1.42
  -1   4  24    0.36    1.62
  -1   4  24   -0.98    1.22
   1  -4 -24    0.14    0.50
  -1   4  23    0.70    1.44
  -1   4  23    0.98    1.30
   1  -4 -23   -0.10    0.49
   1  -4 -23   -0.75    0.77
  -1   4  22    2.14    1.67
  -1   4  22   -0.23    1.23
  -1   4  22    0.23    1.23
   1  -4 -22    0.03    0.72
   1  -4 -22    0.20    0.48
   1  -4 -22   -0.80    0.74
  -1   4  21   -1.36    1.27
  -1   4  21   -0.10    0.97
  -1   4  21   -0.62    1.13
   1  -4 -21   -0.19    0.68
   1  -4 -21    0.26    0.48
   1  -4 -21    0.54    0.83
  -1   4  20    0.32    1.43
  -1   4  20   -0.33    0.95
  -1   4  20    0.35    1.13
   1  -4 -20    0.09    0.71
   1  -4 -20    0.26    0.48
   1  -4 -20    0.48    0.81
  -1   4  19    2.02    1.49
  -1   4  19   -0.50    0.90
  -1   4  19    0.49    1.12
   1  -4 -19   -0.17    0.63
   1  -4 -19   -0.20    0.46
   1  -4 -19    0.36    0.74
  -1   4  18    0.05    1.30
  -1   4  18    1.17    1.01
  -1   4  18    0.65    1.07
   1  -4 -18    0.08    0.66
   1  -4 -18    0.18    0.46
   1  -4 -18    0.07    0.70
  -1   4  17    0.21    1.29
  -1   4  17   -0.80    0.80
  -1   4  17    0.35    0.96
   1  -4 -17   -0.29    0.61
   1  -4 -17   -0.02    0.45
   1  -4 -17    0.38    0.70
  -1   4  16   -1.05    0.98
  -1   4  16    0.09    0.82
  -1   4  16   -0.58    0.86
   1  -4 -16   -0.09    0.59
   1  -4 -16   -0.21    0.43
   1  -4 -16   -0.16    0.61
  -1   4  15    0.64    1.21
  -1   4  15    0.31    0.83
  -1   4  15   -0.23    0.87
   1  -4 -15   -0.33    0.55
   1  -4 -15    0.32    0.46
   1  -4 -15    0.10    0.64
  -1   4  14   -0.24    1.03
  -1   4  14   -0.34    0.72
  -1   4  14    0.22    0.84
   1  -4 -14    0.29    0.55
   1  -4 -14    0.54    0.47
   1  -4 -14   -0.15    0.56
  -1   4  13    0.98    1.03
  -1   4  13   -0.28    0.70
  -1   4  13    0.39    0.81
   1  -4 -13   -0.18    0.50
   1  -4 -13    0.17    0.45
   1  -4 -13    0.13    0.50
  -1   4  12    0.30    1.03
  -1   4  12   -0.09    0.67
  -1   4  12    0.29    0.69
  -1   4  12    0.11    0.73
   1  -4 -12   -0.34    0.44
   1  -4 -12   -0.09    0.42
   1  -4 -12   -0.06    0.13
  -1   4  11    0.08    1.04
  -1   4  11   -0.09    0.66
  -1   4  11   -0.23    0.62
  -1   4  11    0.55    0.76
   1  -4 -11    0.03    0.42
   1  -4 -11    0.20    0.44
   1  -4 -11    0.03    0.23
  -1   4  10   -0.13    0.99
  -1   4  10    0.20    0.65
  -1   4  10    0.15    0.78
  -1   4  10   -0.03    0.63
   1  -4 -10   -0.03    0.40
   1  -4 -10   -0.18    0.44
   1  -4 -10   -0.09    0.42
  -1   4   9    0.68    0.98
  -1   4   9   -0.30    0.60
  -1   4   9   -0.08    0.75
  -1   4   9    0.07    0.61
   1  -4  -9   -0.06    0.34
   1  -4  -9   -0.31    0.45
   1  -4  -9    0.67    0.45
  -1   4   8    0.24    0.90
  -1   4   8    0.35    0.63
  -1   4   8   -0.08    0.47
  -1   4   8   -0.29    0.70
  -1   4   8   -0.08    0.59
   1  -4  -8   -0.10    0.23
   1  -4  -8   -0.33    0.26
   1  -4  -8    0.19    0.49
   1  -4  -8   -0.05    0.38
  -1   4   7    0.24    0.88
  -1   4   7   -0.04    0.57
  -1   4   7   -0.10    0.48
  -1   4   7   -0.15    0.71
  -1   4   7   -0.46    0.55
   1  -4  -7   -0.20    0.50
   1  -4  -7    0.06    0.31
  -1   4   6   -0.78    0.85
  -1   4   6    0.04    0.55
  -1   4   6    0.26    0.52
  -1   4   6    0.19    0.68
  -1   4   6   -0.03    0.54
   1  -4  -6   -0.61    0.94
  -1   4   5   -0.66    0.84
  -1   4   5    0.22    0.52
  -1   4   5    0.10    0.53
  -1   4   5    0.09    0.65
  -1   4   5   -0.08    0.51
   1  -4  -5    0.32    1.02
  -1   4   4   -0.64    0.78
  -1   4   4   -0.49    0.48
  -1   4   4   -0.34    0.85
  -1   4   4    0.13    0.55
  -1   4   4   -0.06    0.62
  -1   4   4    0.10    0.49
   1  -4  -4   -0.78    0.97
  -1   4   3    0.03    0.75
  -1   4   3    0.33    0.75
  -1   4   3   -0.08    0.47
  -1   4   3    0.63    0.85
  -1   4   3    0.32    0.59
  -1   4   3   -0.33    0.46
   1  -4  -3   -1.06    0.91
  -1   4   2    0.21    0.76
  -1   4   2   -0.37    0.72
  -1   4   2    0.60    0.48
  -1   4   2   -0.46    0.83
  -1   4   2   -0.30    0.58
  -1   4   2   -0.39    0.43
   1  -4  -2   -0.25    0.87
  -1   4   1   -0.24    0.69
  -1   4   1   -0.37    0.74
  -1   4   1    0.30    0.44
  -1   4   1    0.01    0.44
  -1   4   1   -0.29    0.81
  -1   4   1    0.17    0.47
  -1   4   1   -0.05    0.44
   1  -4  -1    0.33    0.95
  -1   4   0   -0.41    0.65
  -1   4   0   -0.08    0.74
  -1   4   0   -0.08    0.43
  -1   4   0   -0.42    0.42
  -1   4   0   -1.10    0.80
  -1   4   0    0.33    0.49
  -1   4   0   -0.13    0.43
   1  -4   0   -0.08    0.92
  -1   4  -1   -0.65    0.62
  -1   4  -1    0.19    0.74
  -1   4  -1    0.23    0.43
  -1   4  -1    0.09    0.43
  -1   4  -1    0.18    0.84
  -1   4  -1    0.13    0.48
  -1   4  -1    0.10    0.44
   1  -4   1    0.09    0.75
   1  -4   1   -0.16    0.88
  -1   4  -2    0.31    0.63
  -1   4  -2    0.06    0.97
  -1   4  -2   -0.59    0.70
  -1   4  -2   -0.09    0.45
  -1   4  -2   -0.18    0.42
  -1   4  -2   -0.40    0.79
  -1   4  -2   -0.09    0.50
  -1   4  -2    0.41    0.46
   1  -4   2   -0.12    0.76
   1  -4   2    0.13    0.92
  -1   4  -3   -0.23    0.59
  -1   4  -3   -0.47    0.99
  -1   4  -3    0.19    0.75
  -1   4  -3   -0.01    0.47
  -1   4  -3    0.07    0.47
  -1   4  -3    0.30    0.83
  -1   4  -3    0.23    0.53
  -1   4  -3   -0.01    0.46
   1  -4   3   -0.80    0.73
   1  -4   3    0.39    0.94
  -1   4  -4    0.31    0.59
  -1   4  -4    0.24    1.03
  -1   4  -4   -0.10    0.75
  -1   4  -4   -0.30    0.48
  -1   4  -4    0.03    0.50
  -1   4  -4    0.18    0.82
  -1   4  -4   -0.02    0.57
  -1   4  -4    0.18    0.50
   1  -4   4   -0.03    0.77
   1  -4   4   -0.07    0.96
  -1   4  -5   -0.25    0.52
  -1   4  -5    0.21    1.10
  -1   4  -5    0.41    0.79
  -1   4  -5   -0.17    0.51
  -1   4  -5   -0.06    0.52
  -1   4  -5   -0.01    0.83
  -1   4  -5   -0.16    0.56
  -1   4  -5    0.01    0.52
   1  -4   5   -0.17    0.77
   1  -4   5    0.04    0.88
  -1   4  -6    0.11    0.55
  -1   4  -6    0.13    1.23
  -1   4  -6   -0.02    0.78
  -1   4  -6   -0.25    0.55
  -1   4  -6    0.19    0.55
  -1   4  -6   -0.77    0.77
  -1   4  -6   -0.42    0.58
  -1   4  -6   -0.26    0.51
   1  -4   6   -0.50    0.78
   1  -4   6   -0.40    0.90
  -1   4  -7    0.48    0.52
  -1   4  -7   -0.46    1.20
  -1   4  -7   -0.26    0.57
  -1   4  -7   -0.19    0.56
  -1   4  -7   -0.17    0.88
  -1   4  -7    0.54    0.66
  -1   4  -7    0.37    0.57
   1  -4   7   -1.21    0.74
   1  -4   7    0.46    0.98
   1  -4   7   -0.42    0.32
  -1   4  -8   -0.03    0.48
  -1   4  -8    0.24    1.14
  -1   4  -8   -0.06    0.61
  -1   4  -8    0.40    0.62
  -1   4  -8   -0.09    0.65
  -1   4  -8   -0.02    0.56
   1  -4   8   -0.12    0.80
   1  -4   8    0.01    0.30
   1  -4   8   -0.14    0.30
   1  -4   8   -0.36    0.92
   1  -4   8    0.00    0.40
  -1   4  -9    0.46    1.17
  -1   4  -9   -0.20    0.61
  -1   4  -9    0.13    0.68
  -1   4  -9    0.19    0.58
   1  -4   9   -0.05    0.83
   1  -4   9   -0.15    0.37
   1  -4   9   -0.12    0.37
   1  -4   9   -0.58    0.83
   1  -4   9    0.47    0.45
  -1   4 -10   -0.50    1.19
  -1   4 -10    0.04    0.66
  -1   4 -10   -0.12    0.71
  -1   4 -10    0.25    0.64
   1  -4  10   -0.55    0.83
   1  -4  10    0.10    0.41
   1  -4  10   -0.19    0.40
   1  -4  10   -0.24    0.90
   1  -4  10   -0.12    0.36
  -1   4 -11    0.29    1.14
  -1   4 -11   -0.49    0.67
  -1   4 -11    0.02    0.73
  -1   4 -11    0.00    0.60
   1  -4  11    0.01    0.88
   1  -4  11    0.14    0.45
   1  -4  11    0.28    0.44
   1  -4  11   -0.97    0.89
   1  -4  11    0.03    0.11
  -1   4 -12    0.58    1.19
  -1   4 -12   -0.12    0.69
  -1   4 -12    0.39    0.78
  -1   4 -12   -0.46    0.66
   1  -4  12   -0.61    0.85
   1  -4  12   -0.21    0.53
   1  -4  12   -0.19    0.47
   1  -4  12    0.15    0.97
   1  -4  12    0.03    0.35
  -1   4 -13    1.09    1.44
  -1   4 -13   -0.10    0.74
  -1   4 -13    0.10    0.85
   1  -4  13    0.30    1.00
   1  -4  13    0.32    0.55
   1  -4  13   -0.55    0.98
   1  -4  13    0.20    0.56
  -1   4 -14   -0.76    1.27
  -1   4 -14   -0.35    0.75
  -1   4 -14   -0.46    0.82
   1  -4  14   -0.08    1.00
   1  -4  14   -0.03    0.54
   1  -4  14    0.37    1.00
   1  -4  14   -0.35    0.58
  -1   4 -15   -0.74    1.45
  -1   4 -15    0.14    0.83
  -1   4 -15    0.13    0.93
   1  -4  15    0.22    1.02
   1  -4  15   -0.12    0.58
   1  -4  15    0.61    1.04
   1  -4  15   -0.30    0.63
  -1   4 -16   -0.91    1.37
  -1   4 -16   -0.18    0.84
  -1   4 -16    0.05    0.92
   1  -4  16    0.05    1.06
   1  -4  16   -0.28    0.57
   1  -4  16   -0.62    1.04
   1  -4  16    0.42    0.67
  -1   4 -17    0.29    1.65
  -1   4 -17    0.71    0.95
  -1   4 -17   -1.33    0.91
   1  -4  17   -0.29    1.06
   1  -4  17   -0.75    0.54
   1  -4  17    0.30    1.13
   1  -4  17    0.48    0.73
  -1   4 -18    0.74    1.68
  -1   4 -18    0.53    1.00
  -1   4 -18    0.30    1.06
   1  -4  18    0.15    0.64
   1  -4  18   -0.36    1.15
   1  -4  18    0.28    0.73
  -1   4 -19   -0.42    0.94
  -1   4 -19   -0.22    1.06
   1  -4  19   -0.56    0.62
   1  -4  19    0.05    1.20
   1  -4  19    0.20    0.76
  -1   4 -20   -0.26    1.05
  -1   4 -20   -0.76    1.06
   1  -4  20   -0.28    0.65
   1  -4  20   -0.75    1.15
   1  -4  20   -0.10    0.75
  -1   4 -21    0.32    1.07
  -1   4 -21   -0.15    1.15
   1  -4  21    0.01    0.69
   1  -4  21   -0.32    1.18
   1  -4  21   -0.27    0.74
  -1   4 -22   -0.46    1.05
  -1   4 -22   -0.19    1.21
   1  -4  22    0.13    0.73
   1  -4  22    0.57    1.35
   1  -4  22    0.01    0.79
  -1   4 -23   -0.48    1.09
  -1   4 -23   -0.43    1.20
   1  -4  23   -0.36    1.26
   1  -4  23    1.36    0.94
  -1   4 -24    0.97    1.22
  -1   4 -24    0.01    1.30
   1  -4  24   -0.76    1.33
  -1   4 -25    0.19    1.16
  -1   4 -25   -0.06    1.33
   1  -4  25    0.46    1.35
  -1   4 -26    0.86    1.19
  -1   4 -26   -0.96    1.29
   1  -4  26    1.39    1.55
  -1   4 -27    0.00    1.17
  -1   4 -27    0.38    1.51
   1  -4  27    0.72    1.51
  -1   4 -28    1.24    1.33
  -1   4 -28    0.17    1.45
   1  -4  28   -0.15    1.51
  -1   4 -29    1.23    1.60
  -1   4 -29   -0.21    1.51
   1  -4  29    0.16    1.50
  -1   4 -30   -1.36    1.53
   1  -4  30   -0.41    1.43
  -1   4 -31    0.06    1.60
   1  -4  31    0.33    1.54
  -1   4 -32    0.10    1.72
   1  -4  32   -0.88    1.42
  -1   4 -33   -0.62    1.69
   1  -4  33    0.81    1.71
  -1   4 -34   -1.68    1.64
   1  -4  34    0.60    1.61
  -1   4 -35   -0.10    1.87
   1  -4  35    1.11    1.65
  -1   4 -36   -1.67    1.68
   1  -4  36    2.61    1.97
  -1   3  37   13.37    3.19
  -1   3  37   14.21    3.24
  -1   3  36    1.51    2.06
  -1   3  36    1.64    2.10
  -1   3  35    2.01    2.04
  -1   3  35    0.82    1.99
  -1   3  34   -1.10    1.66
  -1   3  34    0.17    1.78
  -1   3  33   -0.12    1.79
  -1   3  33    0.18    1.79
  -1   3  32   -0.12    1.76
  -1   3  32    1.73    1.88
  -1   3  31   13.45    2.90
  -1   3  31    8.35    2.27
  -1   3  30    1.98    1.83
  -1   3  30    2.63    1.82
  -1   3  29    3.75    1.95
  -1   3  29    2.18    1.70
  -1   3  28    2.47    1.81
  -1   3  28    3.60    1.72
  -1   3  27    0.67    1.64
  -1   3  27    0.57    1.43
   1  -3 -27    0.48    1.09
  -1   3  26    1.17    1.60
  -1   3  26    1.36    1.52
   1  -3 -26    0.17    1.01
  -1   3  25   19.35    2.83
  -1   3  25   22.15    2.60
   1  -3 -25   20.48    2.19
  -1   3  24   20.36    2.77
  -1   3  24   20.54    2.47
   1  -3 -24   27.01    2.30
  -1   3  23    2.23    1.59
  -1   3  23    5.43    1.51
  -1   3  23    3.41    1.48
   1  -3 -23    4.44    1.16
   1  -3 -23    2.10    1.12
  -1   3  22    6.84    1.94
  -1   3  22    6.45    1.46
  -1   3  22    6.89    1.68
   1  -3 -22    8.67    1.43
   1  -3 -22    7.47    1.45
  -1   3  21   -0.15    1.33
  -1   3  21    0.14    0.98
  -1   3  21    0.40    1.15
   1  -3 -21    0.14    0.79
   1  -3 -21    0.11    0.89
  -1   3  20   -0.93    1.22
  -1   3  20    0.44    0.99
  -1   3  20    0.30    1.13
   1  -3 -20    0.73    0.78
   1  -3 -20    0.89    0.96
  -1   3  19   22.25    2.39
  -1   3  19   24.82    2.24
  -1   3  19   21.27    2.14
   1  -3 -19   25.82    1.90
   1  -3 -19   25.35    2.01
  -1   3  18    2.42    1.41
  -1   3  18    2.11    1.05
  -1   3  18    2.47    1.18
   1  -3 -18    2.21    0.84
   1  -3 -18    4.10    1.10
  -1   3  17   45.62    2.87
  -1   3  17   48.89    2.56
  -1   3  17   51.48    2.67
   1  -3 -17   49.75    2.27
   1  -3 -17   51.23    1.71
   1  -3 -17   50.28    2.38
  -1   3  16   -0.05    1.11
  -1   3  16   -1.06    0.74
  -1   3  16   -0.38    0.87
   1  -3 -16    0.49    0.69
   1  -3 -16    0.08    0.47
   1  -3 -16    0.16    0.78
  -1   3  15   16.77    2.10
  -1   3  15   16.73    1.66
  -1   3  15   15.76    1.73
   1  -3 -15   17.50    1.49
   1  -3 -15   15.79    1.02
   1  -3 -15   14.87    1.48
  -1   3  14   -0.43    0.86
  -1   3  14   -0.47    0.72
  -1   3  14    0.23    0.80
   1  -3 -14   -0.08    0.59
   1  -3 -14    0.35    0.45
   1  -3 -14   -0.03    0.69
  -1   3  13    8.14    1.57
  -1   3  13    7.33    1.13
  -1   3  13    6.93    1.19
   1  -3 -13    7.39    1.01
   1  -3 -13    6.44    0.77
   1  -3 -13    7.34    1.05
  -1   3  12    9.25    1.60
  -1   3  12    9.09    1.23
  -1   3  12    6.75    1.14
   1  -3 -12    6.98    0.94
   1  -3 -12    7.63    0.78
   1  -3 -12    7.90    1.05
  -1   3  11   -0.33    0.94
  -1   3  11    0.36    0.71
  -1   3  11    0.01    0.66
  -1   3  11    0.64    0.75
   1  -3 -11    0.62    0.58
   1  -3 -11    0.05    0.43
   1  -3 -11    0.75    0.65
  -1   3  10   13.30    1.66
  -1   3  10   14.65    1.41
  -1   3  10   13.29    1.33
  -1   3  10   13.89    1.33
   1  -3 -10   14.74    1.15
   1  -3 -10   13.75    0.87
   1  -3 -10   15.68    1.17
  -1   3   9   38.31    2.16
  -1   3   9   40.34    1.79
  -1   3   9   36.31    2.04
  -1   3   9   36.58    1.84
  -1   3   9   38.26    1.72
  -1   3   9   39.37    1.75
   1  -3  -9   37.70    1.44
   1  -3  -9   36.80    1.18
   1  -3  -9   39.43    1.52
  -1   3   8    8.68    1.41
  -1   3   8    8.43    0.98
  -1   3   8    9.70    1.34
  -1   3   8    9.82    1.18
  -1   3   8   10.04    1.12
   1  -3  -8    9.29    0.91
   1  -3  -8    8.59    0.77
   1  -3  -8    6.19    0.77
  -1   3   7    2.09    1.00
  -1   3   7    1.43    0.65
  -1   3   7    1.68    0.93
  -1   3   7    2.16    0.52
  -1   3   7    2.08    0.78
  -1   3   7    1.50    0.65
   1  -3  -7    1.70    0.49
   1  -3  -7    1.71    0.50
   1  -3  -7   -0.04    0.08
  -1   3   6    6.92    1.19
  -1   3   6    8.20    1.02
  -1   3   6    7.83    1.29
  -1   3   6    6.57    0.76
  -1   3   6    6.76    0.96
  -1   3   6    7.01    0.85
   1  -3  -6    7.37    0.70
   1  -3  -6    7.29    0.79
  -1   3   5   53.51    2.12
  -1   3   5   56.99    1.63
  -1   3   5   52.90    2.11
  -1   3   5   56.05    1.47
  -1   3   5   54.95    1.81
  -1   3   5   57.01    1.61
   1  -3  -5   56.84    1.03
   1  -3  -5   56.65    1.05
   1  -3  -5   51.40    2.20
   1  -3  -5   52.79    1.45
   1  -3  -5   56.15    1.19
  -1   3   4    9.06    1.15
  -1   3   4   11.66    0.94
  -1   3   4    9.18    1.17
  -1   3   4   10.37    0.89
  -1   3   4   10.66    1.07
  -1   3   4    9.10    0.88
   1  -3  -4    8.14    1.22
   1  -3  -4   10.01    0.57
   1  -3  -4    9.89    0.58
  -1   3   3  127.38    2.80
  -1   3   3  141.63    2.08
  -1   3   3  129.13    2.96
  -1   3   3  128.74    2.24
  -1   3   3  130.77    2.35
  -1   3   3  135.10    2.06
   1  -3  -3  128.65    3.06
  -1   3   2    1.18    0.76
  -1   3   2    1.84    0.74
  -1   3   2    0.98    0.45
  -1   3   2    1.32    0.82
  -1   3   2    1.58    0.59
  -1   3   2    1.32    0.49
   1  -3  -2    1.26    0.83
  -1   3   1    1.16    0.72
  -1   3   1    0.32    0.67
  -1   3   1    1.11    0.43
  -1   3   1    1.33    0.44
  -1   3   1    1.17    0.77
  -1   3   1    0.64    0.59
  -1   3   1    0.54    0.45
  -1   3   1    0.77    0.44
   1  -3  -1    1.26    0.83
  -1   3   0    7.15    0.93
  -1   3   0    8.43    1.03
  -1   3   0    8.24    0.73
  -1   3   0    7.30    0.73
  -1   3   0    9.81    1.25
  -1   3   0    7.24    0.92
  -1   3   0    6.56    0.75
  -1   3   0    8.16    0.73
   1  -3   0    8.53    1.26
  -1   3  -1    0.83    0.75
  -1   3  -1    0.71    0.43
  -1   3  -1    0.37    0.76
  -1   3  -1    0.43    0.45
  -1   3  -1    0.46    0.41
   1  -3   1    1.04    0.65
   1  -3   1    0.58    0.73
   1  -3   1    1.59    0.94
  -1   3  -2    0.62    0.57
  -1   3  -2    0.89    0.92
  -1   3  -2    0.86    0.73
  -1   3  -2    0.53    0.45
  -1   3  -2    0.18    0.42
  -1   3  -2    0.42    0.79
  -1   3  -2    0.41    0.47
  -1   3  -2    0.44    0.43
   1  -3   2    0.88    0.60
   1  -3   2    0.07    0.71
   1  -3   2    0.05    0.87
  -1   3  -3  221.54    2.88
  -1   3  -3  219.58    3.85
  -1   3  -3  227.75    3.51
  -1   3  -3  226.75    2.61
  -1   3  -3  234.17    2.64
  -1   3  -3  221.91    3.71
  -1   3  -3  221.93    2.65
  -1   3  -3  231.72    2.67
   1  -3   3  222.94    2.87
   1  -3   3  225.84    3.54
   1  -3   3  219.30    3.74
   1  -3   3  230.25    1.42
   1  -3   3  231.01    1.42
  -1   3  -4    3.24    0.66
  -1   3  -4    4.35    1.24
  -1   3  -4    3.49    0.87
  -1   3  -4    2.65    0.59
  -1   3  -4    2.94    0.59
  -1   3  -4    4.15    1.00
  -1   3  -4    2.70    0.63
  -1   3  -4    3.29    0.61
   1  -3   4    3.63    0.69
   1  -3   4    3.27    0.86
   1  -3   4    3.22    0.32
   1  -3   4    3.27    0.41
   1  -3   4    2.21    0.95
   1  -3   4    3.43    0.44
   1  -3   4    3.19    0.44
  -1   3  -5    1.84    0.57
  -1   3  -5    2.99    1.11
  -1   3  -5    2.24    0.84
  -1   3  -5    1.40    0.57
  -1   3  -5    1.56    0.57
  -1   3  -5    1.03    0.79
  -1   3  -5    1.70    0.62
  -1   3  -5    1.58    0.57
   1  -3   5    2.35    0.62
   1  -3   5    2.55    1.06
   1  -3   5    0.68    0.77
   1  -3   5    2.06    0.39
   1  -3   5    1.94    0.39
   1  -3   5    0.26    0.80
   1  -3   5    1.63    0.43
  -1   3  -6    1.34    0.54
  -1   3  -6    1.63    1.15
  -1   3  -6    1.34    0.61
  -1   3  -6    1.55    0.60
  -1   3  -6    1.09    0.85
  -1   3  -6    0.66    0.61
  -1   3  -6    1.35    0.60
   1  -3   6    1.41    0.57
   1  -3   6    1.69    0.99
   1  -3   6    1.04    0.79
   1  -3   6    1.34    0.43
   1  -3   6    1.69    0.45
   1  -3   6    1.51    0.93
   1  -3   6    0.09    0.18
  -1   3  -7   50.98    1.48
  -1   3  -7   49.13    2.27
  -1   3  -7   52.43    1.79
  -1   3  -7   52.38    2.13
  -1   3  -7   50.25    1.78
  -1   3  -7   54.06    1.77
   1  -3   7   50.82    1.48
   1  -3   7   51.66    2.11
   1  -3   7   53.61    2.15
   1  -3   7   53.56    1.41
   1  -3   7   56.98    1.45
   1  -3   7   52.03    2.16
   1  -3   7    0.18    0.16
  -1   3  -8   46.02    2.21
  -1   3  -8   47.51    1.83
  -1   3  -8   45.14    2.07
  -1   3  -8   48.79    1.87
  -1   3  -8   49.29    1.81
   1  -3   8   46.18    1.45
   1  -3   8   47.01    2.15
   1  -3   8   47.32    1.48
   1  -3   8   49.15    1.50
   1  -3   8   47.14    2.19
   1  -3   8   48.74    1.54
  -1   3  -9   67.94    2.70
  -1   3  -9   68.38    2.22
  -1   3  -9   67.90    2.51
  -1   3  -9   66.42    2.22
  -1   3  -9   69.67    2.17
   1  -3   9   66.44    1.72
   1  -3   9   67.82    2.56
   1  -3   9   68.53    1.84
   1  -3   9   72.73    1.89
   1  -3   9   66.72    2.57
   1  -3   9   70.14    1.93
  -1   3 -10    4.71    1.50
  -1   3 -10    5.00    0.92
  -1   3 -10    5.78    1.20
  -1   3 -10    4.51    0.97
  -1   3 -10    5.87    0.98
   1  -3  10    4.93    1.12
   1  -3  10    4.16    0.76
   1  -3  10    5.86    0.82
   1  -3  10    3.64    1.15
   1  -3  10    3.31    0.77
  -1   3 -11   32.55    2.28
  -1   3 -11   34.33    1.88
  -1   3 -11   38.48    2.49
  -1   3 -11   32.47    1.83
  -1   3 -11   39.54    1.90
   1  -3  11   39.14    1.65
   1  -3  11   38.46    1.64
   1  -3  11   33.37    2.10
   1  -3  11   36.38    1.65
  -1   3 -12    1.83    1.40
  -1   3 -12    1.60    0.83
  -1   3 -12    1.72    0.90
   1  -3  12    1.75    0.68
   1  -3  12    2.08    0.71
   1  -3  12    1.98    1.10
   1  -3  12    2.15    0.77
  -1   3 -13   24.76    2.20
  -1   3 -13   23.88    1.80
  -1   3 -13   24.18    1.84
   1  -3  13   27.53    1.59
   1  -3  13   25.79    1.55
   1  -3  13   24.63    1.98
   1  -3  13   26.26    1.61
  -1   3 -14    1.97    1.39
  -1   3 -14    2.61    0.92
  -1   3 -14    2.26    0.97
   1  -3  14    2.56    0.77
   1  -3  14    2.65    0.78
   1  -3  14    2.54    1.17
   1  -3  14    2.35    0.86
  -1   3 -15   97.85    3.66
  -1   3 -15  103.09    3.32
  -1   3 -15   95.22    3.28
   1  -3  15   99.73    2.84
   1  -3  15   98.91    2.85
   1  -3  15   95.35    3.48
   1  -3  15   98.26    2.93
  -1   3 -16    0.12    1.51
  -1   3 -16    0.12    0.83
  -1   3 -16    0.44    0.91
   1  -3  16   -0.05    1.00
   1  -3  16    0.31    1.02
   1  -3  16   -0.16    0.75
  -1   3 -17    2.41    1.04
  -1   3 -17    1.06    1.02
   1  -3  17    2.44    1.13
   1  -3  17    2.87    0.99
  -1   3 -18    1.07    0.96
  -1   3 -18    0.66    1.03
   1  -3  18   -1.54    0.93
   1  -3  18   -0.06    0.80
  -1   3 -19    5.30    1.37
  -1   3 -19    4.33    1.38
   1  -3  19    6.11    1.59
   1  -3  19    5.82    1.28
  -1   3 -20    0.64    1.02
  -1   3 -20    0.07    1.08
   1  -3  20    0.62    1.23
   1  -3  20   -0.01    0.90
  -1   3 -21   15.34    1.98
  -1   3 -21   15.43    2.14
   1  -3  21   17.13    2.43
   1  -3  21   16.21    1.89
  -1   3 -22    2.04    1.25
  -1   3 -22    1.99    1.35
   1  -3  22    2.03    1.40
   1  -3  22    0.70    1.01
  -1   3 -23   -0.60    1.03
  -1   3 -23    0.06    1.27
   1  -3  23    0.17    1.34
   1  -3  23    0.35    0.95
  -1   3 -24    2.87    1.33
  -1   3 -24    3.73    1.55
   1  -3  24    2.34    1.55
   1  -3  24    3.81    1.27
  -1   3 -25    0.57    1.15
  -1   3 -25    0.22    1.35
   1  -3  25    0.98    1.41
   1  -3  25    1.28    1.11
  -1   3 -26    1.68    1.30
  -1   3 -26    1.10    1.41
   1  -3  26    1.57    1.56
   1  -3  26    4.13    1.35
  -1   3 -27   24.05    2.72
  -1   3 -27   21.93    2.81
   1  -3  27   27.11    3.38
   1  -3  27   24.91    2.44
  -1   3 -28    1.46    1.30
  -1   3 -28    0.12    1.44
   1  -3  28    1.14    1.51
   1  -3  28    0.69    1.13
  -1   3 -29    4.55    1.88
   1  -3  29    4.44    1.91
  -1   3 -30    1.12    1.65
   1  -3  30    0.81    1.54
  -1   3 -31    0.30    1.65
   1  -3  31   -0.50    1.47
  -1   3 -32   -0.39    1.57
   1  -3  32    0.11    1.50
  -1   3 -33    9.89    2.54
   1  -3  33    9.43    2.51
  -1   3 -34   -0.44    1.65
   1  -3  34   -0.59    1.58
  -1   3 -35    0.71    1.94
   1  -3  35    4.39    2.26
  -1   3 -36   -0.41    1.84
   1  -3  36   -1.51    1.54
  -1   2  37    0.80    1.94
  -1   2  37   -1.26    1.84
  -1   2  36   -1.57    1.75
  -1   2  36    0.72    1.87
  -1   2  35   -0.55    1.61
  -1   2  35   -0.52    1.76
  -1   2  34    0.49    1.79
  -1   2  34   -0.20    1.75
  -1   2  33   -0.06    1.63
  -1   2  33   -0.64    1.66
  -1   2  32    0.91    1.73
  -1   2  32    0.15    1.64
  -1   2  31    2.61    1.87
  -1   2  31    0.00    1.59
   1  -2 -31   -0.24    1.23
  -1   2  30    0.39    1.59
  -1   2  30    0.14    1.60
   1  -2 -30    1.06    1.35
  -1   2  29    1.70    1.71
  -1   2  29   -0.34    1.45
   1  -2 -29   -0.50    1.15
  -1   2  28    1.65    1.63
  -1   2  28    1.08    1.47
   1  -2 -28   -0.34    1.11
  -1   2  27    1.51    1.63
  -1   2  27    0.57    1.41
   1  -2 -27    0.27    1.14
  -1   2  26   -0.12    1.38
  -1   2  26    0.28    1.38
   1  -2 -26   -1.22    0.98
  -1   2  25    0.77    1.41
  -1   2  25   -0.06    1.37
  -1   2  25   -0.28    1.24
   1  -2 -25   -0.68    1.02
  -1   2  24   -0.11    1.07
  -1   2  24   -0.45    1.20
   1  -2 -24    0.21    0.79
   1  -2 -24    0.62    1.10
  -1   2  23   -0.66    0.96
  -1   2  23    0.98    1.23
   1  -2 -23   -0.58    0.69
   1  -2 -23   -1.26    0.92
  -1   2  22    1.03    1.12
  -1   2  22   -0.17    1.12
   1  -2 -22   -0.29    0.68
   1  -2 -22   -1.57    0.92
  -1   2  21   -0.76    0.90
  -1   2  21   -0.30    1.06
   1  -2 -21    0.38    0.71
   1  -2 -21    0.86    1.05
  -1   2  20    0.24    0.95
  -1   2  20    0.23    1.02
   1  -2 -20   -0.17    0.62
   1  -2 -20    0.14    0.98
  -1   2  19   -0.11    0.86
  -1   2  19   -0.16    0.95
   1  -2 -19    0.31    0.65
   1  -2 -19    0.47    0.94
  -1   2  18   -0.38    0.80
  -1   2  18    0.23    0.97
   1  -2 -18   -0.13    0.66
   1  -2 -18   -0.29    0.84
  -1   2  17   -0.02    0.82
  -1   2  17    0.05    0.90
   1  -2 -17   -0.14    0.65
   1  -2 -17   -0.82    0.79
  -1   2  16   -0.68    0.77
  -1   2  16   -0.09    0.86
   1  -2 -16   -0.11    0.65
   1  -2 -16   -0.15    0.78
  -1   2  15   -0.08    0.74
  -1   2  15    0.08    0.84
   1  -2 -15    0.54    0.68
   1  -2 -15    0.73    0.79
  -1   2  14   -0.22    0.73
  -1   2  14    0.10    0.85
   1  -2 -14   -0.03    0.68
   1  -2 -14   -1.39    0.68
  -1   2  13   -0.31    0.76
  -1   2  13    0.38    0.80
   1  -2 -13    0.62    0.69
   1  -2 -13    0.07    0.75
  -1   2  12    0.48    0.73
  -1   2  12   -0.39    0.72
   1  -2 -12    0.50    0.67
   1  -2 -12    0.03    0.72
  -1   2  11    0.32    0.70
  -1   2  11   -0.46    0.72
   1  -2 -11   -0.14    0.61
   1  -2 -11   -0.09    0.67
  -1   2  10   -0.12    0.67
  -1   2  10   -0.43    0.65
  -1   2  10    0.13    0.69
   1  -2 -10   -0.01    0.59
   1  -2 -10   -0.09    0.67
  -1   2   9    0.06    0.64
  -1   2   9    0.60    0.65
  -1   2   9   -0.03    0.64
   1  -2  -9   -0.05    0.55
   1  -2  -9    0.28    0.62
  -1   2   8   -0.62    0.78
  -1   2   8    0.04    0.61
  -1   2   8    0.44    0.62
  -1   2   8   -0.67    0.58
   1  -2  -8   -0.44    0.51
   1  -2  -8   -0.05    0.34
   1  -2  -8    0.03    0.59
  -1   2   7   -0.25    0.81
  -1   2   7    0.24    0.58
  -1   2   7   -0.30    0.68
  -1   2   7   -0.11    0.66
  -1   2   7    0.27    0.59
  -1   2   7    0.32    0.59
   1  -2  -7   -0.21    0.49
   1  -2  -7    0.07    0.34
   1  -2  -7   -0.15    0.61
   1  -2  -7   -0.01    0.55
  -1   2   6    0.06    0.74
  -1   2   6    0.40    0.56
  -1   2   6    0.35    0.77
  -1   2   6    0.17    0.67
  -1   2   6   -0.33    0.54
   1  -2  -6   -0.23    0.46
   1  -2  -6   -0.20    0.33
   1  -2  -6   -0.73    0.56
   1  -2  -6   -0.01    0.53
  -1   2   5    0.44    0.75
  -1   2   5    0.47    0.55
  -1   2   5    0.05    0.65
  -1   2   5    0.15    0.33
  -1   2   5   -0.26    0.61
  -1   2   5   -0.54    0.50
   1  -2  -5    0.01    0.44
   1  -2  -5    0.11    0.34
   1  -2  -5    0.25    0.58
   1  -2  -5    0.50    0.49
  -1   2   4    0.49    0.71
  -1   2   4    0.41    0.50
  -1   2   4    0.30    0.75
  -1   2   4   -0.44    0.35
  -1   2   4    0.05    0.61
  -1   2   4    0.17    0.49
   1  -2  -4   -0.01    0.40
   1  -2  -4    0.38    0.80
   1  -2  -4    0.15    0.38
   1  -2  -4    0.40    0.54
   1  -2  -4    0.21    0.30
  -1   2   3    0.10    0.70
  -1   2   3    0.13    0.44
  -1   2   3   -0.05    0.68
  -1   2   3    0.25    0.39
  -1   2   3    0.04    0.53
  -1   2   3    0.15    0.45
   1  -2  -3   -0.46    0.64
   1  -2  -3   -0.02    0.35
   1  -2  -3   -0.56    0.71
   1  -2  -3   -0.27    0.40
   1  -2  -3    0.02    0.06
  -1   2   2   -0.10    0.65
  -1   2   2    0.08    0.43
  -1   2   2    0.22    0.63
  -1   2   2    0.22    0.43
  -1   2   2   -0.10    0.42
   1  -2  -2   -0.31    0.63
   1  -2  -2    0.19    0.28
   1  -2  -2    0.09    0.30
   1  -2  -2    0.00    0.69
   1  -2  -2    0.18    0.32
   1  -2  -2   -0.21    0.18
  -1   2   1    0.82    0.65
  -1   2   1   -0.54    0.57
  -1   2   1    0.01    0.37
  -1   2   1    0.15    0.39
  -1   2   1   -0.29    0.64
  -1   2   1    0.47    0.49
  -1   2   1   -0.29    0.39
  -1   2   1    0.03    0.39
   1  -2  -1    0.65    0.66
   1  -2  -1    0.04    0.25
   1  -2  -1    0.05    0.26
   1  -2  -1    0.09    0.70
   1  -2  -1    0.00    0.29
   1  -2  -1    0.12    0.27
  -1   2   0    0.26    0.56
  -1   2   0    0.20    0.60
  -1   2   0   -0.19    0.37
  -1   2   0    0.02    0.39
  -1   2   0    0.07    0.71
  -1   2   0   -0.21    0.40
  -1   2   0    0.31    0.40
   1  -2   0    0.43    0.60
   1  -2   0   -0.06    0.58
   1  -2   0    0.25    0.23
   1  -2   0    0.22    0.24
   1  -2   0   -0.67    0.73
   1  -2   0    0.29    0.29
   1  -2   0    0.32    0.29
  -1   2  -1    0.01    0.52
  -1   2  -1   -0.69    0.55
  -1   2  -1   -0.05    0.40
  -1   2  -1   -0.02    0.40
  -1   2  -1   -0.16    0.70
  -1   2  -1   -0.16    0.42
  -1   2  -1   -0.17    0.39
   1  -2   1   -0.29    0.54
   1  -2   1   -0.13    0.59
   1  -2   1   -0.19    0.25
   1  -2   1   -0.22    0.26
   1  -2   1   -0.24    0.68
   1  -2   1   -0.06    0.32
   1  -2   1    0.08    0.27
  -1   2  -2   -0.46    0.48
  -1   2  -2   -1.19    0.84
  -1   2  -2    0.26    0.61
  -1   2  -2   -0.01    0.42
  -1   2  -2   -0.52    0.41
  -1   2  -2    0.35    0.73
  -1   2  -2    0.26    0.46
  -1   2  -2   -0.26    0.42
   1  -2   2    0.20    0.53
   1  -2   2   -0.36    0.59
   1  -2   2    0.09    0.30
   1  -2   2   -0.36    0.30
   1  -2   2   -0.57    0.76
   1  -2   2    0.27    0.35
   1  -2   2    0.07    0.15
  -1   2  -3    0.04    0.48
  -1   2  -3   -0.67    0.86
  -1   2  -3    0.59    0.65
  -1   2  -3   -0.09    0.45
  -1   2  -3   -0.13    0.46
  -1   2  -3   -0.15    0.63
  -1   2  -3    0.11    0.50
  -1   2  -3   -0.26    0.44
   1  -2   3   -0.05    0.49
   1  -2   3    0.09    0.79
   1  -2   3    0.36    0.64
   1  -2   3   -0.05    0.35
   1  -2   3    0.18    0.37
   1  -2   3    0.41    0.67
   1  -2   3    0.34    0.39
   1  -2   3   -0.01    0.06
  -1   2  -4    0.18    0.46
  -1   2  -4    0.04    0.91
  -1   2  -4   -0.04    0.50
  -1   2  -4   -0.05    0.46
  -1   2  -4   -0.09    0.72
  -1   2  -4   -0.15    0.52
  -1   2  -4   -0.16    0.46
   1  -2   4   -0.11    0.46
   1  -2   4   -0.55    0.72
   1  -2   4   -0.32    0.61
   1  -2   4   -0.21    0.40
   1  -2   4    0.17    0.40
   1  -2   4    0.30    0.74
   1  -2   4   -0.28    0.42
   1  -2   4    0.00    0.35
  -1   2  -5    0.05    0.45
  -1   2  -5   -0.53    0.90
  -1   2  -5    0.25    0.52
  -1   2  -5   -0.02    0.51
  -1   2  -5   -0.06    0.70
  -1   2  -5    0.43    0.57
  -1   2  -5    0.32    0.52
   1  -2   5   -0.19    0.44
   1  -2   5   -0.05    0.77
   1  -2   5   -0.06    0.68
   1  -2   5   -0.50    0.44
   1  -2   5    0.21    0.45
   1  -2   5   -0.22    0.68
   1  -2   5    0.00    0.47
   1  -2   5   -0.03    0.47
  -1   2  -6    0.25    0.97
  -1   2  -6    0.65    0.59
  -1   2  -6    0.11    0.74
  -1   2  -6   -0.10    0.60
  -1   2  -6   -0.31    0.53
   1  -2   6   -0.25    0.44
   1  -2   6    0.08    0.78
   1  -2   6    0.25    0.49
   1  -2   6   -0.08    0.46
   1  -2   6   -0.75    0.76
   1  -2   6   -0.69    0.50
  -1   2  -7    1.57    0.97
  -1   2  -7   -0.27    0.67
  -1   2  -7    1.39    0.62
   1  -2   7    0.87    0.52
   1  -2   7    1.57    0.89
   1  -2   7    0.75    0.58
  -1   2  -8   -0.37    1.02
  -1   2  -8    0.11    0.60
  -1   2  -8    0.50    0.76
  -1   2  -8    0.56    0.70
  -1   2  -8   -0.07    0.59
   1  -2   8    0.45    0.50
   1  -2   8   -0.05    0.93
   1  -2   8   -0.29    0.54
   1  -2   8   -0.35    0.50
   1  -2   8   -0.49    0.74
   1  -2   8    0.11    0.58
  -1   2  -9   -0.27    1.04
  -1   2  -9    0.70    0.68
  -1   2  -9   -0.47    0.71
  -1   2  -9    0.62    0.64
   1  -2   9    0.10    0.51
   1  -2   9    0.04    0.88
   1  -2   9    0.05    0.57
   1  -2   9   -0.09    0.83
   1  -2   9   -0.12    0.61
  -1   2 -10    0.62    1.12
  -1   2 -10   -0.45    0.65
  -1   2 -10   -0.01    0.74
  -1   2 -10    0.00    0.64
   1  -2  10    0.02    0.93
   1  -2  10    0.21    0.61
   1  -2  10   -0.03    0.85
   1  -2  10    0.31    0.67
  -1   2 -11   -0.14    1.10
  -1   2 -11    0.09    0.73
  -1   2 -11   -0.02    0.80
   1  -2  11   -0.70    0.60
   1  -2  11   -0.94    0.82
   1  -2  11    0.11    0.68
  -1   2 -12    0.51    1.27
  -1   2 -12    0.42    0.74
  -1   2 -12   -0.94    0.76
   1  -2  12    0.71    0.70
   1  -2  12   -0.40    0.80
   1  -2  12    0.01    0.69
  -1   2 -13    0.52    0.80
  -1   2 -13    0.12    0.86
   1  -2  13    0.99    0.74
   1  -2  13    0.49    0.98
   1  -2  13   -0.12    0.70
  -1   2 -14   -0.17    0.75
  -1   2 -14   -0.34    0.82
   1  -2  14    0.46    0.70
   1  -2  14   -0.48    0.93
   1  -2  14    0.52    0.74
  -1   2 -15    0.32    0.81
  -1   2 -15   -0.31    0.86
   1  -2  15    0.54    0.71
   1  -2  15   -0.63    0.92
   1  -2  15   -0.55    0.70
  -1   2 -16   -0.01    0.79
  -1   2 -16   -0.44    0.85
   1  -2  16   -0.05    0.70
   1  -2  16   -0.44    0.98
   1  -2  16   -0.23    0.75
  -1   2 -17   -0.67    0.75
  -1   2 -17   -0.30    0.88
   1  -2  17   -0.15    0.74
   1  -2  17    0.59    1.05
   1  -2  17    0.44    0.84
  -1   2 -18   -0.14    0.86
  -1   2 -18   -0.07    0.95
   1  -2  18    0.33    0.78
   1  -2  18   -0.43    0.98
   1  -2  18   -0.33    0.81
  -1   2 -19    0.51    0.94
  -1   2 -19   -0.27    1.00
   1  -2  19    0.76    0.86
   1  -2  19   -0.50    1.08
   1  -2  19    0.25    0.89
  -1   2 -20    0.36    0.97
  -1   2 -20    0.45    1.06
   1  -2  20    0.36    1.16
   1  -2  20   -0.52    0.87
  -1   2 -21    0.10    0.98
  -1   2 -21   -0.78    1.06
   1  -2  21   -0.41    1.12
   1  -2  21   -0.58    0.97
  -1   2 -22    0.66    1.00
  -1   2 -22    0.32    1.18
   1  -2  22    0.73    1.30
   1  -2  22    0.52    1.07
  -1   2 -23   -0.66    0.94
  -1   2 -23    0.46    1.22
   1  -2  23   -1.35    1.25
   1  -2  23   -0.73    0.99
  -1   2 -24    0.06    1.05
  -1   2 -24    0.80    1.28
   1  -2  24    0.47    1.36
   1  -2  24    0.07    1.05
  -1   2 -25   -0.59    0.96
  -1   2 -25    0.53    1.29
   1  -2  25    0.78    1.41
   1  -2  25   -0.08    1.09
  -1   2 -26    0.14    1.10
  -1   2 -26    0.74    1.40
   1  -2  26   -0.23    1.39
   1  -2  26   -1.42    1.00
  -1   2 -27    1.31    1.22
  -1   2 -27   -0.70    1.29
   1  -2  27   -1.19    1.30
   1  -2  27    0.08    1.21
  -1   2 -28   -0.15    1.17
  -1   2 -28   -0.18    1.34
   1  -2  28   -0.78    1.35
   1  -2  28   -0.14    1.17
  -1   2 -29   -1.37    1.41
   1  -2  29   -0.40    1.45
   1  -2  29   -0.61    1.17
  -1   2 -30   -0.20    1.45
   1  -2  30    0.06    1.53
   1  -2  30    0.10    1.21
  -1   2 -31   -0.12    1.55
   1  -2  31    0.70    1.60
   1  -2  31   -0.28    1.21
  -1   2 -32    0.50    1.62
   1  -2  32    0.87    1.60
   1  -2  32   -0.93    1.89
  -1   2 -33    0.09    1.64
   1  -2  33   -0.50    1.53
  -1   2 -34    0.16    1.65
   1  -2  34    0.67    1.69
  -1   2 -35   -0.33    1.77
   1  -2  35    1.59    1.86
  -1   2 -36   -0.01    1.82
   1  -2  36   -0.25    1.77
  -1   2 -37    1.26    1.95
   1  -2  37   -0.28    1.72
  -1   1  38    1.68    1.92
  -1   1  38    2.26    2.09
  -1   1  37   -1.07    1.61
  -1   1  37   -0.25    1.76
  -1   1  36    0.37    1.76
  -1   1  36    1.00    1.81
  -1   1  35    0.48    1.72
  -1   1  35    0.10    1.70
  -1   1  34    5.21    2.14
  -1   1  34    4.87    2.13
   1  -1 -34    1.64    1.57
  -1   1  33   -0.37    1.60
  -1   1  33   -1.38    1.53
   1  -1 -33    0.83    1.44
  -1   1  32   10.96    2.41
  -1   1  32    8.56    2.28
   1  -1 -32   12.14    2.40
  -1   1  31    6.22    2.09
  -1   1  31    2.55    1.79
   1  -1 -31    6.00    1.90
  -1   1  30    2.63    1.78
  -1   1  30    2.01    1.70
   1  -1 -30    4.72    1.75
  -1   1  29    1.74    1.59
  -1   1  29   -0.24    1.37
   1  -1 -29    1.16    1.37
  -1   1  28    6.07    1.93
  -1   1  28    5.73    1.90
   1  -1 -28    7.69    1.85
  -1   1  27    1.21    1.46
   1  -1 -27    1.81    1.44
  -1   1  26   10.62    1.92
  -1   1  26   11.11    2.17
   1  -1 -26   10.91    2.05
  -1   1  25   12.83    2.02
  -1   1  25    9.67    1.94
   1  -1 -25   10.40    1.68
   1  -1 -25    9.48    1.88
  -1   1  24    3.22    1.33
  -1   1  24    5.63    1.72
   1  -1 -24    4.76    1.29
   1  -1 -24    5.20    1.55
  -1   1  23    4.88    1.36
  -1   1  23    5.05    1.56
   1  -1 -23    5.25    1.31
   1  -1 -23    5.64    1.59
  -1   1  22    6.84    1.54
  -1   1  22    5.95    1.56
   1  -1 -22    5.55    1.33
   1  -1 -22    6.00    1.53
  -1   1  21    8.81    1.53
  -1   1  21    8.10    1.66
   1  -1 -21    8.56    1.45
   1  -1 -21    8.02    1.61
  -1   1  20   27.15    2.20
  -1   1  20   25.02    2.28
   1  -1 -20   25.25    2.09
   1  -1 -20   24.88    2.24
  -1   1  19    0.61    0.89
  -1   1  19    0.89    1.05
   1  -1 -19   -0.37    0.75
   1  -1 -19    0.28    0.97
  -1   1  18    0.33    0.84
  -1   1  18    1.06    1.00
   1  -1 -18   -0.01    0.80
   1  -1 -18    0.77    0.99
  -1   1  17   15.04    1.68
  -1   1  17   14.01    1.75
   1  -1 -17   14.53    1.62
   1  -1 -17   14.72    1.68
  -1   1  16    2.17    0.94
  -1   1  16    0.39    0.87
   1  -1 -16    1.15    0.84
   1  -1 -16    1.82    0.99
  -1   1  15    5.93    1.13
  -1   1  15    6.29    1.23
   1  -1 -15    7.67    1.20
   1  -1 -15    7.13    1.30
  -1   1  14   79.55    2.76
  -1   1  14   80.64    2.83
   1  -1 -14   82.07    2.70
   1  -1 -14   78.39    2.74
  -1   1  13    2.64    0.89
  -1   1  13    2.47    0.92
   1  -1 -13    1.89    0.83
   1  -1 -13    2.55    0.97
  -1   1  12    0.40    0.77
  -1   1  12    0.02    0.81
   1  -1 -12    0.29    0.71
   1  -1 -12    0.01    0.77
  -1   1  11   51.97    2.05
  -1   1  11   52.60    2.09
   1  -1 -11   56.09    2.04
   1  -1 -11   51.92    2.08
  -1   1  10    0.96    0.71
  -1   1  10    0.74    0.72
   1  -1 -10    0.96    0.66
   1  -1 -10    1.01    0.72
  -1   1   9    2.87    0.78
  -1   1   9    1.99    0.74
  -1   1   9    2.55    0.78
   1  -1  -9    1.44    0.60
   1  -1  -9    3.01    0.83
  -1   1   8   59.84    1.88
  -1   1   8   57.16    1.82
  -1   1   8   55.86    1.87
   1  -1  -8   57.29    1.84
   1  -1  -8   56.82    1.82
  -1   1   7    7.94    0.92
  -1   1   7    8.81    0.96
  -1   1   7    9.18    1.09
   1  -1  -7    0.19    0.18
   1  -1  -7    8.68    0.99
   1  -1  -7    7.85    0.91
   1  -1  -7    7.39    0.82
  -1   1   6   87.33    1.95
  -1   1   6   88.78    1.92
  -1   1   6   86.58    1.92
   1  -1  -6   -0.06    0.07
   1  -1  -6   87.75    1.95
   1  -1  -6   87.67    1.89
   1  -1  -6   90.15    1.85
  -1   1   5   65.14    1.70
  -1   1   5   72.24    1.67
  -1   1   5   66.92    1.73
  -1   1   5   72.11    1.63
  -1   1   5   70.72    1.66
   1  -1  -5   -0.05    0.10
   1  -1  -5   70.08    1.69
   1  -1  -5   73.02    1.62
  -1   1   4   59.17    1.52
  -1   1   4   62.31    1.43
  -1   1   4   60.01    1.51
  -1   1   4   60.43    1.40
  -1   1   4   61.61    1.40
   1  -1  -4   59.62    0.68
   1  -1  -4   60.63    1.45
   1  -1  -4   61.04    1.40
  -1   1   3   84.99    1.66
  -1   1   3   88.64    1.44
  -1   1   3   82.94    1.57
  -1   1   3   85.84    0.72
  -1   1   3   85.15    1.55
  -1   1   3   86.46    1.41
   1  -1  -3   84.47    1.62
   1  -1  -3   83.40    1.63
   1  -1  -3   47.14    0.54
   1  -1  -3   84.41    1.49
   1  -1  -3   87.06    1.41
  -1   1   2  355.77    2.42
  -1   1   2  240.74    2.39
  -1   1   2  252.95    1.37
  -1   1   2  350.71    2.65
  -1   1   2  251.90    2.05
   1  -1  -2  337.26    2.83
   1  -1  -2  181.97    1.67
   1  -1  -2  334.90    2.85
   1  -1  -2  356.44    2.36
  -1   1   1   39.40    0.81
   1  -1  -1   46.02    1.04
   1  -1  -1   31.58    0.69
   1  -1  -1   42.44    1.08
   1  -1  -1    0.03    0.18
  -1   1   0   57.61    0.95
  -1   1   0   96.54    1.13
  -1   1   0   70.96    0.98
  -1   1   0   98.26    1.15
   1  -1   0   87.97    1.31
   1  -1   0   62.02    0.98
   1  -1   0    0.20    0.16
   1  -1   0   58.55    0.85
   1  -1   0   79.34    1.35
   1  -1   0    0.03    0.13
  -1   1  -1   24.18    0.72
  -1   1  -1   36.64    0.80
  -1   1  -1   29.28    0.73
  -1   1  -1   34.64    0.79
   1  -1   1   35.46    0.86
   1  -1   1   31.85    0.94
   1  -1   1   27.62    0.75
   1  -1   1   22.07    0.61
   1  -1   1   32.63    0.99
  -1   1  -2    0.80    0.30
  -1   1  -2    1.33    0.52
  -1   1  -2    2.38    0.39
  -1   1  -2    1.76    0.34
  -1   1  -2    0.72    0.41
  -1   1  -2    1.85    0.39
  -1   1  -2    1.55    0.34
   1  -1   2    1.84    0.38
   1  -1   2    1.67    0.54
   1  -1   2    2.41    0.44
   1  -1   2    0.59    0.27
   1  -1   2    0.83    0.27
   1  -1   2    1.92    0.53
   1  -1   2    0.79    0.28
   1  -1   2    2.05    0.38
  -1   1  -3   41.05    0.97
  -1   1  -3   39.92    1.21
  -1   1  -3   41.32    1.11
  -1   1  -3   45.40    1.11
  -1   1  -3   42.54    1.25
  -1   1  -3   41.26    1.08
  -1   1  -3   43.12    1.08
   1  -1   3   41.84    1.00
   1  -1   3   40.16    1.27
   1  -1   3   42.09    1.03
   1  -1   3   40.58    1.23
   1  -1   3   40.27    1.01
   1  -1   3   42.98    1.09
  -1   1  -4  281.17    3.12
  -1   1  -4  285.14    2.75
  -1   1  -4  286.61    3.05
  -1   1  -4  281.23    2.75
  -1   1  -4  294.10    2.77
   1  -1   4  296.68    2.52
   1  -1   4  284.45    3.11
   1  -1   4  295.24    2.69
   1  -1   4  282.98    3.10
   1  -1   4  290.86    2.68
   1  -1   4  298.34    2.76
  -1   1  -5  108.63    2.26
  -1   1  -5  113.69    2.02
  -1   1  -5  110.70    2.15
  -1   1  -5  107.52    1.97
  -1   1  -5  113.77    1.97
   1  -1   5  105.13    2.11
   1  -1   5  115.82    1.96
   1  -1   5  107.79    2.19
   1  -1   5  110.96    1.91
   1  -1   5  111.76    1.94
  -1   1  -6  193.45    3.07
  -1   1  -6  199.03    2.77
  -1   1  -6  197.52    2.77
  -1   1  -6  206.33    2.77
   1  -1   6  194.29    2.99
   1  -1   6  203.79    2.71
   1  -1   6  193.09    2.97
   1  -1   6  198.45    2.66
   1  -1   6  202.40    2.75
  -1   1  -7   14.84    1.39
  -1   1  -7   14.66    1.21
  -1   1  -7   15.77    1.23
  -1   1  -7   14.68    1.18
   1  -1   7   14.23    1.16
   1  -1   7   14.45    1.14
   1  -1   7   12.76    1.26
   1  -1   7   14.36    1.09
   1  -1   7   13.20    1.15
  -1   1  -8   12.37    1.27
  -1   1  -8   12.04    1.22
  -1   1  -8   14.04    1.17
   1  -1   8   11.25    1.15
   1  -1   8   11.94    1.16
   1  -1   8   13.87    1.34
   1  -1   8   12.19    1.17
  -1   1  -9   66.61    2.09
  -1   1  -9   61.43    2.03
  -1   1  -9   63.57    1.97
   1  -1   9   64.48    2.13
   1  -1   9   70.28    2.08
   1  -1   9   65.83    2.03
  -1   1 -10  114.16    2.75
  -1   1 -10  113.83    2.75
   1  -1  10  105.29    2.75
   1  -1  10  116.79    2.69
   1  -1  10  106.98    2.59
  -1   1 -11    8.53    1.11
  -1   1 -11    8.26    1.15
   1  -1  11   12.46    1.70
   1  -1  11    8.57    1.04
   1  -1  11    8.86    1.13
  -1   1 -12  131.04    3.19
  -1   1 -12  127.65    3.17
   1  -1  12  132.86    3.08
   1  -1  12  131.14    3.12
  -1   1 -13   15.63    1.59
  -1   1 -13   14.37    1.55
   1  -1  13   14.83    1.50
   1  -1  13   15.12    1.49
  -1   1 -14   17.79    1.71
  -1   1 -15    2.01    0.93
  -1   1 -15    2.22    1.00
   1  -1  15    2.62    0.93
   1  -1  15    3.01    1.00
  -1   1 -16   36.49    2.22
  -1   1 -16   36.96    2.23
   1  -1  16   38.80    2.14
   1  -1  16   38.13    2.17
  -1   1 -17    1.99    0.97
  -1   1 -17    3.26    1.17
   1  -1  17    2.81    0.99
   1  -1  17    2.70    1.02
  -1   1 -18    2.66    1.08
  -1   1 -18    1.69    1.05
   1  -1  18    1.75    0.93
   1  -1  18    2.83    1.08
  -1   1 -19    0.51    0.89
  -1   1 -19    0.55    0.99
   1  -1  19    0.70    0.85
   1  -1  19    0.74    0.94
  -1   1 -20   25.25    2.18
  -1   1 -20   24.45    2.23
   1  -1  20   23.76    2.03
   1  -1  20   22.76    2.12
  -1   1 -21   14.80    1.85
  -1   1 -21   14.63    1.97
   1  -1  21   16.08    1.92
   1  -1  21   13.43    1.86
  -1   1 -22    4.69    1.32
  -1   1 -22    5.43    1.54
   1  -1  22    4.52    1.29
   1  -1  22    4.71    1.48
  -1   1 -23    0.69    0.98
  -1   1 -23   -0.69    1.15
   1  -1  23    2.79    1.80
   1  -1  23    0.08    1.14
  -1   1 -24   -0.26    0.96
  -1   1 -24   -0.38    1.18
   1  -1  24    0.27    1.20
  -1   1 -25    0.00    1.00
  -1   1 -25    0.17    1.24
   1  -1  25   -0.53    1.13
  -1   1 -26    7.80    1.67
  -1   1 -26    7.15    1.88
   1  -1  26    8.24    1.92
  -1   1 -27   -0.06    1.06
  -1   1 -27   -0.07    1.35
   1  -1  27    1.23    1.64
   1  -1  27    0.62    1.29
  -1   1 -28    0.69    1.42
   1  -1  28   -1.36    1.44
   1  -1  28   -0.27    1.36
  -1   1 -29   -0.41    1.41
   1  -1  29    0.45    1.57
   1  -1  29   -0.39    1.29
  -1   1 -30   11.24    2.30
   1  -1  30    8.69    2.41
   1  -1  30   10.40    2.15
  -1   1 -31    0.88    1.55
   1  -1  31   -0.89    1.58
   1  -1  31   -0.10    1.32
  -1   1 -32    4.74    1.96
   1  -1  32    5.54    2.11
   1  -1  32    4.23    1.79
  -1   1 -33    6.59    2.24
   1  -1  33    8.34    2.48
   1  -1  33    7.08    2.03
  -1   1 -34    1.47    1.81
   1  -1  34    1.34    1.83
   1  -1  34    2.32    1.74
  -1   1 -35    2.16    1.83
   1  -1  35    2.33    2.12
  -1   1 -36   -0.07    1.69
   1  -1  36    2.45    1.84
   1  -1  36    1.10    1.90
  -1   1 -37   -0.05    1.64
   1  -1  37    0.12    1.65
   1  -1  37   -0.80    1.77
  -1   1 -38    1.00    1.85
   1  -1  38    1.67    1.79
   1  -1  38    1.96    2.07
  -1   0  38   -1.30    1.54
  -1   0  38   -1.48    1.90
  -1   0  37   -0.74    1.53
  -1   0  37   -0.93    1.87
   1   0 -37   -0.37    2.17
  -1   0  36    0.02    1.64
  -1   0  36   -0.51    1.87
  -1   0  36    0.84    1.61
   1   0 -36   -0.18    1.51
  -1   0  35    0.48    1.62
  -1   0  35   -0.64    1.39
   1   0 -35   -0.58    1.44
  -1   0  34    0.68    1.61
  -1   0  34   -0.55    1.42
   1   0 -34   -1.57    1.25
  -1   0  33    0.53    1.49
  -1   0  33   -0.24    1.43
   1   0 -33   -1.18    1.35
  -1   0  32    0.51    1.49
  -1   0  32   -0.23    1.39
   1   0 -32    0.01    1.46
  -1   0  31   -0.13    1.43
  -1   0  31   -1.32    1.32
   1   0 -31    1.02    1.56
  -1   0  30   -0.53    1.36
  -1   0  30    1.37    1.53
   1   0 -30   -1.52    1.36
  -1   0  29    0.32    1.33
   1   0 -29    0.07    1.40
  -1   0  28   -0.20    1.23
   1   0 -28    0.18    1.33
  -1   0  27    0.72    1.33
   1   0 -27   -0.26    1.05
   1   0 -27   -0.17    1.28
  -1   0  26    0.43    1.28
   1   0 -26    0.33    0.97
   1   0 -26   -0.23    1.26
  -1   0  25   -1.13    1.12
   1   0 -25    0.59    0.97
   1   0 -25   -0.45    1.15
  -1   0  24   -0.56    1.00
  -1   0  24    0.23    1.17
   1   0 -24    1.10    1.05
   1   0 -24    0.18    1.18
  -1   0  23   -0.06    0.97
  -1   0  23    1.44    1.22
   1   0 -23   -0.03    0.94
   1   0 -23    0.07    1.18
  -1   0  22    0.92    1.06
  -1   0  22    0.91    1.21
   1   0 -22    0.19    0.97
   1   0 -22    0.28    1.11
  -1   0  21   -0.21    0.86
  -1   0  21   -0.13    1.03
   1   0 -21   -0.43    0.84
   1   0 -21    0.52    1.14
  -1   0  20   -0.27    0.88
  -1   0  20   -0.58    0.98
   1   0 -20    0.57    0.93
   1   0 -20   -1.09    0.96
  -1   0  19    0.95    0.91
  -1   0  19    0.18    0.94
   1   0 -19    0.33    0.88
   1   0 -19    0.41    1.04
  -1   0  18    0.19    0.81
  -1   0  18   -0.19    0.85
   1   0 -18    0.09    0.83
   1   0 -18    0.78    0.96
  -1   0  17   -0.26    0.79
  -1   0  17   -1.24    0.74
   1   0 -17    0.39    0.87
   1   0 -17   -0.35    0.90
  -1   0  16    0.09    0.78
  -1   0  16    0.12    0.81
   1   0 -16   -0.13    0.75
   1   0 -16   -1.15    0.76
  -1   0  15    0.10    0.79
  -1   0  15    0.12    0.83
   1   0 -15   -0.29    0.77
   1   0 -15   -0.21    0.86
  -1   0  14    0.01    0.76
  -1   0  14   -0.31    0.79
   1   0 -14   -0.26    0.77
   1   0 -14   -0.50    0.82
  -1   0  13   -0.54    0.69
  -1   0  13    0.42    0.80
   1   0 -13   -0.28    0.70
   1   0 -13    0.35    0.84
  -1   0  12    0.31    0.70
  -1   0  12   -0.47    0.78
   1   0 -12    0.05    0.68
   1   0 -12   -0.33    0.76
  -1   0  11    0.14    0.69
  -1   0  11   -0.41    0.73
   1   0 -11    0.86    0.73
   1   0 -11    0.12    0.76
  -1   0  10    0.05    0.67
  -1   0  10   -0.07    0.73
   1   0 -10    0.22    0.71
   1   0 -10    0.31    0.75
  -1   0   9   -0.16    0.61
  -1   0   9    0.49    0.69
   1   0  -9   -0.09    0.66
   1   0  -9   -0.06    0.69
   1   0  -9   -0.07    0.55
  -1   0   8   -0.39    0.62
  -1   0   8   -0.88    0.58
  -1   0   8    0.05    0.64
   1   0  -8   -0.64    0.63
   1   0  -8    0.56    0.72
   1   0  -8    0.47    0.59
  -1   0   7   -0.07    0.57
  -1   0   7   -0.21    0.54
  -1   0   7   -0.48    0.60
   1   0  -7   -0.25    0.63
   1   0  -7    0.15    0.64
   1   0  -7    0.49    0.58
  -1   0   6   -0.02    0.57
  -1   0   6    0.41    0.57
  -1   0   6   -0.36    0.56
   1   0  -6    0.01    0.60
   1   0  -6    0.15    0.59
   1   0  -6   -0.59    0.48
  -1   0   5    0.16    0.51
  -1   0   5    0.52    0.51
  -1   0   5   -0.13    0.50
   1   0  -5    0.44    0.50
   1   0  -5   -0.33    0.54
   1   0  -5    0.17    0.45
  -1   0   4   -0.24    0.36
  -1   0   4   -0.25    0.34
  -1   0   4    0.23    0.41
   1   0  -4    0.26    0.42
   1   0  -4    0.50    0.45
   1   0  -4    0.07    0.34
  -1   0   3    0.10    0.25
  -1   0   3   -0.08    0.21
  -1   0   3    0.04    0.22
  -1   0   3   -0.08    0.27
   1   0  -3    0.06    0.30
   1   0  -3   -0.01    0.29
   1   0  -3   -0.16    0.19
  -1   0   2   -0.17    0.18
  -1   0   2    0.08    0.20
  -1   0   2    0.00    0.19
  -1   0   2   -0.01    0.16
  -1   0   2    0.00    0.22
   1   0  -2    0.02    0.23
   1   0  -2   -0.09    0.22
   1   0  -2    0.08    0.15
   1   0  -2   -0.17    0.20
   1   0  -2    0.08    0.24
   1   0  -2    0.05    0.18
  -1   0   1    0.00    0.13
  -1   0   1    0.02    0.03
  -1   0   1   -0.15    0.13
  -1   0   1   -0.04    0.17
  -1   0   1    0.04    0.04
  -1   0   1   -0.01    0.09
   1   0  -1    0.05    0.18
   1   0  -1   -0.08    0.11
   1   0  -1   -0.07    0.10
   1   0  -1    0.02    0.05
   1   0  -1   -0.05    0.17
   1   0  -1    0.05    0.05
  -1   0   0    0.00    0.02
  -1   0   0    0.00    0.01
  -1   0   0    0.00    0.01
   1   0   0    0.01    0.06
   1   0   0    0.01    0.04
   1   0   0   -0.05    0.05
  -1   0  -1   -0.01    0.01
  -1   0  -1    0.04    0.10
  -1   0  -1   -0.02    0.04
   1   0   1   -0.09    0.10
   1   0   1   -0.01    0.05
   1   0   1   -0.10    0.18
  -1   0  -2   -0.01    0.03
  -1   0  -2   -0.10    0.22
  -1   0  -2    0.08    0.17
   1   0   2    0.00    0.23
   1   0   2    0.08    0.18
   1   0   2    0.09    0.24
  -1   0  -3   -0.15    0.14
  -1   0  -3    0.05    0.31
  -1   0  -3    0.02    0.20
   1   0   3    0.06    0.24
   1   0   3    0.23    0.23
   1   0   3    0.02    0.30
  -1   0  -4    0.40    0.37
  -1   0  -4   -0.01    0.42
  -1   0  -4    0.09    0.34
   1   0   4    0.44    0.41
   1   0   4    0.03    0.37
   1   0   4    0.47    0.43
  -1   0  -5    0.39    0.49
  -1   0  -5   -0.09    0.54
  -1   0  -5    0.11    0.46
   1   0   5   -0.06    0.49
   1   0   5    0.08    0.46
   1   0   5    0.37    0.55
  -1   0  -6    0.19    0.55
  -1   0  -6   -0.04    0.61
  -1   0  -6    0.15    0.53
   1   0   6   -0.01    0.55
   1   0   6    0.24    0.56
   1   0   6    0.32    0.58
  -1   0  -7   -0.04    0.62
  -1   0  -7    0.03    0.64
  -1   0  -7    0.52    0.56
   1   0   7    0.45    0.58
   1   0   7    0.68    0.57
   1   0   7    0.61    0.66
  -1   0  -8    0.51    0.62
  -1   0  -8    0.03    0.69
  -1   0  -8   -0.21    0.53
   1   0   8   -0.50    0.56
   1   0   8    0.09    0.61
   1   0   8    0.20    0.67
  -1   0  -9   -0.03    0.65
  -1   0  -9   -0.36    0.67
   1   0   9   -0.01    0.63
   1   0   9    0.11    0.63
   1   0   9    0.68    0.68
  -1   0 -10    0.38    0.66
  -1   0 -10   -1.11    0.69
   1   0  10   -0.41    0.64
   1   0  10    0.34    0.72
  -1   0 -11    0.02    0.68
  -1   0 -11   -1.13    0.70
   1   0  11   -0.23    0.73
   1   0  11    0.24    0.74
  -1   0 -12   -0.23    0.72
  -1   0 -12   -0.44    0.79
   1   0  12    0.35    0.77
   1   0  12   -0.79    0.77
  -1   0 -13    0.18    0.76
  -1   0 -13    0.02    0.82
   1   0  13   -0.19    0.78
   1   0  13   -0.01    0.82
  -1   0 -14   -0.02    0.76
  -1   0 -14   -0.88    0.82
   1   0  14   -0.77    0.74
   1   0  14    0.10    0.84
  -1   0 -15    0.06    0.75
  -1   0 -15   -0.33    0.86
   1   0  15    0.10    0.74
   1   0  15   -0.57    0.79
  -1   0 -16   -0.28    0.76
  -1   0 -16   -0.02    0.89
   1   0  16   -0.27    0.80
   1   0  16    0.49    0.92
  -1   0 -17   -0.37    0.77
  -1   0 -17    0.18    0.92
   1   0  17    0.40    0.81
   1   0  17   -0.51    0.83
  -1   0 -18    0.60    0.85
  -1   0 -18   -0.52    0.88
   1   0  18    0.07    0.85
   1   0  18    0.10    0.93
  -1   0 -19   -0.15    0.78
  -1   0 -19    0.40    1.00
   1   0  19   -0.17    0.83
   1   0  19    0.56    0.99
  -1   0 -20   -1.59    0.73
  -1   0 -20   -0.66    1.01
   1   0  20    0.45    0.92
   1   0  20   -0.08    0.96
  -1   0 -21   -0.34    0.83
  -1   0 -21   -0.61    0.99
   1   0  21   -0.81    0.91
   1   0  21    0.72    1.08
  -1   0 -22    0.10    0.90
  -1   0 -22    0.52    1.17
   1   0  22    0.18    1.03
   1   0  22   -0.19    1.10
  -1   0 -23   -0.84    0.83
  -1   0 -23   -0.23    1.11
   1   0  23    0.24    1.04
   1   0  23   -0.68    1.06
  -1   0 -24   -0.39    0.86
  -1   0 -24    1.18    1.28
   1   0  24   -0.58    0.96
   1   0  24   -0.62    1.11
  -1   0 -25   -0.43    0.84
  -1   0 -25    0.35    1.26
   1   0  25    0.01    1.10
   1   0  25    1.20    1.37
  -1   0 -26    0.07    0.92
  -1   0 -26    0.62    1.25
   1   0  26   -0.48    1.21
  -1   0 -27   -0.80    1.17
   1   0  27   -0.63    1.29
  -1   0 -28    0.00    1.32
   1   0  28    0.06    1.37
  -1   0 -29    0.33    1.40
   1   0  29    0.62    1.47
  -1   0 -30    0.91    1.49
   1   0  30    0.01    1.44
  -1   0 -31    0.17    1.40
   1   0  31   -0.61    1.49
  -1   0 -32    0.94    1.47
   1   0  32    0.94    1.67
  -1   0 -33   -0.36    1.34
   1   0  33   -0.36    1.51
  -1   0 -34    1.15    1.57
   1   0  34    1.27    1.74
  -1   0 -35   -0.35    1.40
   1   0  35   -1.13    1.69
   1   0  35    0.10    1.56
  -1   0 -36   -0.11    2.15
   1   0  36    1.57    1.80
   1   0  36   -1.15    1.77
   1   0  36    0.49    1.59
   1   0  37    1.19    1.75
   1   0  37   -1.38    1.79
   1   0  37    0.30    1.63
   1   0  38    2.45    1.94
   1   0  38   -0.70    2.02
  -1  -1  38    0.46    1.90
   1   1 -38    1.79    1.96
  -1  -1  37   -0.18    1.55
  -1  -1  37    0.51    1.86
   1   1 -37   -0.14    1.79
  -1  -1  36    2.00    1.67
  -1  -1  36    0.42    1.80
   1   1 -36    0.79    1.80
  -1  -1  35   -0.05    1.46
  -1  -1  35   -1.64    1.61
   1   1 -35   -1.15    1.65
  -1  -1  34    2.50    1.72
  -1  -1  34    1.93    1.86
   1   1 -34    3.38    2.05
  -1  -1  33    0.20    1.48
  -1  -1  33   -1.26    1.52
  -1  -1  33    0.14    1.35
   1   1 -33   -0.35    1.54
  -1  -1  32   13.13    2.38
  -1  -1  32    9.84    2.48
  -1  -1  32    9.67    2.13
   1   1 -32    7.42    2.14
  -1  -1  31    4.89    1.71
  -1  -1  31    5.71    2.19
  -1  -1  31    5.08    1.79
   1   1 -31    5.36    1.96
  -1  -1  30    0.49    1.59
  -1  -1  30    3.08    1.59
   1   1 -30    2.75    1.69
  -1  -1  29   -0.08    1.54
  -1  -1  29    0.56    1.27
   1   1 -29    1.05    1.49
  -1  -1  28    5.72    2.00
  -1  -1  28    6.14    1.77
   1   1 -28    5.73    2.02
   1   1 -28    4.86    1.82
  -1  -1  27    1.10    1.32
   1   1 -27    0.37    1.02
   1   1 -27    3.29    1.61
  -1  -1  26   12.19    2.10
   1   1 -26   12.43    1.98
   1   1 -26   11.23    2.09
  -1  -1  25   10.56    1.92
   1   1 -25   13.44    2.04
   1   1 -25   11.11    2.10
  -1  -1  24    4.96    1.56
   1   1 -24    4.62    1.40
   1   1 -24    3.62    1.55
  -1  -1  23    4.08    1.45
   1   1 -23    7.44    1.50
   1   1 -23    5.14    1.59
  -1  -1  22    6.30    1.50
   1   1 -22    7.10    1.53
   1   1 -22    5.54    1.56
  -1  -1  21    9.34    1.50
  -1  -1  21    8.65    1.62
   1   1 -21    9.85    1.67
   1   1 -21    9.28    1.73
  -1  -1  20   25.72    2.03
  -1  -1  20   23.51    2.08
   1   1 -20   26.13    2.25
   1   1 -20   25.04    2.26
  -1  -1  19   -0.32    0.74
  -1  -1  19    0.83    0.98
   1   1 -19    0.22    0.89
   1   1 -19   -0.23    0.97
  -1  -1  18   -0.21    0.71
  -1  -1  18   -0.19    0.85
   1   1 -18    0.59    0.90
   1   1 -18    0.46    0.98
  -1  -1  17   11.09    1.37
  -1  -1  17   15.95    1.74
   1   1 -17   14.62    1.76
   1   1 -17   14.67    1.77
  -1  -1  16    0.76    0.79
  -1  -1  16    0.62    0.83
   1   1 -16    1.65    0.90
   1   1 -16    1.32    0.97
  -1  -1  15    6.84    1.12
  -1  -1  15    6.74    1.20
   1   1 -15    7.47    1.24
   1   1 -15    7.20    1.30
  -1  -1  14   83.55    2.66
  -1  -1  14   78.99    2.71
   1   1 -14   81.36    2.80
   1   1 -14   76.90    2.75
  -1  -1  13    2.58    0.85
  -1  -1  13    2.87    0.91
   1   1 -13    2.18    0.84
   1   1 -13    2.49    0.95
  -1  -1  12   -0.04    1.16
  -1  -1  12    0.26    0.67
  -1  -1  12   -0.15    0.71
   1   1 -12   -0.11    0.74
   1   1 -12   -0.33    0.79
  -1  -1  11   47.95    2.02
  -1  -1  11   53.46    1.98
  -1  -1  11   50.57    1.99
   1   1 -11   55.51    2.11
   1   1 -11   53.39    2.14
  -1  -1  10    1.10    0.99
  -1  -1  10   -0.21    0.60
  -1  -1  10   -0.24    0.62
   1   1 -10    0.06    0.68
   1   1 -10    1.34    0.81
   1   1 -10    0.52    0.61
  -1  -1   9    3.49    1.06
  -1  -1   9    3.07    0.73
  -1  -1   9    2.27    0.74
   1   1  -9    3.29    0.80
   1   1  -9    2.87    0.82
   1   1  -9    3.28    0.76
  -1  -1   8   55.12    1.90
  -1  -1   8   57.57    1.71
  -1  -1   8   54.51    1.72
   1   1  -8   55.98    1.85
   1   1  -8   52.82    1.77
   1   1  -8   58.29    1.75
  -1  -1   7    9.60    1.19
  -1  -1   7    8.38    0.97
  -1  -1   7    7.35    0.91
  -1  -1   7    7.93    0.95
  -1  -1   7    8.09    0.88
   1   1  -7    9.94    1.24
   1   1  -7    8.21    0.88
   1   1  -7    8.66    1.02
   1   1  -7    8.08    0.99
  -1  -1   6   80.86    1.92
  -1  -1   6   88.55    1.73
  -1  -1   6   82.22    1.85
  -1  -1   6   87.58    1.73
  -1  -1   6   85.81    1.75
   1   1  -6   84.27    2.08
   1   1  -6   90.40    1.89
   1   1  -6   87.55    1.87
   1   1  -6   86.80    1.81
  -1  -1   5   68.15    1.74
  -1  -1   5   72.18    1.43
  -1  -1   5   68.79    1.60
  -1  -1   5   72.37    1.43
  -1  -1   5   69.86    1.45
   1   1  -5   68.20    1.80
   1   1  -5   71.72    1.57
   1   1  -5   70.00    1.55
   1   1  -5   71.02    1.48
  -1  -1   4   58.21    1.50
  -1  -1   4   63.35    1.14
  -1  -1   4   59.45    1.34
  -1  -1   4   63.00    1.16
  -1  -1   4   62.61    1.15
   1   1  -4   56.32    1.50
   1   1  -4   61.54    1.26
   1   1  -4   60.67    1.32
   1   1  -4   59.56    1.25
   1   1  -4   62.68    1.24
  -1  -1   3   83.52    1.56
  -1  -1   3   89.42    1.72
  -1  -1   3   87.14    0.95
  -1  -1   3   87.77    0.97
  -1  -1   3   84.03    1.39
  -1  -1   3   88.65    1.03
  -1  -1   3    0.00    0.04
   1   1  -3   81.75    1.54
   1   1  -3   86.41    1.14
   1   1  -3   83.88    1.35
   1   1  -3   84.82    1.15
   1   1  -3   89.65    1.17
  -1  -1   2  330.87    2.67
  -1  -1   2  341.29    2.93
  -1  -1   2  330.56    2.36
  -1  -1   2  333.26    2.88
   1   1  -2  179.65    1.99
   1   1  -2  239.84    2.45
   1   1  -2  224.18    1.93
   1   1  -2  202.93    2.23
   1   1  -2  352.37    1.40
   1   1  -2  359.19    1.41
  -1  -1   1   43.19    1.11
  -1  -1   1   43.57    0.90
  -1  -1   1   44.83    1.10
  -1  -1   0   72.30    1.33
  -1  -1   0   74.02    1.16
  -1  -1   0   81.93    1.32
  -1  -1  -1   31.01    0.90
  -1  -1  -1   31.98    0.88
   1   1   1   34.60    0.47
  -1  -1  -2    1.56    0.41
  -1  -1  -2    1.53    0.28
   1   1   2    1.28    0.33
   1   1   2    1.88    0.19
  -1  -1  -3   43.39    0.71
  -1  -1  -3   42.64    1.07
  -1  -1  -3    0.02    0.05
   1   1   3   44.30    0.87
   1   1   3   43.51    0.87
   1   1   3   43.29    0.87
  -1  -1  -4  295.79    2.23
  -1  -1  -4  181.65    1.80
  -1  -1  -4  298.22    2.27
   1   1   4  293.70    2.43
   1   1   4  289.40    2.42
   1   1   4  293.98    2.47
  -1  -1  -5  113.04    1.71
  -1  -1  -5  110.68    1.72
  -1  -1  -5  114.76    1.72
   1   1   5  111.60    1.82
   1   1   5  110.52    1.80
   1   1   5  112.24    1.84
  -1  -1  -6  198.12    2.44
  -1  -1  -6  197.59    2.47
  -1  -1  -6  200.88    2.46
   1   1   6  202.69    2.62
   1   1   6  200.30    2.60
   1   1   6  201.35    2.64
  -1  -1  -7   12.81    1.01
  -1  -1  -7   14.55    1.09
  -1  -1  -7   14.51    0.99
   1   1   7   12.64    1.13
   1   1   7   14.65    1.08
   1   1   7   14.31    1.15
  -1  -1  -8    9.13    0.93
  -1  -1  -8   12.61    1.15
   1   1   8   12.13    1.19
   1   1   8   10.86    1.09
   1   1   8   13.66    1.23
  -1  -1  -9   27.00    1.25
  -1  -1  -9   68.82    2.01
   1   1   9   66.85    2.01
   1   1   9   65.00    1.96
   1   1   9   67.08    2.03
  -1  -1 -10  109.38    2.52
   1   1  10  110.91    2.62
   1   1  10  115.52    2.65
   1   1  10  105.93    2.63
  -1  -1 -11    0.00    0.15
  -1  -1 -11    8.34    1.07
   1   1  11    8.14    1.04
   1   1  11    9.20    1.15
  -1  -1 -12   -0.01    0.11
  -1  -1 -12  126.07    3.01
   1   1  12  133.00    3.14
   1   1  12  127.60    3.11
  -1  -1 -13    0.18    0.18
  -1  -1 -13   13.89    1.42
   1   1  13   14.97    1.52
   1   1  13   12.38    1.47
  -1  -1 -14    0.88    0.35
  -1  -1 -14   16.35    1.53
   1   1  14   17.26    1.63
   1   1  14   14.80    1.61
  -1  -1 -15    0.33    0.39
  -1  -1 -15    3.09    1.04
   1   1  15    2.02    0.91
   1   1  15    2.64    0.99
  -1  -1 -16   38.93    2.14
   1   1  16   39.32    2.23
   1   1  16   36.42    2.22
  -1  -1 -17    1.13    0.65
  -1  -1 -17    2.53    1.02
   1   1  17    3.01    1.04
   1   1  17    2.04    1.06
  -1  -1 -18    1.26    0.73
  -1  -1 -18    3.20    1.10
   1   1  18    1.76    1.00
   1   1  18    2.49    1.09
  -1  -1 -19    0.72    0.70
  -1  -1 -19    1.30    1.00
   1   1  19    0.58    0.91
   1   1  19    1.09    1.06
  -1  -1 -20   18.30    1.73
  -1  -1 -20   24.02    2.07
   1   1  20   25.55    2.16
   1   1  20   23.88    2.18
  -1  -1 -21   13.96    1.64
  -1  -1 -21   12.92    1.77
   1   1  21   13.30    1.74
   1   1  21   13.27    1.85
  -1  -1 -22    4.21    1.11
  -1  -1 -22    6.20    1.51
   1   1  22    3.64    1.29
   1   1  22    5.11    1.54
  -1  -1 -23    0.43    0.80
  -1  -1 -23    1.16    1.21
   1   1  23   -0.80    1.02
   1   1  23   -0.30    1.14
  -1  -1 -24    0.33    0.78
  -1  -1 -24    0.62    1.18
   1   1  24    0.66    1.16
   1   1  24    0.80    1.27
  -1  -1 -25    0.07    0.75
  -1  -1 -25    0.66    1.19
   1   1  25   -0.48    1.06
   1   1  25    0.14    1.25
  -1  -1 -26    7.05    1.70
   1   1  26    6.22    1.79
  -1  -1 -27    1.10    1.26
   1   1  27    1.07    1.49
  -1  -1 -28   -0.16    1.14
   1   1  28   -0.22    1.39
  -1  -1 -29   -1.12    1.09
   1   1  29   -1.09    1.32
  -1  -1 -30    8.46    1.98
   1   1  30    8.92    2.21
  -1  -1 -31   -1.00    1.18
   1   1  31    1.42    1.68
  -1  -1 -32    3.12    1.55
   1   1  32    5.25    2.11
  -1  -1 -33    6.27    1.89
   1   1  33    4.62    2.11
   1   1  34    1.20    1.83
   1   1  35    1.38    1.90
   1   1  35    1.27    1.86
   1   1  36    0.67    1.82
   1   1  36    3.02    2.14
   1   1  37    0.08    1.69
   1   1  37    0.93    1.94
   1   1  38    3.64    2.20
   1   1  38    1.01    1.96
  -1  -2  37    0.11    1.80
   1   2 -37    0.29    1.96
  -1  -2  36   -1.73    1.48
   1   2 -36    2.16    1.90
  -1  -2  35   -0.39    1.59
   1   2 -35   -0.53    1.65
  -1  -2  34    0.30    1.28
  -1  -2  34    1.99    1.73
   1   2 -34    1.42    1.76
  -1  -2  33   -0.56    1.14
  -1  -2  33   -0.73    1.47
   1   2 -33    0.15    1.68
  -1  -2  32    0.44    1.19
  -1  -2  32    1.37    1.63
   1   2 -32    0.07    1.61
  -1  -2  31   -0.45    1.16
  -1  -2  31    1.15    1.66
   1   2 -31   -0.33    1.54
  -1  -2  30   -0.41    1.44
  -1  -2  30    0.46    1.17
   1   2 -30   -0.93    1.44
  -1  -2  29    0.37    1.49
  -1  -2  29   -0.06    1.18
   1   2 -29   -0.91    1.40
  -1  -2  28   -0.44    1.35
  -1  -2  28    0.14    1.15
   1   2 -28   -0.02    1.10
   1   2 -28   -0.59    1.37
  -1  -2  27   -0.33    1.34
  -1  -2  27    0.40    1.13
   1   2 -27    0.24    1.08
   1   2 -27    0.50    1.36
  -1  -2  26   -0.28    1.32
  -1  -2  26    0.13    1.10
   1   2 -26    0.41    1.11
   1   2 -26   -0.70    1.19
  -1  -2  25   -0.52    1.26
  -1  -2  25   -0.13    1.05
   1   2 -25   -0.56    0.99
   1   2 -25    0.20    1.30
  -1  -2  24    0.58    1.29
  -1  -2  24    1.10    1.14
   1   2 -24    0.22    1.05
   1   2 -24    0.23    1.27
  -1  -2  23    0.02    1.25
  -1  -2  23    0.47    1.04
   1   2 -23    0.16    1.04
   1   2 -23   -0.46    1.16
  -1  -2  22    0.27    1.24
  -1  -2  22    0.85    1.08
   1   2 -22   -0.21    0.99
   1   2 -22   -0.16    1.18
  -1  -2  21   -0.02    1.17
  -1  -2  21    0.02    0.97
   1   2 -21    0.63    1.05
   1   2 -21   -0.08    1.16
  -1  -2  20    0.71    1.16
  -1  -2  20    0.03    0.93
   1   2 -20    0.05    0.93
   1   2 -20    1.53    1.23
  -1  -2  19   -1.11    0.99
  -1  -2  19    0.48    0.90
   1   2 -19    0.42    0.94
   1   2 -19    0.50    1.04
  -1  -2  18    0.11    0.75
  -1  -2  18    0.76    1.00
  -1  -2  18   -0.12    0.84
   1   2 -18    0.09    0.88
   1   2 -18    0.55    1.02
  -1  -2  17    0.87    0.78
  -1  -2  17   -0.03    0.91
  -1  -2  17   -0.33    0.73
   1   2 -17   -0.18    0.81
   1   2 -17   -0.79    0.90
  -1  -2  16    0.19    0.67
  -1  -2  16    0.47    0.93
  -1  -2  16    0.73    0.80
   1   2 -16    0.27    0.82
   1   2 -16    0.51    0.97
  -1  -2  15    0.69    0.70
  -1  -2  15    0.37    0.87
  -1  -2  15   -0.20    0.70
   1   2 -15    0.09    0.77
   1   2 -15   -0.40    0.85
  -1  -2  14    0.51    0.65
  -1  -2  14   -0.17    0.84
  -1  -2  14   -0.38    0.66
   1   2 -14    0.37    0.80
   1   2 -14    0.12    0.85
  -1  -2  13   -0.12    0.61
  -1  -2  13   -0.57    0.81
  -1  -2  13    0.03    0.66
   1   2 -13   -0.38    0.71
   1   2 -13    0.36    0.85
  -1  -2  12   -0.51    0.58
  -1  -2  12    0.13    0.81
  -1  -2  12   -0.14    0.63
   1   2 -12    2.13    1.34
   1   2 -12    0.03    0.72
   1   2 -12   -0.57    0.75
   1   2 -12   -0.47    1.10
  -1  -2  11    0.08    0.57
  -1  -2  11   -0.81    0.79
  -1  -2  11   -0.15    0.62
   1   2 -11    1.11    1.26
   1   2 -11    0.60    0.73
   1   2 -11    1.04    0.80
   1   2 -11   -0.13    0.60
  -1  -2  10   -0.11    0.86
  -1  -2  10    0.08    0.56
  -1  -2  10   -0.33    0.73
  -1  -2  10    0.76    0.61
   1   2 -10    1.39    1.20
   1   2 -10    0.36    0.67
   1   2 -10   -0.52    0.69
   1   2 -10   -0.04    0.59
  -1  -2   9    0.42    0.98
  -1  -2   9    0.03    0.51
  -1  -2   9   -0.28    0.68
  -1  -2   9   -0.13    0.53
   1   2  -9   -0.69    1.04
   1   2  -9   -0.37    0.61
   1   2  -9    0.19    0.68
   1   2  -9   -0.11    0.56
  -1  -2   8   -0.17    0.87
  -1  -2   8   -0.16    0.47
  -1  -2   8    0.37    0.72
  -1  -2   8   -0.06    0.50
   1   2  -8    0.77    1.02
   1   2  -8   -0.05    0.58
   1   2  -8    0.10    0.64
   1   2  -8    0.11    0.63
   1   2  -8   -0.01    0.54
  -1  -2   7   -0.16    0.31
  -1  -2   7    0.40    0.90
  -1  -2   7    0.56    0.74
  -1  -2   7   -0.22    0.43
  -1  -2   7   -0.30    0.40
  -1  -2   7   -0.46    0.65
  -1  -2   7    0.03    0.38
   1   2  -7   -0.38    0.86
   1   2  -7   -0.34    0.53
   1   2  -7   -0.71    0.60
   1   2  -7   -0.24    0.57
   1   2  -7    0.23    0.52
  -1  -2   6   -0.07    0.28
  -1  -2   6    0.72    0.89
  -1  -2   6    1.02    0.79
  -1  -2   6   -0.13    0.35
  -1  -2   6    0.00    0.36
  -1  -2   6    0.02    0.66
  -1  -2   6    0.52    0.41
  -1  -2   6    0.00    0.08
   1   2  -6   -0.36    0.83
   1   2  -6    0.19    0.51
   1   2  -6   -0.21    0.61
   1   2  -6    0.30    0.54
   1   2  -6   -0.19    0.47
  -1  -2   5   -0.03    0.27
  -1  -2   5   -0.20    0.82
  -1  -2   5    0.09    0.77
  -1  -2   5    0.05    0.26
  -1  -2   5    0.04    0.26
  -1  -2   5   -0.12    0.66
  -1  -2   5   -0.04    0.32
  -1  -2   5    0.12    0.32
   1   2  -5   -0.31    0.84
   1   2  -5    0.26    0.45
   1   2  -5   -0.22    0.61
   1   2  -5    0.15    0.50
   1   2  -5   -0.16    0.42
  -1  -2   4   -0.25    0.26
  -1  -2   4   -0.03    0.82
  -1  -2   4    0.24    0.70
  -1  -2   4    0.29    0.63
   1   2  -4    0.22    0.28
   1   2  -4   -0.15    0.87
   1   2  -4    0.60    0.73
   1   2  -4    0.11    0.37
   1   2  -4   -0.19    0.35
   1   2  -4   -0.21    0.58
   1   2  -4    0.11    0.60
   1   2  -4   -0.18    0.40
   1   2  -4   -0.17    0.36
  -1  -2   3    0.29    0.32
  -1  -2   3   -0.04    0.78
  -1  -2   3   -0.79    0.70
  -1  -2   3   -0.48    0.61
   1   2  -3   -0.41    0.28
   1   2  -3   -0.30    0.78
   1   2  -3    0.69    0.71
   1   2  -3    0.04    0.24
   1   2  -3    0.32    0.24
   1   2  -3    0.01    0.58
   1   2  -3    0.31    0.63
   1   2  -3   -0.11    0.29
   1   2  -3   -0.12    0.27
  -1  -2   2   -0.18    0.65
  -1  -2   2    0.56    0.68
   1   2  -2   -0.19    0.31
   1   2  -2   -0.51    0.76
   1   2  -2    0.18    0.70
   1   2  -2    0.23    0.59
   1   2  -2   -0.22    0.60
  -1  -2   1    0.19    0.73
  -1  -2   1    0.44    0.67
  -1  -2   1   -0.05    0.66
   1   2  -1    0.00    0.40
   1   2  -1    0.40    0.69
   1   2  -1    0.29    0.60
   1   2  -1   -0.45    0.47
  -1  -2   0   -0.55    0.71
  -1  -2   0    0.42    0.67
  -1  -2   0    0.52    0.63
   1   2   0    0.05    0.45
   1   2   0    0.11    0.64
   1   2   0   -0.06    0.58
   1   2   0    0.29    0.53
  -1  -2  -1   -0.13    0.66
  -1  -2  -1    0.35    0.57
   1   2   1    0.32    0.62
   1   2   1   -0.39    0.61
   1   2   1    0.11    0.53
  -1  -2  -2    0.52    0.78
  -1  -2  -2   -0.73    0.51
   1   2   2    0.59    0.71
   1   2   2   -0.13    0.48
   1   2   2   -0.40    0.34
  -1  -2  -3    0.64    0.54
  -1  -2  -3    0.19    0.38
   1   2   3   -0.15    0.20
   1   2   3   -0.01    0.70
   1   2   3    0.27    0.51
   1   2   3   -0.46    0.43
   1   2   3    0.12    0.26
  -1  -2  -4    0.18    0.51
  -1  -2  -4   -0.23    0.43
   1   2   4   -0.09    0.34
   1   2   4   -0.14    0.70
   1   2   4   -0.35    0.46
   1   2   4   -0.08    0.49
   1   2   4    0.27    0.38
  -1  -2  -5   -0.17    0.23
  -1  -2  -5   -0.09    0.50
  -1  -2  -5    0.05    0.48
  -1  -2  -5    0.39    0.32
   1   2   5    0.19    0.43
   1   2   5   -0.34    0.71
   1   2   5   -0.01    0.43
  -1  -2  -6    0.30    0.36
  -1  -2  -6   -0.10    0.50
  -1  -2  -6    0.01    0.53
  -1  -2  -6    0.01    0.14
   1   2   6    0.54    0.48
   1   2   6    0.34    0.50
   1   2   6    0.28    0.50
  -1  -2  -7    0.13    0.42
  -1  -2  -7   -0.04    0.49
  -1  -2  -7   -0.18    0.56
  -1  -2  -7   -0.09    0.29
   1   2   7   -0.34    0.51
   1   2   7    0.14    0.54
   1   2   7    0.09    0.52
  -1  -2  -8   -0.30    0.44
  -1  -2  -8   -0.09    0.50
  -1  -2  -8   -0.03    0.66
  -1  -2  -8    0.24    0.51
   1   2   8    0.10    0.55
   1   2   8    0.43    0.56
   1   2   8    0.01    0.56
  -1  -2  -9   -0.03    0.49
  -1  -2  -9   -0.07    0.54
   1   2   9   -0.60    0.56
   1   2   9   -0.03    0.59
   1   2   9   -0.03    0.61
  -1  -2 -10    0.15    0.52
  -1  -2 -10   -0.25    0.58
   1   2  10   -0.05    0.62
   1   2  10    0.16    0.65
   1   2  10   -0.38    0.65
  -1  -2 -11   -0.57    0.54
  -1  -2 -11    0.60    0.67
   1   2  11   -0.16    0.68
   1   2  11   -0.13    0.66
   1   2  11    0.13    0.71
  -1  -2 -12    0.49    0.62
  -1  -2 -12    0.26    0.68
   1   2  12   -0.32    0.68
   1   2  12   -0.09    0.79
   1   2  12   -0.05    0.72
  -1  -2 -13    0.13    0.61
  -1  -2 -13   -0.22    0.68
   1   2  13    0.46    0.75
   1   2  13   -0.07    0.75
  -1  -2 -14   -0.09    0.62
  -1  -2 -14    0.39    0.73
   1   2  14    0.12    0.74
   1   2  14   -0.27    0.77
  -1  -2 -15    0.46    0.68
  -1  -2 -15   -0.38    0.69
   1   2  15   -0.35    0.74
   1   2  15   -0.65    0.80
  -1  -2 -16   -0.29    0.66
  -1  -2 -16   -0.09    0.74
   1   2  16    0.09    0.78
   1   2  16   -0.27    0.82
  -1  -2 -17    0.29    0.69
  -1  -2 -17    0.44    0.82
   1   2  17   -0.16    0.80
   1   2  17   -0.11    0.88
  -1  -2 -18   -0.06    0.71
  -1  -2 -18    0.14    0.86
   1   2  18    0.04    0.86
   1   2  18   -0.84    0.85
  -1  -2 -19    0.81    0.77
  -1  -2 -19    0.00    0.89
   1   2  19   -0.31    0.84
   1   2  19    0.26    0.97
  -1  -2 -20    0.44    0.77
  -1  -2 -20   -0.66    0.89
   1   2  20   -0.53    0.86
   1   2  20    0.47    1.05
  -1  -2 -21   -0.37    0.75
  -1  -2 -21    0.38    1.00
   1   2  21    0.14    1.00
   1   2  21    0.17    1.09
  -1  -2 -22    0.12    0.77
  -1  -2 -22   -0.74    0.92
   1   2  22   -0.43    1.02
   1   2  22    0.81    1.21
  -1  -2 -23    0.25    0.79
  -1  -2 -23   -0.53    0.96
   1   2  23   -0.06    1.11
   1   2  23   -0.74    1.16
  -1  -2 -24   -0.31    0.79
  -1  -2 -24    0.15    1.02
   1   2  24    1.25    1.23
   1   2  24    0.52    1.24
  -1  -2 -25   -0.62    0.94
   1   2  25   -0.15    1.28
  -1  -2 -26   -0.49    1.00
   1   2  26   -0.25    1.34
  -1  -2 -27   -0.13    1.06
   1   2  27    1.10    1.44
  -1  -2 -28   -0.11    1.08
   1   2  28   -0.38    1.41
  -1  -2 -29   -0.66    1.04
   1   2  29    1.10    1.54
  -1  -2 -30    0.31    1.17
   1   2  30   -0.37    1.48
   1   2  31   -0.46    1.60
   1   2  32    0.97    1.72
   1   2  33    0.84    1.82
   1   2  33   -0.54    1.62
   1   2  34   -0.81    1.72
   1   2  34   -0.31    1.73
   1   2  35    0.28    1.78
   1   2  35   -0.14    1.79
   1   2  36   -0.18    1.79
   1   2  36    1.34    2.02
   1   2  37    1.12    1.99
   1   2  37    0.08    1.97
  -1  -3  37   11.56    2.69
   1   3 -37   10.87    2.85
  -1  -3  36    2.09    1.81
   1   3 -36    0.49    1.87
  -1  -3  35    2.14    1.78
   1   3 -35    0.95    1.90
  -1  -3  34   -1.47    1.41
   1   3 -34   -0.01    1.71
  -1  -3  33   -0.77    1.45
   1   3 -33    0.42    1.69
  -1  -3  32    0.87    1.62
   1   3 -32   -1.27    1.51
  -1  -3  31   10.69    2.37
   1   3 -31    9.82    2.32
  -1  -3  30    0.12    1.47
   1   3 -30    1.37    1.67
  -1  -3  29    3.16    1.67
   1   3 -29    1.62    1.34
   1   3 -29    3.16    1.75
  -1  -3  28    2.67    1.64
   1   3 -28    2.22    1.37
   1   3 -28    2.96    1.71
  -1  -3  27    0.38    1.36
  -1  -3  27    0.05    1.22
   1   3 -27    0.27    1.11
   1   3 -27   -0.33    1.34
  -1  -3  26   -0.29    1.23
  -1  -3  26   -0.25    0.94
   1   3 -26    0.24    1.09
   1   3 -26    0.79    1.39
  -1  -3  25   19.03    2.66
  -1  -3  25   19.91    2.06
   1   3 -25   17.22    2.24
   1   3 -25   16.97    2.38
  -1  -3  24   21.68    2.48
  -1  -3  24   21.96    2.12
   1   3 -24   27.82    2.67
   1   3 -24   22.57    2.66
  -1  -3  23    2.49    1.41
  -1  -3  23    3.54    1.18
   1   3 -23    2.62    1.36
   1   3 -23    2.34    1.47
  -1  -3  22    6.22    1.77
  -1  -3  22    8.23    1.47
   1   3 -22    7.34    1.68
   1   3 -22    6.67    1.67
  -1  -3  21    0.49    1.10
  -1  -3  21   -0.15    0.81
   1   3 -21   -1.17    0.95
   1   3 -21    0.44    1.19
  -1  -3  20   -0.44    1.02
  -1  -3  20   -0.33    0.80
   1   3 -20    0.13    0.96
   1   3 -20    1.01    1.17
  -1  -3  19   22.15    2.19
  -1  -3  19   24.36    1.89
   1   3 -19   24.69    2.26
   1   3 -19   22.45    2.28
  -1  -3  18    3.28    1.25
  -1  -3  18    3.46    1.00
   1   3 -18    1.34    0.99
   1   3 -18    2.60    1.19
  -1  -3  17   50.80    2.71
  -1  -3  17   53.61    2.30
   1   3 -17   51.83    2.63
   1   3 -17   50.55    2.69
  -1  -3  16   -0.44    0.94
  -1  -3  16    0.40    0.72
   1   3 -16   -0.22    0.78
   1   3 -16    0.38    0.97
  -1  -3  15   16.31    1.58
  -1  -3  15   16.71    1.72
  -1  -3  15   16.26    1.41
   1   3 -15   21.02    2.65
   1   3 -15   16.94    1.73
   1   3 -15   12.86    1.59
  -1  -3  14   -0.06    0.56
  -1  -3  14    0.26    0.88
  -1  -3  14   -0.38    0.61
   1   3 -14    1.02    1.43
   1   3 -14   -0.12    0.74
   1   3 -14   -0.22    0.79
  -1  -3  13    6.61    0.78
  -1  -3  13    8.13    0.96
  -1  -3  13    8.61    0.96
  -1  -3  13    7.67    1.39
  -1  -3  13    8.50    1.03
   1   3 -13    8.88    1.73
   1   3 -13    7.49    1.16
   1   3 -13    7.20    1.20
   1   3 -13    6.61    1.70
  -1  -3  12    8.10    0.78
  -1  -3  12    9.08    1.00
  -1  -3  12    8.47    0.90
  -1  -3  12    8.60    1.37
  -1  -3  12    9.15    1.06
   1   3 -12   12.23    1.93
   1   3 -12    7.30    1.06
   1   3 -12    8.65    1.22
   1   3 -12    7.34    1.07
  -1  -3  11    0.04    0.42
  -1  -3  11    0.24    0.95
  -1  -3  11   -0.03    0.48
  -1  -3  11    0.48    0.48
  -1  -3  11   -0.01    0.84
  -1  -3  11    0.48    0.51
   1   3 -11   -0.50    1.11
   1   3 -11    0.04    0.67
   1   3 -11    0.48    0.82
   1   3 -11    0.21    0.75
   1   3 -11    0.27    0.63
  -1  -3  10   14.13    0.77
  -1  -3  10   13.36    1.58
  -1  -3  10   14.81    0.96
  -1  -3  10   14.51    0.97
  -1  -3  10   14.80    1.49
  -1  -3  10   -0.06    0.09
   1   3 -10   14.37    1.69
   1   3 -10   14.43    1.34
   1   3 -10   14.13    1.42
   1   3 -10   13.86    1.37
   1   3 -10   15.08    1.26
  -1  -3   9   38.29    1.01
  -1  -3   9   38.42    2.16
  -1  -3   9   37.97    1.14
  -1  -3   9   42.27    1.20
  -1  -3   9   35.85    1.89
  -1  -3   9   24.67    0.99
   1   3  -9   36.52    2.10
   1   3  -9   39.68    1.71
   1   3  -9   38.54    1.88
   1   3  -9   39.03    1.73
   1   3  -9   39.15    1.63
  -1  -3   8    8.17    0.60
  -1  -3   8   11.48    1.85
  -1  -3   8    9.14    0.61
  -1  -3   8    9.14    0.62
  -1  -3   8    9.83    1.30
  -1  -3   8    9.18    0.74
   1   3  -8    8.40    1.51
   1   3  -8    8.82    1.08
   1   3  -8   11.46    1.33
   1   3  -8    9.16    1.02
   1   3  -8    8.11    1.01
  -1  -3   7    1.73    0.41
  -1  -3   7    1.42    1.05
  -1  -3   7    1.80    0.93
  -1  -3   7    1.61    0.84
  -1  -3   7    2.03    0.34
  -1  -3   7    2.10    0.35
   1   3  -7    1.37    1.14
   1   3  -7    1.74    0.59
   1   3  -7    1.50    0.79
   1   3  -7    2.12    0.67
   1   3  -7    1.58    0.58
  -1  -3   6    7.31    0.56
  -1  -3   6   10.69    1.49
  -1  -3   6    7.99    1.28
  -1  -3   6    5.84    1.04
   1   3  -6    6.52    0.55
   1   3  -6    7.61    1.44
   1   3  -6    7.54    0.86
   1   3  -6    7.04    0.85
   1   3  -6    8.22    1.08
   1   3  -6    6.83    0.78
   1   3  -6    7.00    0.81
  -1  -3   5   52.59    1.07
  -1  -3   5   55.13    2.10
  -1  -3   5   53.20    2.18
  -1  -3   5   51.31    1.97
   1   3  -5   54.82    1.09
   1   3  -5   54.53    2.18
   1   3  -5   56.06    2.18
   1   3  -5   55.65    1.30
   1   3  -5   58.08    1.33
   1   3  -5   54.68    1.96
   1   3  -5   55.16    1.36
   1   3  -5   58.02    1.35
  -1  -3   4    9.84    0.70
  -1  -3   4    7.93    1.10
  -1  -3   4    9.51    1.21
   1   3  -4    7.99    0.63
   1   3  -4   13.37    1.63
   1   3  -4   10.81    1.30
   1   3  -4    9.96    0.65
   1   3  -4   10.01    0.63
   1   3  -4   11.15    1.21
   1   3  -4   10.25    0.71
   1   3  -4    9.78    0.66
  -1  -3   3  129.82    1.83
  -1  -3   3  135.01    3.02
  -1  -3   3  130.44    2.81
   1   3  -3  127.89    1.81
   1   3  -3  127.52    2.91
   1   3  -3  138.62    3.02
   1   3  -3  132.93    2.75
   1   3  -3  134.33    1.28
   1   3  -3  136.10    1.26
  -1  -3   2    0.80    0.87
  -1  -3   2    0.92    0.81
   1   3  -2    0.41    0.43
   1   3  -2    0.68    0.93
   1   3  -2    0.56    0.75
   1   3  -2    0.37    0.70
   1   3  -2    1.21    0.66
  -1  -3   1    1.70    0.88
  -1  -3   1   -0.03    0.79
   1   3  -1    0.59    0.49
   1   3  -1    1.35    0.81
   1   3  -1    1.32    0.75
   1   3  -1    1.01    0.60
  -1  -3   0    6.88    1.06
  -1  -3   0    8.80    1.18
  -1  -3   0    6.16    0.96
   1   3   0    7.09    0.83
   1   3   0    7.63    1.08
   1   3   0    7.09    1.03
   1   3   0    7.60    0.91
  -1  -3  -1    0.38    0.78
  -1  -3  -1    1.21    0.75
   1   3   1    1.20    0.63
   1   3   1    0.75    0.73
   1   3   1    0.08    0.67
   1   3   1    1.26    0.62
  -1  -3  -2    0.71    0.87
  -1  -3  -2   -0.22    0.63
   1   3   2    0.34    0.62
   1   3   2    0.65    0.69
   1   3   2    0.11    0.72
   1   3   2    0.43    0.59
  -1  -3  -3  219.80    3.79
  -1  -3  -3  217.12    3.25
   1   3   3  213.87    3.39
   1   3   3  228.95    3.76
   1   3   3  228.69    3.25
   1   3   3  221.95    2.45
   1   3   3  223.69    1.51
  -1  -3  -4    3.61    1.04
  -1  -3  -4    2.56    0.70
   1   3   4    3.08    0.39
   1   3   4    4.05    1.04
   1   3   4    3.47    0.72
   1   3   4    2.69    0.61
   1   3   4    3.35    0.45
  -1  -3  -5    1.08    0.62
   1   3   5    1.42    0.44
   1   3   5    1.76    0.89
   1   3   5    1.59    0.60
   1   3   5    1.47    0.59
   1   3   5    1.76    0.48
  -1  -3  -6    1.25    0.61
  -1  -3  -6    2.12    0.60
   1   3   6    1.74    0.52
   1   3   6    2.16    0.94
   1   3   6    2.05    0.64
   1   3   6    0.94    0.62
   1   3   6    1.41    0.52
  -1  -3  -7   49.82    1.64
  -1  -3  -7   50.80    2.54
   1   3   7   51.81    1.56
   1   3   7   54.84    2.26
   1   3   7   51.42    1.56
  -1  -3  -8   48.19    0.92
  -1  -3  -8   47.72    1.62
  -1  -3  -8   47.31    1.12
   1   3   8   47.10    1.66
   1   3   8   46.31    2.16
   1   3   8   47.05    1.65
   1   3   8   48.47    1.69
  -1  -3  -9   68.21    1.39
  -1  -3  -9   66.71    1.91
  -1  -3  -9   65.25    1.49
   1   3   9   67.42    2.04
   1   3   9   67.06    2.56
   1   3   9   64.44    1.97
   1   3   9   66.64    2.05
  -1  -3 -10    4.73    0.65
  -1  -3 -10    4.90    0.79
  -1  -3 -10    0.04    0.12
   1   3  10    4.56    0.87
   1   3  10    4.89    0.90
   1   3  10    4.99    0.93
  -1  -3 -11   37.02    1.39
  -1  -3 -11   35.05    1.51
   1   3  11   36.28    1.81
   1   3  11   36.37    1.76
   1   3  11   33.46    1.73
  -1  -3 -12    2.17    0.63
  -1  -3 -12    2.02    0.68
  -1  -3 -12    2.15    0.67
   1   3  12    1.10    0.75
   1   3  12    1.95    0.79
   1   3  12    2.02    0.84
  -1  -3 -13   25.21    1.40
  -1  -3 -13   24.22    1.38
  -1  -3 -13   23.24    1.41
   1   3  13   25.02    1.76
   1   3  13   24.17    1.86
   1   3  13   24.25    1.75
  -1  -3 -14    2.65    0.73
  -1  -3 -14    2.32    0.73
  -1  -3 -14    3.56    0.83
   1   3  14    1.36    0.82
   1   3  14    1.93    0.92
  -1  -3 -15   99.06    2.64
  -1  -3 -15   96.73    2.53
  -1  -3 -15   99.55    2.73
   1   3  15  100.90    3.17
   1   3  15   92.85    3.10
  -1  -3 -16   -0.52    0.58
  -1  -3 -16   -0.25    0.66
   1   3  16   -0.03    0.79
   1   3  16   -0.50    0.83
  -1  -3 -17    1.49    0.74
  -1  -3 -17    1.29    0.82
   1   3  17    1.95    0.98
   1   3  17    1.43    1.00
  -1  -3 -18    0.37    0.68
  -1  -3 -18   -0.08    0.75
   1   3  18   -1.47    0.72
   1   3  18    0.47    0.99
  -1  -3 -19    5.67    1.07
  -1  -3 -19    5.48    1.19
   1   3  19    5.24    1.28
   1   3  19    4.43    1.35
  -1  -3 -20    1.68    0.83
  -1  -3 -20    0.89    0.91
   1   3  20    0.33    0.98
   1   3  20    0.38    1.09
  -1  -3 -21   15.80    1.64
  -1  -3 -21   15.91    1.73
   1   3  21   14.77    1.90
   1   3  21   14.83    2.07
  -1  -3 -22    2.15    0.94
  -1  -3 -22    1.19    0.95
   1   3  22    0.61    1.13
   1   3  22    0.07    1.15
  -1  -3 -23   -0.64    0.69
  -1  -3 -23    0.45    0.92
   1   3  23   -0.89    1.03
   1   3  23    0.97    1.21
  -1  -3 -24    1.55    1.04
   1   3  24    1.55    1.38
  -1  -3 -25    1.74    1.09
   1   3  25    0.71    1.39
  -1  -3 -26    2.56    1.20
   1   3  26    4.36    1.72
   1   3  27   28.27    3.00
   1   3  28    0.79    1.51
   1   3  29    3.01    1.80
   1   3  30    1.16    1.79
   1   3  30    0.43    1.55
   1   3  31   -0.37    1.76
   1   3  31    0.43    1.71
   1   3  32   -0.56    1.65
   1   3  32    0.55    1.71
   1   3  33    9.12    2.69
   1   3  33   10.35    2.58
   1   3  34    0.89    1.99
   1   3  34   -0.67    1.79
   1   3  35    2.43    2.04
   1   3  35    2.48    2.08
   1   3  36    1.18    2.17
   1   3  36   -0.25    1.94
   1   3  37    0.47    1.99
  -1  -4  36    1.80    1.76
   1   4 -36    0.69    1.99
  -1  -4  35   -0.22    1.57
   1   4 -35   -1.58    1.64
  -1  -4  34   -0.31    1.49
   1   4 -34   -0.10    1.75
  -1  -4  33   -0.26    1.54
   1   4 -33   -0.92    1.59
  -1  -4  32    1.28    1.63
   1   4 -32    0.24    1.59
  -1  -4  31    2.07    1.66
   1   4 -31    0.66    1.63
  -1  -4  30    0.18    1.47
   1   4 -30   -0.63    1.45
  -1  -4  29    0.46    1.45
   1   4 -29    0.01    1.19
   1   4 -29   -1.56    1.37
  -1  -4  28    0.69    1.41
   1   4 -28   -0.71    1.21
   1   4 -28   -0.50    1.42
  -1  -4  27    1.10    1.40
   1   4 -27    0.15    1.18
   1   4 -27    0.96    1.48
  -1  -4  26   -0.39    1.30
   1   4 -26   -0.15    1.14
   1   4 -26   -0.24    1.34
  -1  -4  25   -0.12    1.23
   1   4 -25   -0.06    1.13
   1   4 -25   -0.35    1.26
  -1  -4  24   -0.88    1.23
   1   4 -24    0.03    1.15
   1   4 -24   -0.36    1.23
  -1  -4  23    0.57    1.28
   1   4 -23    0.60    1.16
   1   4 -23   -0.40    1.26
  -1  -4  22   -0.72    0.60
  -1  -4  22    0.82    1.26
  -1  -4  22    0.03    0.75
   1   4 -22   -0.20    1.05
   1   4 -22   -1.06    1.11
  -1  -4  21    0.38    0.65
  -1  -4  21    0.13    1.18
  -1  -4  21    0.06    0.70
   1   4 -21    0.53    1.09
   1   4 -21   -0.21    1.20
  -1  -4  20    0.65    1.32
  -1  -4  20    0.64    0.67
  -1  -4  20   -0.45    1.14
  -1  -4  20   -0.25    0.68
   1   4 -20   -0.28    1.00
   1   4 -20   -0.82    1.10
  -1  -4  19    0.51    1.32
  -1  -4  19    0.52    0.68
  -1  -4  19   -0.26    1.07
  -1  -4  19   -0.08    0.68
   1   4 -19   -0.78    0.92
   1   4 -19   -0.68    1.03
  -1  -4  18   -0.57    1.13
  -1  -4  18    0.19    0.61
  -1  -4  18    0.73    1.13
  -1  -4  18   -0.66    0.59
   1   4 -18   -0.31    1.81
   1   4 -18    0.25    0.94
   1   4 -18    0.21    1.04
  -1  -4  17   -0.43    1.05
  -1  -4  17    0.20    0.57
  -1  -4  17   -0.45    1.01
  -1  -4  17   -0.99    0.53
   1   4 -17   -1.10    1.38
   1   4 -17   -0.21    0.85
   1   4 -17    0.82    1.03
  -1  -4  16   -0.19    1.12
  -1  -4  16   -0.15    0.52
  -1  -4  16    1.05    1.07
  -1  -4  16    0.11    0.49
   1   4 -16    0.06    1.54
   1   4 -16    0.77    0.87
   1   4 -16   -0.19    0.92
  -1  -4  15   -0.09    0.43
  -1  -4  15   -0.64    0.99
  -1  -4  15    0.29    0.49
  -1  -4  15   -0.42    0.87
  -1  -4  15   -0.07    0.14
   1   4 -15   -0.27    1.49
   1   4 -15   -0.25    0.75
   1   4 -15    0.40    0.92
  -1  -4  14   -0.02    0.42
  -1  -4  14   -0.75    0.99
  -1  -4  14    0.17    0.46
  -1  -4  14   -0.01    0.95
  -1  -4  14   -0.05    0.26
   1   4 -14   -0.44    1.27
   1   4 -14   -0.02    0.73
   1   4 -14    0.54    0.86
  -1  -4  13    0.03    0.39
  -1  -4  13   -0.01    0.97
  -1  -4  13    0.26    0.42
  -1  -4  13    0.06    0.92
  -1  -4  13   -0.36    0.44
   1   4 -13    0.04    1.38
   1   4 -13    0.00    0.69
   1   4 -13   -0.25    0.81
   1   4 -13    0.02    0.67
  -1  -4  12    0.04    0.38
  -1  -4  12   -0.29    0.92
  -1  -4  12    0.02    0.34
  -1  -4  12    0.16    0.35
  -1  -4  12    0.34    0.95
  -1  -4  12    0.39    0.45
   1   4 -12    0.46    1.29
   1   4 -12   -0.25    0.64
   1   4 -12   -0.10    0.79
   1   4 -12    0.19    0.63
  -1  -4  11    0.55    0.38
  -1  -4  11   -0.46    0.93
  -1  -4  11   -0.01    0.25
  -1  -4  11   -0.07    0.84
  -1  -4  11    0.25    0.39
   1   4 -11   -0.06    1.21
   1   4 -11    0.35    0.65
   1   4 -11    0.06    0.74
   1   4 -11    0.29    0.61
  -1  -4  10    0.02    0.37
  -1  -4  10    0.19    0.92
  -1  -4  10    0.08    0.86
  -1  -4  10    0.29    0.27
   1   4 -10    0.54    1.16
   1   4 -10   -0.55    0.53
   1   4 -10   -0.42    0.66
   1   4 -10   -0.59    0.53
  -1  -4   9   -0.07    0.35
  -1  -4   9   -0.16    0.88
  -1  -4   9   -0.23    0.81
   1   4  -9   -0.24    1.06
   1   4  -9    0.05    0.55
   1   4  -9    0.12    0.81
   1   4  -9   -0.43    0.62
   1   4  -9   -0.17    0.54
  -1  -4   8    0.31    0.37
  -1  -4   8   -0.29    0.80
  -1  -4   8    0.94    0.91
   1   4  -8   -0.71    1.10
   1   4  -8    0.30    0.55
   1   4  -8   -0.57    0.69
   1   4  -8   -0.39    0.60
   1   4  -8    0.01    0.51
  -1  -4   7   -0.09    0.38
  -1  -4   7    0.45    0.89
  -1  -4   7    0.16    0.88
   1   4  -7   -0.04    0.38
   1   4  -7   -1.09    1.01
   1   4  -7    0.15    0.52
   1   4  -7   -0.49    0.48
   1   4  -7    0.58    0.76
   1   4  -7   -0.50    0.55
   1   4  -7    0.25    0.50
  -1  -4   6   -0.10    0.42
  -1  -4   6   -0.31    0.86
  -1  -4   6   -0.20    0.86
   1   4  -6    0.04    0.40
   1   4  -6    1.52    1.20
   1   4  -6    0.12    0.88
   1   4  -6   -0.51    0.44
   1   4  -6   -0.17    0.44
   1   4  -6   -0.27    0.73
   1   4  -6    0.20    0.53
   1   4  -6   -0.31    0.44
  -1  -4   5   -0.04    0.42
  -1  -4   5   -0.08    0.84
  -1  -4   5   -0.92    0.82
   1   4  -5   -0.09    0.42
   1   4  -5   -0.71    1.03
   1   4  -5    0.28    0.85
   1   4  -5    0.31    0.43
   1   4  -5   -0.18    0.40
   1   4  -5   -0.70    0.70
   1   4  -5   -0.51    0.45
   1   4  -5    0.04    0.42
  -1  -4   4   -0.54    0.77
  -1  -4   4   -0.68    0.84
   1   4  -4   -0.46    0.42
   1   4  -4   -0.94    1.09
   1   4  -4    0.39    0.86
   1   4  -4   -0.11    0.36
   1   4  -4   -0.11    0.34
   1   4  -4    0.14    0.77
   1   4  -4    0.17    0.42
   1   4  -4   -0.09    0.37
  -1  -4   3   -0.83    0.85
  -1  -4   3   -0.39    0.84
   1   4  -3    0.04    0.50
   1   4  -3   -0.13    1.06
   1   4  -3    0.63    0.80
   1   4  -3   -0.28    0.26
   1   4  -3    0.17    0.24
   1   4  -3   -0.16    0.70
   1   4  -3   -0.38    0.34
   1   4  -3    0.36    0.31
  -1  -4   2   -0.17    0.83
  -1  -4   2   -0.63    0.83
   1   4  -2   -0.34    0.49
   1   4  -2   -0.47    0.91
   1   4  -2    0.10    0.84
   1   4  -2    0.19    0.78
   1   4  -2    0.23    0.23
  -1  -4   1    0.27    0.83
  -1  -4   1    0.61    0.91
   1   4  -1   -0.35    0.52
   1   4  -1   -0.20    0.83
   1   4  -1   -0.27    0.79
  -1  -4   0   -0.07    0.91
   1   4   0   -0.25    0.60
   1   4   0   -0.12    0.82
   1   4   0    0.76    0.83
  -1  -4  -1   -0.01    0.87
  -1  -4  -1    0.74    0.80
   1   4   1   -0.62    0.62
   1   4   1   -0.30    0.76
   1   4   1   -0.31    0.74
  -1  -4  -2    0.62    0.96
  -1  -4  -2   -0.54    0.69
   1   4   2   -0.41    0.69
   1   4   2   -0.01    0.83
   1   4   2    0.55    0.83
  -1  -4  -3   -0.26    0.93
  -1  -4  -3    0.02    0.70
   1   4   3    0.18    0.74
   1   4   3    0.44    0.83
   1   4   3    0.09    0.24
   1   4   3    0.15    0.22
   1   4   3   -0.90    0.67
   1   4   3   -0.07    0.50
   1   4   3   -0.26    0.31
   1   4   3   -0.28    0.29
  -1  -4  -4    0.07    0.96
  -1  -4  -4    0.15    0.67
   1   4   4    0.04    0.76
   1   4   4    0.18    0.84
   1   4   4   -0.17    0.30
   1   4   4   -0.21    0.80
   1   4   4    0.31    0.53
   1   4   4   -0.13    0.36
  -1  -4  -5    0.21    0.89
  -1  -4  -5    0.49    0.68
   1   4   5    0.35    0.83
   1   4   5    0.07    0.39
   1   4   5   -0.25    0.80
   1   4   5   -0.02    0.66
   1   4   5   -0.45    0.52
   1   4   5   -0.53    0.40
  -1  -4  -6    0.31    0.63
   1   4   6   -0.02    0.86
   1   4   6    0.34    0.47
   1   4   6   -0.14    0.57
   1   4   6   -0.13    0.58
   1   4   6    0.06    0.48
  -1  -4  -7   -0.28    0.57
   1   4   7   -0.45    0.82
   1   4   7   -0.26    0.50
   1   4   7   -0.06    0.55
   1   4   7    0.66    0.65
   1   4   7    0.09    0.52
  -1  -4  -8   -0.09    0.58
   1   4   8    0.24    0.86
   1   4   8   -0.06    0.54
   1   4   8   -0.24    0.55
   1   4   8    0.21    0.54
  -1  -4  -9   -0.38    0.54
   1   4   9    0.23    0.58
   1   4   9    0.28    0.60
  -1  -4 -10   -0.37    0.54
   1   4  10    0.59    0.62
   1   4  10    0.05    0.60
   1   4  10    0.41    0.67
  -1  -4 -11   -0.01    0.54
  -1  -4 -11   -0.22    0.35
   1   4  11   -0.27    0.62
   1   4  11    0.06    0.66
   1   4  11   -0.25    0.65
  -1  -4 -12   -0.32    0.31
  -1  -4 -12    0.30    0.57
  -1  -4 -12   -0.05    0.43
   1   4  12    0.06    0.68
   1   4  12    0.19    0.67
   1   4  12    0.04    0.71
  -1  -4 -13    0.02    0.39
  -1  -4 -13   -0.43    0.54
  -1  -4 -13   -0.17    0.47
   1   4  13   -0.48    0.67
   1   4  13    0.07    0.71
   1   4  13    0.03    0.74
  -1  -4 -14   -0.18    0.41
  -1  -4 -14    0.23    0.59
  -1  -4 -14    0.15    0.48
   1   4  14    0.21    0.74
   1   4  14   -0.81    1.18
   1   4  14   -0.57    0.77
  -1  -4 -15    0.07    0.48
  -1  -4 -15    0.45    0.62
  -1  -4 -15   -0.07    0.19
   1   4  15   -0.06    0.76
   1   4  15    0.24    0.85
  -1  -4 -16   -0.23    0.51
  -1  -4 -16   -0.26    0.56
  -1  -4 -16   -0.02    0.23
   1   4  16    0.20    0.80
   1   4  16   -0.15    0.86
  -1  -4 -17   -0.86    0.51
  -1  -4 -17    0.52    0.63
  -1  -4 -17   -0.06    0.54
   1   4  17   -0.37    0.81
   1   4  17    0.11    0.95
  -1  -4 -18    0.51    0.65
  -1  -4 -18    0.29    0.63
  -1  -4 -18   -0.45    0.58
   1   4  18   -0.20    0.88
   1   4  18    0.42    1.01
  -1  -4 -19   -0.55    0.59
  -1  -4 -19    0.38    0.62
  -1  -4 -19   -0.05    0.69
   1   4  19    0.45    0.97
   1   4  19   -0.42    1.00
  -1  -4 -20   -0.88    0.61
  -1  -4 -20   -0.52    0.56
  -1  -4 -20    0.17    0.75
   1   4  20    0.37    1.02
   1   4  20   -0.12    1.12
  -1  -4 -21   -0.54    0.66
  -1  -4 -21   -0.21    0.58
  -1  -4 -21   -0.67    0.67
   1   4  21   -0.10    0.99
   1   4  21   -0.75    1.04
  -1  -4 -22   -0.67    0.66
  -1  -4 -22   -0.05    0.62
  -1  -4 -22   -0.30    0.97
   1   4  22   -0.27    1.08
   1   4  22   -0.47    1.14
  -1  -4 -23    0.17    0.63
   1   4  23   -0.38    1.18
  -1  -4 -24   -0.05    0.63
   1   4  24   -0.13    1.24
  -1  -4 -25   -0.02    0.65
   1   4  25   -0.59    1.48
   1   4  25    0.18    1.26
  -1  -4 -26    0.04    0.65
   1   4  26    0.42    1.74
   1   4  26   -0.06    1.33
   1   4  27    2.02    1.88
   1   4  27   -0.36    1.41
   1   4  28    0.95    1.79
   1   4  28   -0.12    1.48
   1   4  29   -0.22    1.66
   1   4  29    0.96    1.65
   1   4  30   -0.17    1.76
   1   4  30   -0.46    1.56
   1   4  31    2.28    2.01
   1   4  31    0.87    1.76
   1   4  32    0.30    1.91
   1   4  32    0.77    1.83
   1   4  33    2.11    2.11
   1   4  33    0.64    1.86
   1   4  34   -0.81    1.87
   1   4  34    0.36    1.86
   1   4  35    0.09    2.05
   1   4  35    1.61    2.02
   1   4  36    1.41    2.16
   1   4  36   -1.34    1.86
  -1  -5  34    3.45    1.90
   1   5 -34    1.54    1.88
  -1  -5  33    0.86    1.66
   1   5 -33    0.21    1.77
  -1  -5  32    2.95    1.80
   1   5 -32    0.25    1.66
  -1  -5  31    2.05    1.70
   1   5 -31    0.30    1.62
  -1  -5  30    0.65    1.51
   1   5 -30    0.72    2.02
   1   5 -30    1.30    1.64
  -1  -5  29    3.59    2.34
  -1  -5  29    2.73    1.73
   1   5 -29    3.54    1.64
   1   5 -29    2.54    1.74
  -1  -5  28    1.34    1.88
  -1  -5  28    1.98    1.62
   1   5 -28    2.65    1.51
   1   5 -28    0.75    1.53
  -1  -5  27   -0.57    1.57
  -1  -5  27   -0.26    1.31
   1   5 -27    0.25    1.28
   1   5 -27   -1.72    1.28
  -1  -5  26   14.48    2.67
  -1  -5  26   18.25    2.85
   1   5 -26   21.94    2.74
   1   5 -26   15.91    2.51
  -1  -5  25    6.62    2.14
  -1  -5  25    6.20    1.87
   1   5 -25    6.05    1.77
   1   5 -25    5.87    1.83
  -1  -5  24    1.38    1.64
  -1  -5  24    0.90    1.35
   1   5 -24    1.10    1.26
   1   5 -24    0.22    1.33
  -1  -5  23    7.95    2.10
  -1  -5  23    8.60    1.98
   1   5 -23    4.03    1.47
   1   5 -23    4.75    1.66
  -1  -5  22    8.68    2.16
  -1  -5  22    8.33    2.03
   1   5 -22    6.89    1.64
   1   5 -22    6.31    1.70
  -1  -5  21   -0.86    1.32
  -1  -5  21    0.77    1.25
   1   5 -21    0.16    2.18
   1   5 -21   -0.10    1.09
   1   5 -21   -0.17    1.18
  -1  -5  20    9.95    2.12
  -1  -5  20    9.42    1.94
   1   5 -20   12.48    2.93
   1   5 -20    8.55    1.64
   1   5 -20    7.50    1.66
  -1  -5  19    1.63    1.42
  -1  -5  19    1.50    1.31
   1   5 -19    1.63    2.01
   1   5 -19    2.61    1.18
   1   5 -19    2.08    1.27
  -1  -5  18    8.81    1.93
  -1  -5  18    6.50    1.69
   1   5 -18    9.26    2.48
   1   5 -18    8.27    1.55
   1   5 -18    8.79    1.64
  -1  -5  17   19.00    2.41
  -1  -5  17   20.02    2.19
   1   5 -17   22.68    2.83
   1   5 -17   20.12    2.04
   1   5 -17   21.89    2.17
  -1  -5  16    1.23    0.46
  -1  -5  16    0.12    1.24
  -1  -5  16    0.40    1.12
  -1  -5  16    1.38    0.50
   1   5 -16    0.90    1.83
   1   5 -16    0.00    0.88
   1   5 -16    1.85    1.12
  -1  -5  15   11.95    0.79
  -1  -5  15   14.55    2.05
  -1  -5  15   12.10    1.85
  -1  -5  15   13.14    0.78
   1   5 -15   15.21    2.72
   1   5 -15   13.74    1.64
   1   5 -15   11.00    1.60
  -1  -5  14   79.47    1.54
  -1  -5  14   80.14    3.64
  -1  -5  14   79.28    3.36
   1   5 -14   80.20    3.73
   1   5 -14   83.44    3.00
   1   5 -14   80.18    3.07
   1   5 -14   81.70    2.93
  -1  -5  13   18.18    0.83
  -1  -5  13   21.67    2.29
  -1  -5  13   18.54    1.96
   1   5 -13   19.42    2.58
   1   5 -13   18.35    1.72
   1   5 -13   18.96    1.76
   1   5 -13   19.13    1.59
  -1  -5  12    6.07    0.61
  -1  -5  12    6.23    1.50
  -1  -5  12    7.96    1.57
   1   5 -12    7.95    2.03
   1   5 -12    4.92    1.01
   1   5 -12    6.60    1.18
   1   5 -12    5.91    1.07
  -1  -5  11   21.82    0.88
  -1  -5  11   24.01    2.23
  -1  -5  11   22.61    2.01
   1   5 -11   21.71    2.24
   1   5 -11   22.16    1.62
   1   5 -11   23.72    1.73
   1   5 -11   23.88    1.60
  -1  -5  10    6.59    0.66
  -1  -5  10    7.24    1.47
  -1  -5  10    8.32    1.52
   1   5 -10    9.80    2.05
   1   5 -10    7.17    1.00
   1   5 -10    6.55    1.08
   1   5 -10    6.32    0.99
  -1  -5   9    4.90    0.63
  -1  -5   9    4.75    1.32
  -1  -5   9    5.25    1.32
   1   5  -9    5.84    1.76
   1   5  -9    4.28    0.83
   1   5  -9    4.53    0.94
   1   5  -9    4.79    0.88
  -1  -5   8   82.49    1.70
  -1  -5   8   85.76    3.30
  -1  -5   8   80.65    3.12
   1   5  -8   87.25    1.74
   1   5  -8   83.50    3.39
   1   5  -8   86.95    2.28
   1   5  -8   90.86    2.31
   1   5  -8   87.23    2.38
   1   5  -8   89.68    2.30
  -1  -5   7    4.03    1.21
  -1  -5   7    3.99    1.23
   1   5  -7    3.31    0.62
   1   5  -7    3.10    1.41
   1   5  -7    4.34    1.21
   1   5  -7    3.32    0.68
   1   5  -7    4.20    0.73
   1   5  -7    4.03    0.80
   1   5  -7    3.86    0.73
  -1  -5   6   12.43    1.64
  -1  -5   6   12.65    1.65
   1   5  -6   11.83    0.95
   1   5  -6   12.54    1.89
   1   5  -6   13.64    1.70
   1   5  -6   12.69    1.01
   1   5  -6   12.93    1.01
   1   5  -6   12.16    1.07
   1   5  -6   11.58    0.98
  -1  -5   5    1.60    1.00
  -1  -5   5    1.37    1.00
   1   5  -5    0.88    0.55
   1   5  -5    0.49    1.17
   1   5  -5    0.26    0.90
   1   5  -5    0.89    0.46
   1   5  -5    0.52    0.45
   1   5  -5    0.73    0.53
   1   5  -5    1.02    0.49
  -1  -5   4    0.42    0.90
  -1  -5   4    0.95    0.98
   1   5  -4    0.62    0.56
   1   5  -4    0.89    1.24
   1   5  -4    0.91    0.91
   1   5  -4    0.16    0.38
   1   5  -4    0.53    0.40
   1   5  -4    0.91    0.50
   1   5  -4    0.64    0.43
  -1  -5   3   17.47    1.82
  -1  -5   3   17.88    1.77
   1   5  -3   16.63    1.18
   1   5  -3   15.96    1.70
   1   5  -3   16.71    1.76
   1   5  -3   18.26    0.82
   1   5  -3   19.14    0.82
   1   5  -3   18.13    0.93
   1   5  -3   18.75    0.88
  -1  -5   2   41.44    2.35
  -1  -5   2   40.44    2.28
   1   5  -2   40.08    1.68
   1   5  -2   41.88    2.44
   1   5  -2   42.24    2.33
   1   5  -2   40.23    0.93
   1   5  -2   41.60    0.92
   1   5  -2   40.34    1.08
   1   5  -2   41.38    1.06
  -1  -5   1    3.76    1.20
   1   5  -1    2.99    0.82
   1   5  -1    3.71    1.12
   1   5  -1    3.31    0.35
   1   5  -1    3.23    0.39
   1   5  -1    3.91    0.48
   1   5  -1    4.00    0.45
  -1  -5   0   23.79    1.95
   1   5   0   29.93    1.64
   1   5   0   27.24    2.02
   1   5   0   28.96    0.86
   1   5   0   28.61    0.82
  -1  -5  -1   33.65    2.18
   1   5   1   32.13    1.75
   1   5   1   32.21    2.11
   1   5   1   34.02    0.71
   1   5   1   34.38    0.93
   1   5   1   34.58    0.91
  -1  -5  -2   21.68    1.91
   1   5   2   22.72    1.65
   1   5   2   21.86    1.91
   1   5   2   23.00    0.74
   1   5   2   22.98    0.72
   1   5   2   23.29    0.88
   1   5   2   22.99    0.84
  -1  -5  -3   14.60    1.88
  -1  -5  -3   12.27    1.48
   1   5   3   13.81    1.48
   1   5   3   11.69    1.51
   1   5   3   12.47    0.72
   1   5   3   13.32    0.70
   1   5   3   12.65    1.03
   1   5   3   11.65    0.80
   1   5   3   12.80    0.78
  -1  -5  -4   23.14    2.01
  -1  -5  -4   24.39    1.67
   1   5   4   22.14    1.76
   1   5   4   27.77    2.04
   1   5   4   23.03    0.96
   1   5   4   25.43    1.31
   1   5   4   25.43    1.05
  -1  -5  -5    1.23    1.11
  -1  -5  -5    1.61    0.81
   1   5   5    0.64    0.87
   1   5   5    1.16    0.92
   1   5   5    1.56    0.50
   1   5   5    1.03    0.65
   1   5   5    1.53    0.53
  -1  -5  -6   42.51    2.00
   1   5   6   44.27    2.38
   1   5   6   45.58    1.49
   1   5   6   47.45    1.81
   1   5   6   48.57    1.56
  -1  -5  -7    5.52    0.99
   1   5   7    4.99    1.23
   1   5   7    7.38    0.85
   1   5   7    6.86    1.01
   1   5   7    6.56    0.86
  -1  -5  -8    4.20    0.92
   1   5   8    2.07    1.13
   1   5   8    3.45    0.74
   1   5   8    4.10    0.93
   1   5   8    3.66    0.76
  -1  -5  -9   48.96    2.06
   1   5   9   46.66    2.62
   1   5   9   50.06    1.90
   1   5   9   48.24    1.88
  -1  -5 -10  103.32    2.79
   1   5  10   98.76    3.66
   1   5  10  107.58    2.77
   1   5  10  104.39    2.73
  -1  -5 -11    1.85    0.77
   1   5  11    1.54    1.19
   1   5  11    1.96    0.76
   1   5  11    1.76    0.78
   1   5  11    1.51    0.82
  -1  -5 -12   20.83    1.47
   1   5  12   18.92    2.12
   1   5  12   22.77    1.68
   1   5  12   22.10    1.65
   1   5  12   19.65    1.69
  -1  -5 -13   14.50    1.36
   1   5  13   11.66    1.88
   1   5  13   14.63    1.58
   1   5  13   14.17    1.48
   1   5  13   15.74    1.66
  -1  -5 -14    6.04    1.03
   1   5  14    6.66    1.76
   1   5  14    6.53    1.18
   1   5  14    5.97    1.16
   1   5  14    4.93    1.17
  -1  -5 -15   17.98    1.42
   1   5  15   16.95    2.27
   1   5  15   19.71    1.86
   1   5  15   18.91    1.86
  -1  -5 -16   20.16    1.46
  -1  -5 -16   21.87    1.00
   1   5  16   21.35    2.67
   1   5  16   21.00    1.96
   1   5  16   21.59    2.04
  -1  -5 -17    2.92    0.83
   1   5  17    2.73    1.59
   1   5  17    1.82    1.05
   1   5  17    2.38    1.19
  -1  -5 -18    1.41    0.70
   1   5  18    0.76    1.50
   1   5  18    0.99    1.03
   1   5  18    0.50    1.10
  -1  -5 -19    0.44    0.63
   1   5  19    0.23    1.31
   1   5  19    0.82    1.01
   1   5  19    0.41    1.10
  -1  -5 -20   11.14    1.22
   1   5  20   12.13    2.30
   1   5  20   11.88    1.79
   1   5  20   12.31    1.96
  -1  -5 -21    6.40    1.05
   1   5  21    5.99    2.15
   1   5  21    6.33    1.65
  -1  -5 -22   10.28    1.26
   1   5  22    8.56    2.17
   1   5  22    8.37    1.82
  -1  -5 -23    0.74    0.63
   1   5  23    1.46    1.78
   1   5  23    0.31    1.30
   1   5  24   10.47    2.51
   1   5  24   10.64    2.10
   1   5  25    1.49    1.81
   1   5  25   -0.30    1.32
   1   5  26    2.72    1.81
   1   5  26    1.42    1.49
   1   5  27    7.78    2.43
   1   5  27    6.95    2.05
   1   5  28    6.21    2.36
   1   5  28    4.51    1.90
   1   5  29   -2.46    1.58
   1   5  29    0.07    1.60
   1   5  30    1.45    1.89
   1   5  30    1.11    1.69
   1   5  31   -0.36    1.80
   1   5  31    1.18    1.84
   1   5  32    1.46    2.11
   1   5  32    0.08    1.82
   1   5  33    5.09    2.43
   1   5  33    1.01    2.02
   1   5  34    1.24    2.17
   1   5  34    0.22    1.91
  -1  -6  33   -0.41    1.59
   1   6 -33    0.38    1.76
  -1  -6  32   -0.23    1.58
   1   6 -32   -1.05    1.67
  -1  -6  31   -0.03    1.48
   1   6 -31    1.38    1.80
  -1  -6  30    0.97    1.58
   1   6 -30   -1.02    1.70
   1   6 -30   -1.14    1.58
  -1  -6  29    0.90    1.51
   1   6 -29    0.63    1.46
   1   6 -29    1.65    1.70
  -1  -6  28    0.29    1.43
   1   6 -28    0.56    1.42
   1   6 -28    0.63    1.49
  -1  -6  27    0.31    1.63
  -1  -6  27    1.15    1.58
   1   6 -27   -0.62    1.28
   1   6 -27    0.23    1.42
  -1  -6  26   -0.77    1.55
  -1  -6  26   -0.04    1.32
   1   6 -26    0.15    1.31
   1   6 -26   -0.33    1.38
  -1  -6  25    0.59    1.61
  -1  -6  25    0.70    1.36
   1   6 -25    1.00    1.32
   1   6 -25   -1.32    1.25
  -1  -6  24   -0.01    1.57
  -1  -6  24   -0.01    1.29
   1   6 -24    0.59    1.26
   1   6 -24   -0.62    1.26
  -1  -6  23    0.76    1.60
  -1  -6  23   -0.13    1.32
   1   6 -23   -2.50    2.08
   1   6 -23    0.96    1.23
   1   6 -23    0.31    1.30
  -1  -6  22    0.42    1.53
  -1  -6  22    0.09    1.26
   1   6 -22   -1.82    2.17
   1   6 -22   -0.02    1.16
   1   6 -22    0.07    1.20
  -1  -6  21    1.31    1.55
  -1  -6  21    0.77    1.29
   1   6 -21    1.80    2.25
   1   6 -21   -0.09    1.07
   1   6 -21   -0.26    1.16
  -1  -6  20    0.17    1.30
  -1  -6  20   -0.43    1.19
   1   6 -20   -0.75    1.98
   1   6 -20    0.07    1.06
   1   6 -20    0.44    1.19
  -1  -6  19   -0.95    1.17
  -1  -6  19   -0.42    1.22
   1   6 -19    0.46    2.00
   1   6 -19   -1.30    0.92
   1   6 -19    0.79    1.19
  -1  -6  18    0.42    1.29
  -1  -6  18    0.08    1.17
   1   6 -18   -1.97    1.83
   1   6 -18   -0.65    0.87
   1   6 -18    0.17    1.09
  -1  -6  17    0.84    1.34
  -1  -6  17    0.19    1.18
   1   6 -17   -1.84    1.64
   1   6 -17    0.21    0.93
   1   6 -17   -0.11    1.02
  -1  -6  16   -0.73    1.17
  -1  -6  16    0.04    1.14
   1   6 -16    0.66    1.96
   1   6 -16   -0.37    0.87
   1   6 -16   -1.00    0.91
  -1  -6  15   -0.47    1.13
  -1  -6  15   -0.59    1.06
   1   6 -15    0.84    1.72
   1   6 -15   -0.03    0.87
   1   6 -15   -0.30    0.92
  -1  -6  14    0.24    1.16
  -1  -6  14    0.14    1.13
   1   6 -14   -1.13    1.53
   1   6 -14    0.92    0.92
   1   6 -14   -0.60    0.87
  -1  -6  13    0.35    1.16
  -1  -6  13    0.77    1.20
   1   6 -13   -0.61    1.53
   1   6 -13   -0.33    0.75
   1   6 -13   -0.60    0.85
   1   6 -13   -0.33    0.81
  -1  -6  12   -0.55    1.02
  -1  -6  12   -0.35    1.05
   1   6 -12   -0.39    1.60
   1   6 -12    0.32    0.75
   1   6 -12    0.35    0.87
   1   6 -12    0.06    0.69
  -1  -6  11   -0.71    1.01
  -1  -6  11   -0.02    1.07
   1   6 -11    0.69    1.57
   1   6 -11   -0.09    0.69
   1   6 -11    0.47    0.82
   1   6 -11   -0.08    0.68
  -1  -6  10    0.01    0.98
  -1  -6  10   -0.24    1.02
   1   6 -10   -0.98    1.44
   1   6 -10   -0.01    0.66
   1   6 -10    0.25    0.75
   1   6 -10    0.25    0.65
  -1  -6   9    0.15    1.05
  -1  -6   9    0.72    1.07
   1   6  -9    0.06    0.46
   1   6  -9    0.16    1.33
   1   6  -9   -0.21    0.60
   1   6  -9    0.00    0.60
   1   6  -9   -0.15    0.68
   1   6  -9   -0.22    0.60
  -1  -6   8   -0.65    0.98
  -1  -6   8   -0.06    1.04
   1   6  -8    0.04    0.49
   1   6  -8   -0.25    1.28
   1   6  -8   -0.06    1.01
   1   6  -8    0.09    0.57
   1   6  -8   -0.58    0.54
   1   6  -8    0.25    0.66
   1   6  -8    0.30    0.58
  -1  -6   7    1.54    1.13
  -1  -6   7   -0.51    0.98
   1   6  -7   -0.24    0.51
   1   6  -7    0.10    1.34
   1   6  -7   -0.21    1.00
   1   6  -7   -0.27    0.50
   1   6  -7    0.20    0.56
   1   6  -7   -0.29    0.60
   1   6  -7    0.21    0.57
  -1  -6   6   -0.02    0.98
  -1  -6   6   -0.39    0.96
   1   6  -6    0.33    0.58
   1   6  -6   -0.19    1.17
   1   6  -6   -0.44    0.89
   1   6  -6    0.07    0.50
   1   6  -6   -0.18    0.50
   1   6  -6   -0.49    0.54
   1   6  -6    0.19    0.53
  -1  -6   5    0.49    1.02
  -1  -6   5    0.00    1.02
   1   6  -5    0.26    0.59
   1   6  -5   -0.16    1.26
   1   6  -5    0.24    0.93
   1   6  -5   -0.33    0.45
   1   6  -5   -0.28    0.46
   1   6  -5    0.11    0.54
   1   6  -5    0.10    0.48
  -1  -6   4    0.02    0.94
  -1  -6   4    0.05    1.02
   1   6  -4   -0.52    0.55
   1   6  -4   -0.41    1.31
   1   6  -4   -0.45    0.80
   1   6  -4    0.30    0.44
   1   6  -4    0.17    0.46
   1   6  -4   -0.19    0.50
   1   6  -4   -0.21    0.43
  -1  -6   3   -0.84    0.88
  -1  -6   3   -0.42    1.00
   1   6  -3   -0.47    0.59
   1   6  -3    0.19    1.27
   1   6  -3    1.01    0.94
   1   6  -3    0.04    0.41
   1   6  -3    0.18    0.41
   1   6  -3    0.05    0.48
   1   6  -3    0.29    0.44
  -1  -6   2    0.49    0.99
   1   6  -2    0.36    0.70
   1   6  -2   -1.60    1.00
   1   6  -2   -0.04    0.87
   1   6  -2    0.02    0.38
   1   6  -2   -0.21    0.36
   1   6  -2    0.10    0.46
   1   6  -2   -0.29    0.40
  -1  -6   1    0.47    1.06
   1   6  -1   -0.31    0.65
   1   6  -1    1.47    0.98
   1   6  -1    0.25    0.37
   1   6  -1    0.12    0.37
   1   6  -1   -0.04    0.43
   1   6  -1    0.00    0.39
  -1  -6   0   -0.31    1.01
   1   6   0   -0.18    0.69
   1   6   0    0.28    0.88
   1   6   0    0.21    0.36
   1   6   0    0.16    0.36
   1   6   0    0.28    0.44
   1   6   0   -0.24    0.38
  -1  -6  -1    0.09    1.00
   1   6   1    0.20    0.75
   1   6   1    0.06    0.86
   1   6   1    0.34    0.38
   1   6   1    0.04    0.36
   1   6   1    0.11    0.44
   1   6   1   -0.09    0.40
  -1  -6  -2   -0.06    0.99
   1   6   2   -0.38    0.80
   1   6   2    0.22    0.87
   1   6   2    0.19    0.39
   1   6   2   -0.25    0.36
   1   6   2   -0.10    0.43
   1   6   2   -0.08    0.41
  -1  -6  -3    0.68    1.18
   1   6   3   -0.59    0.78
   1   6   3   -0.09    0.92
   1   6   3    0.08    0.39
   1   6   3   -0.09    0.40
   1   6   3    0.12    0.60
   1   6   3   -0.15    0.44
  -1  -6  -4   -0.47    0.94
   1   6   4   -0.02    0.89
   1   6   4   -0.04    0.94
   1   6   4   -0.14    0.43
   1   6   4    0.50    0.61
   1   6   4    0.03    0.45
  -1  -6  -5   -0.94    1.03
   1   6   5    0.11    0.91
   1   6   5   -0.10    0.89
   1   6   5   -0.23    0.47
   1   6   5   -0.33    0.62
   1   6   5    0.39    0.51
  -1  -6  -6   -0.61    1.04
  -1  -6  -6    0.53    0.81
   1   6   6    0.46    0.99
   1   6   6    0.76    0.98
   1   6   6    0.12    0.52
   1   6   6   -0.41    0.65
   1   6   6   -0.09    0.53
  -1  -6  -7    0.42    0.78
   1   6   7    0.81    1.07
   1   6   7   -0.21    0.94
   1   6   7    0.70    0.57
   1   6   7   -0.05    0.67
   1   6   7   -0.10    0.55
  -1  -6  -8    0.39    0.76
   1   6   8    0.04    1.10
   1   6   8    0.52    0.96
   1   6   8    0.15    0.56
   1   6   8    0.35    0.75
   1   6   8   -0.19    0.57
  -1  -6  -9   -0.08    0.71
   1   6   9    0.30    1.15
   1   6   9    0.17    0.62
   1   6   9   -0.14    0.74
   1   6   9    0.22    0.64
  -1  -6 -10   -0.14    0.70
   1   6  10   -0.10    1.15
   1   6  10   -0.22    0.64
   1   6  10   -0.11    0.66
  -1  -6 -11    0.26    0.70
   1   6  11    0.22    1.15
   1   6  11    0.16    0.71
   1   6  11   -0.14    0.68
  -1  -6 -12    0.16    0.71
   1   6  12   -1.06    1.18
   1   6  12   -0.26    0.75
   1   6  12    0.45    0.77
   1   6  12    0.32    0.82
  -1  -6 -13    0.58    0.70
   1   6  13   -0.82    1.24
   1   6  13   -0.57    0.76
   1   6  13   -0.06    0.84
   1   6  13    0.52    0.92
  -1  -6 -14    0.39    0.68
   1   6  14   -1.44    1.23
   1   6  14   -0.57    0.76
   1   6  14    0.31    0.89
  -1  -6 -15    0.09    0.65
   1   6  15    0.26    1.30
   1   6  15   -0.11    0.81
   1   6  15   -0.37    0.93
  -1  -6 -16    0.48    0.65
   1   6  16    0.22    1.44
   1   6  16   -1.08    0.79
   1   6  16   -0.29    0.94
  -1  -6 -17   -0.49    0.57
   1   6  17   -0.62    1.40
   1   6  17   -0.26    0.86
   1   6  17    0.11    1.01
  -1  -6 -18    0.24    0.61
   1   6  18   -0.27    1.32
   1   6  18    0.12    0.95
   1   6  18    0.13    1.07
  -1  -6 -19   -0.64    0.54
   1   6  19   -0.87    1.23
   1   6  19   -1.48    0.98
  -1  -6 -20   -0.24    0.53
   1   6  20    1.28    1.53
   1   6  20    1.08    1.21
  -1  -6 -21    0.01    0.59
   1   6  21   -0.31    1.52
   1   6  21    0.48    1.25
   1   6  22    0.72    1.73
   1   6  22   -0.92    1.20
   1   6  23   -0.23    1.57
   1   6  23    1.09    1.36
   1   6  24    0.41    1.76
   1   6  24   -0.75    1.24
   1   6  25   -0.28    1.64
   1   6  25   -0.02    1.36
   1   6  26   -0.93    1.72
   1   6  26    0.76    1.50
   1   6  27    0.60    1.85
   1   6  27   -0.29    1.46
   1   6  28   -0.78    1.70
   1   6  28   -0.64    1.48
   1   6  29    0.04    1.89
   1   6  29   -0.12    1.53
   1   6  30    0.61    2.01
   1   6  30    0.76    1.76
   1   6  31    0.82    2.11
   1   6  31   -0.97    1.68
   1   6  32   -0.04    2.05
   1   6  32   -1.46    1.68
   1   6  33   -0.97    2.03
   1   6  33   -1.32    1.76
  -1  -7  31    3.95    2.03
   1   7 -31    2.31    1.96
  -1  -7  30    1.87    1.77
   1   7 -30    0.03    1.65
  -1  -7  29    1.18    1.61
   1   7 -29    0.13    1.51
   1   7 -29   -0.07    1.59
  -1  -7  28    3.24    1.86
   1   7 -28    2.00    1.64
   1   7 -28   -0.68    1.56
  -1  -7  27    0.02    1.48
   1   7 -27    0.95    1.50
   1   7 -27    1.01    1.58
  -1  -7  26    3.29    1.79
   1   7 -26    3.58    1.67
   1   7 -26    1.17    1.55
  -1  -7  25    3.36    1.89
  -1  -7  25    1.48    1.60
   1   7 -25    2.49    1.54
   1   7 -25    1.88    1.54
  -1  -7  24    1.24    1.65
  -1  -7  24    1.85    1.64
   1   7 -24   -3.46    2.49
   1   7 -24    0.95    1.38
   1   7 -24    0.73    1.44
  -1  -7  23    2.23    1.71
  -1  -7  23    1.36    1.55
   1   7 -23   -0.14    2.64
   1   7 -23    0.82    1.27
   1   7 -23    1.97    1.46
  -1  -7  22    2.78    1.78
  -1  -7  22    3.30    1.66
   1   7 -22    2.75    2.65
   1   7 -22    1.55    1.35
   1   7 -22    1.45    1.36
  -1  -7  21    2.20    1.64
  -1  -7  21    0.44    1.36
   1   7 -21   -0.45    2.17
   1   7 -21    0.18    1.17
   1   7 -21   -0.33    1.19
  -1  -7  20   14.13    2.56
  -1  -7  20   12.79    2.33
   1   7 -20   14.77    3.29
   1   7 -20   14.10    2.03
   1   7 -20   12.03    2.04
  -1  -7  19    4.76    1.82
  -1  -7  19    4.62    1.71
   1   7 -19    3.86    2.55
   1   7 -19    5.76    1.49
   1   7 -19    4.86    1.53
  -1  -7  18    1.82    1.53
  -1  -7  18    1.49    1.43
   1   7 -18    1.02    2.15
   1   7 -18    1.53    1.14
   1   7 -18    0.76    1.22
  -1  -7  17    0.26    1.33
  -1  -7  17    0.98    1.37
   1   7 -17    0.53    1.99
   1   7 -17    0.16    0.96
   1   7 -17    0.80    1.10
  -1  -7  16   -0.28    1.22
  -1  -7  16    0.63    1.27
   1   7 -16    0.59    1.94
   1   7 -16    0.46    0.96
   1   7 -16    0.19    1.08
  -1  -7  15    0.04    1.27
  -1  -7  15    0.63    1.29
   1   7 -15    0.95    1.82
   1   7 -15   -0.27    0.88
   1   7 -15   -0.04    1.00
  -1  -7  14   12.53    2.14
  -1  -7  14   11.89    2.12
   1   7 -14   18.31    3.13
   1   7 -14   12.97    1.65
   1   7 -14   13.12    1.76
  -1  -7  13    1.55    1.37
  -1  -7  13    2.28    1.41
   1   7 -13    3.24    1.95
   1   7 -13    1.71    0.98
   1   7 -13    2.31    1.10
  -1  -7  12    1.49    1.35
  -1  -7  12    0.30    1.26
   1   7 -12    0.78    1.68
   1   7 -12    0.82    0.85
   1   7 -12    0.57    0.91
  -1  -7  11   -0.75    1.13
  -1  -7  11    0.39    1.26
   1   7 -11    0.23    1.56
   1   7 -11   -0.05    0.71
   1   7 -11    0.38    0.88
  -1  -7  10    2.16    1.33
  -1  -7  10    0.27    1.25
   1   7 -10    4.26    1.87
   1   7 -10    2.01    0.84
   1   7 -10    1.15    0.91
  -1  -7   9    4.21    1.51
  -1  -7   9    2.94    1.42
   1   7  -9    3.68    0.78
   1   7  -9    6.20    2.05
   1   7  -9    3.65    0.90
   1   7  -9    3.54    0.91
   1   7  -9    2.73    0.95
   1   7  -9    4.26    1.20
  -1  -7   8    7.87    1.76
  -1  -7   8    8.71    1.84
   1   7  -8    9.38    1.08
   1   7  -8   13.65    2.69
   1   7  -8    8.76    1.12
   1   7  -8    8.08    1.11
   1   7  -8   10.23    1.27
   1   7  -8    9.17    1.22
  -1  -7   7    0.42    1.15
  -1  -7   7    0.27    1.19
   1   7  -7    0.84    0.69
   1   7  -7   -0.52    1.54
   1   7  -7    0.81    0.64
   1   7  -7    0.93    0.68
   1   7  -7   -0.22    0.69
   1   7  -7    0.70    0.69
  -1  -7   6   -0.69    1.03
  -1  -7   6   -0.79    1.08
   1   7  -6    0.26    0.68
   1   7  -6    0.34    1.39
   1   7  -6    0.22    0.58
   1   7  -6   -0.59    0.56
   1   7  -6   -0.24    0.68
   1   7  -6    0.08    0.60
  -1  -7   5    1.85    1.26
  -1  -7   5    2.82    1.39
   1   7  -5    2.65    0.88
   1   7  -5    3.86    1.87
   1   7  -5    2.13    0.67
   1   7  -5    2.44    0.72
   1   7  -5    1.91    0.77
   1   7  -5    2.43    0.73
  -1  -7   4    0.55    1.14
  -1  -7   4   -0.08    1.13
   1   7  -4    0.19    0.72
   1   7  -4   -0.96    1.41
   1   7  -4    0.27    0.55
   1   7  -4    0.19    0.54
   1   7  -4   -0.04    0.64
   1   7  -4    0.24    0.57
  -1  -7   3    3.00    1.42
   1   7  -3    2.50    0.92
   1   7  -3    1.56    1.71
   1   7  -3    2.01    0.62
   1   7  -3    1.63    0.61
   1   7  -3    0.70    0.66
   1   7  -3    1.41    0.65
  -1  -7   2   27.92    2.52
   1   7  -2   28.62    1.89
   1   7  -2   30.69    2.74
   1   7  -2   28.40    1.35
   1   7  -2   30.79    1.37
   1   7  -2   29.64    1.46
   1   7  -2   31.32    1.42
  -1  -7   1    2.92    1.40
   1   7  -1    3.30    1.06
   1   7  -1    2.42    1.59
   1   7  -1    1.81    0.61
   1   7  -1    3.13    0.64
   1   7  -1    3.15    0.74
   1   7  -1    3.15    0.69
  -1  -7   0   17.42    2.25
   1   7   0   16.50    1.69
   1   7   0   14.74    1.09
   1   7   0   16.71    1.10
   1   7   0   16.54    1.20
   1   7   0   17.27    1.14
  -1  -7  -1    1.58    1.26
   1   7   1    1.42    1.00
   1   7   1    0.66    0.55
   1   7   1    1.70    0.57
   1   7   1    0.82    0.62
   1   7   1    0.84    0.56
  -1  -7  -2    0.41    1.24
   1   7   2    1.25    1.05
   1   7   2    0.72    0.53
   1   7   2    1.12    0.55
   1   7   2    0.75    0.72
   1   7   2    0.89    0.62
   1   7   2    1.31    0.60
  -1  -7  -3   10.23    2.02
   1   7   3   10.75    1.65
   1   7   3   10.17    1.03
   1   7   3   10.45    1.21
   1   7   3    9.56    1.04
  -1  -7  -4   18.84    2.51
   1   7   4   17.95    1.98
   1   7   4   19.08    1.26
   1   7   4   15.57    1.43
   1   7   4   19.71    1.30
  -1  -7  -5    3.96    1.48
   1   7   5    4.69    1.41
   1   7   5    4.54    0.80
   1   7   5    4.74    1.01
   1   7   5    5.30    0.88
  -1  -7  -6   15.90    2.32
   1   7   6   18.65    2.07
   1   7   6   17.10    1.33
   1   7   6   17.08    1.55
   1   7   6   17.76    1.35
   1   7   7    0.08    1.13
   1   7   7   -0.14    0.60
   1   7   7    0.24    0.78
   1   7   7    0.06    0.63
   1   7   8    0.65    1.21
   1   7   8    0.48    0.66
   1   7   8    0.34    0.82
   1   7   8   -0.14    0.65
   1   7   9    4.95    1.59
   1   7   9    4.15    0.94
   1   7   9    4.25    1.11
   1   7   9    2.98    1.05
   1   7  10   35.47    2.83
   1   7  10   39.27    2.09
   1   7  11    6.60    1.79
   1   7  11    6.50    1.19
  -1  -7 -12   29.65    1.97
   1   7  12   29.33    2.79
   1   7  12   29.48    2.08
  -1  -7 -13    3.89    1.03
   1   7  13    4.47    1.75
   1   7  13    3.71    1.10
   1   7  13    2.38    1.08
  -1  -7 -14    0.73    0.75
   1   7  14    0.46    1.47
   1   7  14    0.66    0.91
   1   7  14   -0.68    0.90
  -1  -7 -15    9.53    1.36
   1   7  15    8.27    2.08
   1   7  15   12.51    1.74
   1   7  15   12.10    1.75
  -1  -7 -16    6.15    1.12
   1   7  16    6.68    2.08
   1   7  16    7.22    1.45
   1   7  16    4.70    1.42
  -1  -7 -17    0.60    0.70
   1   7  17    0.91    1.65
   1   7  17    2.32    1.77
   1   7  17    1.03    1.13
  -1  -7 -18   11.23    1.38
   1   7  18   13.53    2.60
   1   7  18   10.07    1.82
   1   7  19    1.79    1.77
   1   7  19    2.08    1.31
   1   7  20    4.68    1.98
   1   7  20    4.80    1.60
   1   7  21    0.03    1.62
   1   7  21    1.38    1.31
   1   7  22    3.05    2.00
   1   7  22    6.37    1.75
   1   7  23    1.94    1.92
   1   7  23   -0.72    1.27
   1   7  24    1.47    1.96
   1   7  24    3.36    1.67
   1   7  25   -0.86    1.70
   1   7  25    0.60    1.46
   1   7  26    0.20    1.96
   1   7  26    0.46    1.50
   1   7  27   -1.04    1.81
   1   7  27    2.14    1.70
   1   7  28   -0.42    1.99
   1   7  28    1.17    1.70
   1   7  29   -0.05    1.99
   1   7  29   -0.86    1.55
   1   7  30    1.30    2.17
   1   7  30   -0.11    1.67
   1   7  31    0.16    2.12
   1   7  31   -1.01    1.66
  -1  -8  28    0.57    1.62
   1   8 -28    0.75    1.58
   1   8 -28   -0.30    1.56
  -1  -8  27    1.24    1.73
   1   8 -27    0.38    1.51
   1   8 -27   -0.01    1.57
  -1  -8  26   -0.68    1.48
   1   8 -26    0.24    1.42
   1   8 -26    0.24    1.52
  -1  -8  25    0.23    1.48
   1   8 -25   -4.18    2.68
   1   8 -25    0.05    1.37
   1   8 -25   -0.68    1.51
  -1  -8  24   -0.63    1.35
   1   8 -24   -1.37    2.57
   1   8 -24    1.38    1.45
   1   8 -24    1.03    1.49
  -1  -8  23    1.77    1.56
   1   8 -23   -0.57    2.66
   1   8 -23   -0.19    1.22
   1   8 -23    0.50    1.48
  -1  -8  22    0.13    1.54
  -1  -8  22    0.19    1.41
   1   8 -22   -1.40    2.38
   1   8 -22    0.40    1.28
   1   8 -22   -0.63    1.31
  -1  -8  21   -0.05    1.55
  -1  -8  21   -0.32    1.41
   1   8 -21   -1.87    2.17
   1   8 -21   -0.56    1.11
   1   8 -21    1.02    1.37
  -1  -8  20   -1.33    1.38
  -1  -8  20   -0.06    1.42
   1   8 -20   -0.09    2.18
   1   8 -20   -0.26    1.08
   1   8 -20    0.64    1.34
  -1  -8  19    1.54    1.58
  -1  -8  19    0.54    1.46
   1   8 -19    0.56    2.09
   1   8 -19    0.12    1.10
   1   8 -19    0.10    1.23
  -1  -8  18    1.27    1.52
  -1  -8  18    0.39    1.45
   1   8 -18    0.99    2.01
   1   8 -18    1.20    1.16
   1   8 -18    0.32    1.19
  -1  -8  17   -0.44    1.33
  -1  -8  17   -0.01    1.40
   1   8 -17    1.02    2.02
   1   8 -17    0.41    1.01
   1   8 -17   -0.60    1.09
  -1  -8  16   -0.12    1.38
  -1  -8  16    0.21    1.33
   1   8 -16   -0.16    1.88
   1   8 -16   -0.07    0.96
   1   8 -16   -0.38    1.10
  -1  -8  15   -0.64    1.31
  -1  -8  15   -0.03    1.41
   1   8 -15   -0.08    1.99
   1   8 -15   -0.67    0.89
   1   8 -15    0.63    1.10
  -1  -8  14    0.54    1.36
  -1  -8  14    0.45    1.41
   1   8 -14   -0.55    1.78
   1   8 -14    1.04    0.97
   1   8 -14   -0.22    1.03
  -1  -8  13    1.15    1.32
  -1  -8  13    0.22    1.34
   1   8 -13    0.47    1.91
   1   8 -13    0.71    0.93
   1   8 -13    0.08    1.00
  -1  -8  12   -0.14    1.28
  -1  -8  12    1.36    1.46
   1   8 -12   -0.37    1.75
   1   8 -12   -0.46    0.78
   1   8 -12    0.36    0.99
  -1  -8  11   -0.19    1.26
  -1  -8  11   -0.43    1.29
   1   8 -11   -0.13    1.83
   1   8 -11    0.02    0.79
   1   8 -11    0.99    0.99
  -1  -8  10    1.01    1.36
  -1  -8  10    0.08    1.30
   1   8 -10   -0.03    1.59
   1   8 -10   -0.22    0.72
   1   8 -10    0.49    0.83
   1   8 -10    0.25    0.91
  -1  -8   9    0.38    1.27
  -1  -8   9   -0.36    1.28
   1   8  -9   -0.31    0.95
   1   8  -9    0.96    1.91
   1   8  -9    0.28    0.72
   1   8  -9    0.20    0.74
   1   8  -9    0.06    0.85
  -1  -8   8    0.31    1.26
  -1  -8   8   -0.27    1.28
   1   8  -8   -0.34    0.67
   1   8  -8    1.44    1.95
   1   8  -8    0.25    0.72
   1   8  -8   -0.12    0.71
   1   8  -8    0.09    0.81
  -1  -8   7    0.76    1.28
  -1  -8   7   -1.24    1.23
   1   8  -7   -0.35    0.70
   1   8  -7    0.85    1.72
   1   8  -7    0.02    0.67
   1   8  -7   -0.07    0.68
   1   8  -7    0.14    0.81
  -1  -8   6   -0.30    1.20
  -1  -8   6    0.55    1.34
   1   8  -6   -0.45    0.75
   1   8  -6   -0.47    1.55
   1   8  -6   -0.50    0.61
   1   8  -6   -0.51    0.62
   1   8  -6    0.92    0.80
  -1  -8   5   -0.13    1.25
   1   8  -5   -0.02    0.80
   1   8  -5   -0.63    1.62
   1   8  -5    0.41    0.64
   1   8  -5    0.24    0.64
   1   8  -5    0.93    0.75
  -1  -8   4   -0.15    1.30
   1   8  -4   -0.90    0.75
   1   8  -4   -0.84    1.61
   1   8  -4    0.22    0.60
   1   8  -4    0.38    0.65
   1   8  -4    0.23    0.70
  -1  -8   3   -0.28    1.28
   1   8  -3   -0.47    0.82
   1   8  -3   -0.95    1.58
   1   8  -3    0.35    0.57
   1   8  -3    0.24    0.62
   1   8  -3    0.76    0.70
  -1  -8   2    0.45    1.35
   1   8  -2    1.17    0.92
   1   8  -2    0.13    1.54
   1   8  -2   -0.02    0.56
   1   8  -2    0.33    0.59
   1   8  -2    0.87    0.69
  -1  -8   1   -0.42    1.24
   1   8  -1    0.32    0.93
   1   8  -1    1.23    1.76
   1   8  -1   -0.04    0.55
   1   8  -1    0.01    0.57
   1   8  -1    0.46    0.65
   1   8  -1    0.83    1.01
  -1  -8   0    0.50    1.36
   1   8   0    0.46    0.94
   1   8   0    0.37    1.62
   1   8   0   -0.02    0.55
   1   8   0    0.08    0.57
   1   8   0    0.28    0.64
   1   8   0   -0.36    0.76
  -1  -8  -1    0.37    1.29
   1   8   1    0.65    1.03
   1   8   1   -0.51    0.50
   1   8   1    0.03    0.57
   1   8   1   -0.23    0.60
   1   8   1    0.94    1.00
  -1  -8  -2   -0.27    1.35
   1   8   2    0.80    1.04
   1   8   2   -0.36    0.56
   1   8   2    0.45    0.77
  -1  -8  -3   -1.20    1.24
   1   8   3    0.01    1.06
   1   8   3   -0.14    0.56
   1   8   3   -0.38    0.73
  -1  -8  -4    0.32    1.39
   1   8   4    0.15    1.13
   1   8   4   -0.31    0.58
   1   8   4    0.23    0.79
  -1  -8  -5    1.04    1.41
   1   8   5   -0.16    1.10
   1   8   5   -0.70    0.59
   1   8   5    0.04    0.76
   1   8   6   -0.45    1.07
   1   8   6   -0.22    0.62
   1   8   6   -0.01    0.84
   1   8   7    0.39    1.20
   1   8   7    0.60    0.72
   1   8   7   -0.07    0.82
   1   8   8   -1.09    1.15
   1   8   8   -0.20    0.69
   1   8   8    0.20    0.85
   1   8   9    0.27    1.28
   1   8   9   -0.35    0.71
   1   8   9    0.15    0.89
   1   8  10    0.45    1.31
   1   8  10   -0.46    0.76
   1   8  11    0.14    1.30
   1   8  11   -0.43    0.77
   1   8  12    0.18    1.51
   1   8  12    0.72    0.91
   1   8  13    0.79    1.53
   1   8  13    0.21    0.86
   1   8  13    0.92    1.03
   1   8  14    0.03    1.52
   1   8  14   -0.36    0.87
   1   8  14    0.39    1.03
   1   8  15   -0.42    1.45
   1   8  15    0.64    1.02
   1   8  16    0.47    1.57
   1   8  16   -0.31    1.04
   1   8  17    1.06    1.75
   1   8  17   -0.14    1.13
   1   8  18   -0.32    1.68
   1   8  18   -0.11    1.12
   1   8  19   -0.34    1.68
   1   8  19   -0.76    1.15
   1   8  20    0.21    1.75
   1   8  20   -0.96    1.17
   1   8  21   -0.59    1.72
   1   8  21    0.26    1.33
   1   8  22    0.94    1.91
   1   8  22   -0.16    1.24
   1   8  23   -0.03    1.88
   1   8  23    0.32    1.45
   1   8  24   -0.64    1.74
   1   8  24    0.77    1.49
   1   8  25    2.20    2.13
   1   8  25    0.16    1.52
   1   8  26   -0.11    2.05
   1   8  26    0.97    1.61
   1   8  27    2.22    2.25
   1   8  27    0.30    1.56
   1   8  28    0.99    2.20
   1   8  28   -0.71    1.53
  -1  -9  25   10.45    2.72
   1   9 -25    4.54    3.62
   1   9 -25    7.58    2.13
  -1  -9  24    0.42    1.66
   1   9 -24    1.09    2.99
   1   9 -24   -0.40    1.45
  -1  -9  23    1.33    1.78
   1   9 -23    0.94    3.02
   1   9 -23    1.62    1.85
   1   9 -23    0.57    1.55
  -1  -9  22    0.26    1.51
   1   9 -22   -1.72    2.54
   1   9 -22    0.62    1.33
   1   9 -22   -0.04    1.38
  -1  -9  21    0.44    1.63
   1   9 -21    0.16    2.77
   1   9 -21    1.29    1.35
   1   9 -21    0.61    1.38
  -1  -9  20    0.44    1.69
   1   9 -20    2.58    2.67
   1   9 -20   -0.31    1.15
   1   9 -20    0.99    1.34
  -1  -9  19    2.58    2.00
  -1  -9  19    4.89    2.07
   1   9 -19    7.06    2.86
   1   9 -19    3.24    1.46
   1   9 -19    2.29    1.46
  -1  -9  18    1.19    1.60
  -1  -9  18   -0.31    1.62
   1   9 -18    1.04    2.15
   1   9 -18   -0.20    1.07
   1   9 -18    0.40    1.26
  -1  -9  17    2.19    1.77
  -1  -9  17    2.44    1.79
   1   9 -17    6.97    2.73
   1   9 -17    2.66    1.33
   1   9 -17    3.21    1.40
  -1  -9  16    1.03    1.49
  -1  -9  16   -1.00    1.52
   1   9 -16    0.90    2.13
   1   9 -16    1.38    1.12
   1   9 -16    0.43    1.17
  -1  -9  15    6.81    2.04
  -1  -9  15    6.13    2.12
   1   9 -15    8.10    2.70
   1   9 -15    7.45    1.58
   1   9 -15    6.71    1.62
  -1  -9  14    1.07    1.49
  -1  -9  14    0.76    1.52
   1   9 -14    1.99    2.00
   1   9 -14   -0.03    0.94
   1   9 -14    1.53    1.19
  -1  -9  13    9.38    2.26
  -1  -9  13    7.51    2.11
   1   9 -13    7.81    2.56
   1   9 -13    5.72    1.37
   1   9 -13    8.21    1.64
  -1  -9  12    0.54    1.48
  -1  -9  12   -0.56    1.43
   1   9 -12    0.13    1.89
   1   9 -12    0.23    0.92
   1   9 -12   -0.52    1.01
  -1  -9  11   16.52    2.65
  -1  -9  11   18.42    2.85
   1   9 -11   25.59    3.89
   1   9 -11   15.43    1.87
   1   9 -11   15.50    1.94
  -1  -9  10    8.99    2.15
  -1  -9  10    9.09    2.23
   1   9 -10    8.71    2.78
   1   9 -10    6.46    1.29
   1   9 -10    7.64    1.38
   1   9 -10    5.97    1.39
  -1  -9   9    8.95    2.09
  -1  -9   9   12.86    2.49
   1   9  -9   12.27    2.85
   1   9  -9    7.90    1.30
   1   9  -9   10.35    1.48
   1   9  -9    8.72    1.47
  -1  -9   8   -0.13    1.28
  -1  -9   8   -0.14    1.40
   1   9  -8    0.33    1.88
   1   9  -8   -0.75    0.72
   1   9  -8    0.27    0.81
   1   9  -8    0.60    0.89
  -1  -9   7    6.46    1.95
   1   9  -7    4.68    2.39
   1   9  -7    5.20    1.06
   1   9  -7    3.85    1.02
   1   9  -7    5.30    1.20
  -1  -9   6   -0.33    1.39
   1   9  -6    0.81    1.93
   1   9  -6    0.30    0.73
   1   9  -6   -0.23    0.72
   1   9  -6   -0.26    0.82
  -1  -9   5    6.76    2.06
   1   9  -5    5.67    1.27
   1   9  -5    8.25    2.44
   1   9  -5    4.32    1.01
   1   9  -5    6.32    1.13
   1   9  -5    5.47    1.14
  -1  -9   4    0.64    1.47
   1   9  -4    1.00    0.99
   1   9  -4    2.42    2.07
   1   9  -4    0.68    0.75
   1   9  -4    0.59    0.76
   1   9  -4    1.80    0.90
  -1  -9   3    5.79    2.01
   1   9  -3    5.63    1.40
   1   9  -3    9.92    2.73
   1   9  -3    4.55    0.98
   1   9  -3    7.64    1.16
   1   9  -3    6.16    1.12
  -1  -9   2    0.05    1.44
   1   9  -2    0.24    1.01
   1   9  -2   -0.98    1.63
   1   9  -2    0.35    0.67
   1   9  -2   -0.10    0.69
   1   9  -2    0.39    0.74
  -1  -9   1    1.40    1.51
   1   9  -1    3.14    1.25
   1   9  -1    3.74    2.06
   1   9  -1    2.40    0.78
   1   9  -1    2.41    0.84
   1   9  -1    2.48    0.88
  -1  -9   0   -0.41    1.35
   1   9   0    0.43    1.12
   1   9   0   -1.30    1.68
   1   9   0    0.03    0.67
   1   9   0   -0.09    0.79
  -1  -9  -1    2.35    1.73
   1   9   1    2.35    1.27
   1   9   1    0.92    1.97
   1   9   1    0.93    0.74
   1   9   1    1.84    0.93
  -1  -9  -2    6.49    2.04
   1   9   2    3.10    1.38
   1   9   2    6.74    2.47
   1   9   2    2.84    0.85
   1   9   2    3.64    1.03
  -1  -9  -3    9.17    2.14
   1   9   3   13.33    2.12
   1   9   3   12.26    1.44
   1   9   3   13.75    1.59
  -1  -9  -4   -0.27    1.44
   1   9   4    0.63    1.23
   1   9   4    0.88    0.75
   1   9   4    0.96    0.89
  -1  -9  -5    2.37    1.79
   1   9   5    1.46    1.35
   1   9   5    1.59    0.82
   1   9   5    1.93    1.03
   1   9   6    5.56    1.75
   1   9   6    5.97    1.12
   1   9   6    6.42    1.32
   1   9   7   11.86    2.19
   1   9   7   11.79    1.46
   1   9   7   11.46    1.58
   1   9   8    1.29    1.43
   1   9   8    0.61    0.83
   1   9   8    1.43    1.01
   1   9   9   21.79    2.84
   1   9   9   25.74    2.02
   1   9  10    0.26    1.47
   1   9  10    0.58    0.88
   1   9  11   -0.01    1.45
   1   9  11    0.68    0.93
   1   9  12    1.32    1.61
   1   9  13    6.90    2.17
   1   9  13    3.80    1.33
   1   9  14    1.40    1.68
   1   9  14    0.88    1.12
   1   9  15    8.91    2.40
   1   9  15    8.66    1.72
   1   9  16    2.37    1.80
   1   9  16    0.04    1.12
   1   9  17   -0.31    1.61
   1   9  17   -0.21    1.19
   1   9  18   -1.07    1.64
   1   9  18   -0.23    1.19
   1   9  19    2.86    2.09
   1   9  19    1.37    1.43
   1   9  20    0.94    1.85
   1   9  20   -0.43    1.29
   1   9  21    8.39    2.69
   1   9  21    7.74    1.97
   1   9  22   -0.26    1.95
   1   9  22    0.02    1.35
   1   9  23    1.04    2.10
   1   9  23   -0.42    1.39
   1   9  24    3.14    2.32
   1   9  24    1.15    1.60
   1   9  25    0.44    2.06
   1   9  25   -0.62    1.52
  -1 -10  22    2.42    1.99
   1  10 -22   -2.06    2.84
   1  10 -22    0.77    1.46
  -1 -10  21    0.52    1.73
   1  10 -21    0.70    2.65
   1  10 -21   -0.38    1.34
  -1 -10  20    0.82    1.75
   1  10 -20    2.07    2.71
   1  10 -20    0.17    1.34
  -1 -10  19    0.48    1.74
   1  10 -19    1.35    2.55
   1  10 -19   -0.52    1.35
  -1 -10  18   -0.43    1.57
   1  10 -18    0.11    2.30
   1  10 -18    0.08    1.32
  -1 -10  17    0.76    1.70
   1  10 -17    1.05    2.43
   1  10 -17    0.51    1.29
  -1 -10  16    1.08    1.70
   1  10 -16    0.05    2.31
   1  10 -16   -0.09    1.27
   1  10 -16    0.82    1.29
  -1 -10  15    1.03    1.72
   1  10 -15    2.11    2.26
   1  10 -15   -0.48    1.01
   1  10 -15   -0.56    1.14
  -1 -10  14   -0.87    1.63
  -1 -10  14    0.64    1.70
   1  10 -14    2.49    2.34
   1  10 -14    0.19    1.06
   1  10 -14    0.69    1.19
  -1 -10  13    0.34    1.56
  -1 -10  13    0.48    1.69
   1  10 -13    0.36    2.16
   1  10 -13   -0.31    0.95
   1  10 -13    1.14    1.18
  -1 -10  12    0.32    1.58
  -1 -10  12   -0.37    1.48
   1  10 -12    0.13    2.14
   1  10 -12    0.29    0.94
   1  10 -12   -1.16    0.99
  -1 -10  11    0.91    1.62
  -1 -10  11    0.25    1.59
   1  10 -11    3.09    2.44
   1  10 -11    0.78    0.98
   1  10 -11   -0.58    1.01
  -1 -10  10    0.89    1.64
   1  10 -10   -0.67    2.01
   1  10 -10   -0.43    0.85
   1  10 -10    0.11    1.01
  -1 -10   9    0.33    1.55
   1  10  -9    0.11    2.01
   1  10  -9    0.45    0.87
   1  10  -9   -0.03    0.98
  -1 -10   8   -0.18    1.53
   1  10  -8   -0.58    1.97
   1  10  -8   -0.08    0.84
   1  10  -8   -0.10    0.95
  -1 -10   7    1.04    1.59
   1  10  -7    1.10    2.13
   1  10  -7    0.49    0.85
   1  10  -7   -0.77    0.89
  -1 -10   6   -0.64    1.47
   1  10  -6    1.14    2.00
   1  10  -6   -0.25    0.80
   1  10  -6   -0.68    0.87
   1  10  -6    0.49    0.92
  -1 -10   5   -0.52    1.42
   1  10  -5   -0.43    1.83
   1  10  -5    0.42    0.84
   1  10  -5    0.98    0.89
   1  10  -5    0.26    0.88
  -1 -10   4   -0.64    1.36
   1  10  -4    0.89    2.02
   1  10  -4   -0.84    0.70
   1  10  -4    0.23    0.83
   1  10  -4    1.06    0.91
  -1 -10   3    0.46    1.50
   1  10  -3    0.63    2.05
   1  10  -3    0.09    0.76
   1  10  -3   -0.61    0.78
   1  10  -3    1.43    0.91
  -1 -10   2   -0.37    1.51
   1  10  -2   -0.70    1.77
   1  10  -2   -0.24    2.01
   1  10  -2    0.06    0.74
   1  10  -2   -0.27    0.76
  -1 -10   1   -0.16    1.53
   1  10  -1    0.30    1.11
   1  10  -1   -0.30    1.91
   1  10  -1    0.44    0.81
   1  10  -1    0.29    0.87
  -1 -10   0    0.43    1.52
   1  10   0   -0.75    1.02
   1  10   0    1.66    2.01
   1  10   0    0.19    0.78
   1  10   0    1.05    0.93
  -1 -10  -1   -1.08    1.48
   1  10   1   -0.02    1.13
   1  10   1    2.07    2.12
   1  10   1   -0.51    0.74
   1  10   1   -0.08    0.87
  -1 -10  -2    0.05    1.61
   1  10   2    0.45    1.25
   1  10   2   -0.01    1.92
   1  10   2   -0.29    0.76
   1  10   2    0.37    0.89
  -1 -10  -3    0.81    1.55
   1  10   3    1.37    1.33
   1  10   3    0.87    1.97
   1  10   3   -0.34    0.77
   1  10   3   -0.53    0.89
  -1 -10  -4   -0.28    1.56
   1  10   4    0.62    1.32
   1  10   4   -0.21    0.80
   1  10   4   -0.76    0.87
   1  10   5   -0.15    1.29
   1  10   5   -0.12    0.81
   1  10   5   -0.37    0.92
   1  10   6    1.20    1.46
   1  10   6    0.04    0.85
   1  10   6    0.30    0.95
   1  10   7    0.00    1.35
   1  10   7    0.14    0.95
   1  10   8    1.53    1.51
   1  10   9    1.01    1.53
   1  10  10    0.14    1.52
   1  10  11   -1.18    1.45
   1  10  12    0.38    1.58
   1  10  13   -0.33    1.58
   1  10  13    0.54    1.17
   1  10  14    2.66    1.80
   1  10  14    0.57    1.22
   1  10  15    0.11    1.72
   1  10  15   -0.34    1.16
   1  10  16    0.78    1.78
   1  10  16   -0.39    1.20
   1  10  17    0.61    1.82
   1  10  17   -0.42    1.26
   1  10  18    1.90    2.03
   1  10  18   -1.12    1.22
   1  10  19    0.09    1.78
   1  10  19   -0.64    1.30
   1  10  20    0.84    1.98
   1  10  20    0.75    1.41
   1  10  21    1.98    2.24
   1  10  21    1.02    1.50
   1  10  22   -0.83    1.38
  -1 -11  16    2.49    2.03
   1  11 -16    2.96    2.54
   1  11 -16    0.66    1.38
  -1 -11  15    0.17    1.78
   1  11 -15    0.43    2.40
   1  11 -15    1.19    1.35
  -1 -11  14    5.10    2.24
   1  11 -14    7.80    2.88
   1  11 -14    4.73    1.65
  -1 -11  13    0.39    1.72
   1  11 -13    1.52    2.36
   1  11 -13   -0.08    1.15
  -1 -11  12    0.47    1.75
   1  11 -12    1.52    2.23
   1  11 -12    0.53    1.19
  -1 -11  11    0.65    1.78
   1  11 -11    0.08    2.18
   1  11 -11    0.05    1.13
  -1 -11  10    2.54    1.88
   1  11 -10    2.48    2.48
   1  11 -10   -0.81    1.03
  -1 -11   9    2.08    1.91
   1  11  -9    2.85    2.35
   1  11  -9    1.07    1.14
  -1 -11   8    2.00    1.88
   1  11  -8    4.37    2.69
   1  11  -8    2.62    1.25
  -1 -11   7    0.57    1.74
   1  11  -7    0.86    2.14
   1  11  -7   -1.07    0.94
  -1 -11   6    1.17    1.77
   1  11  -6    3.01    2.48
   1  11  -6    1.02    1.05
  -1 -11   5    1.36    1.74
   1  11  -5    4.51    2.58
   1  11  -5    3.03    1.45
   1  11  -5    2.63    1.18
  -1 -11   4    0.95    1.74
   1  11  -4    2.17    2.22
  -1 -11   3    0.51    1.73
   1  11  -3    1.67    2.27
   1  11  -3    0.81    0.99
  -1 -11   2   -0.29    1.72
   1  11  -2    2.52    2.28
   1  11  -2    2.78    1.15
  -1 -11   1    0.56    1.76
   1  11  -1    0.67    2.09
   1  11  -1   -0.12    0.97
  -1 -11   0   -0.96    1.54
   1  11   0    2.92    2.40
   1  11   0   -0.52    0.94
  -1 -11  -1   -0.33    1.59
   1  11   1    2.03    2.17
   1  11   1   -0.50    0.96
  -1 -11  -2   -1.21    1.47
   1  11   2    2.43    2.30
   1  11   2   -0.44    0.96
  -1 -11  -3    3.62    2.02
   1  11   3    2.18    1.53
   1  11   3    2.91    2.33
   1  11   3    2.33    1.11
   1  11   4    0.85    1.47
   1  11   4    4.41    2.48
   1  11   4    1.57    1.07
   1  11   5   -0.99    1.30
   1  11   5    4.77    2.50
   1  11   5    0.84    1.08
   1  11   6    0.46    1.45
   1  11   6   -0.22    2.05
   1  11   7    2.62    1.75
   1  11   8    2.68    1.76
   1  11   9    1.59    1.67
   1  11  10    2.97    1.93
   1  11  11    0.79    1.64
   1  11  12   -0.10    1.55
   1  11  13    0.98    1.73
   1  11  13   -0.22    1.15
   1  11  14    1.46    1.82
   1  11  14    0.08    1.22
   1  11  15    1.04    1.89
   1  11  15   -0.03    1.25
   1  11  16    2.05    2.00
   1  11  16    2.58    1.54
  -1 -12   7    0.05    1.78
   1  12  -7    2.33    2.32
   1  12  -7    0.00    1.09
  -1 -12   6   -0.11    1.77
   1  12  -6    4.07    2.43
  -1 -12   5   -0.19    1.75
   1  12  -5    3.29    2.45
  -1 -12   4   -1.16    1.72
   1  12  -4    3.52    2.51
  -1 -12   3    1.09    1.88
   1  12  -3    3.47    2.48
  -1 -12   2    1.56    2.00
   1  12  -2    2.74    2.28
  -1 -12   1    1.16    1.89
   1  12  -1    1.41    2.27
  -1 -12   0   -0.79    1.64
   1  12   0    2.47    2.43
  -1 -12  -1    2.01    2.02
   1  12   1    3.87    2.42
   1  12   2    1.88    2.17
   1  12   3    2.70    2.31
   1  12   4    3.55    2.32
   1  12   5    1.68    2.14
   1  12   6    2.92    2.41
   1  12   7    3.75    2.61
  -2  12   7    0.79    1.60
  -2  12   7    1.33    2.42
  -2  12   7    0.26    1.36
  -2  12   6    0.84    1.77
  -2  12   6    1.77    2.20
  -2  12   6    0.99    1.34
  -2  12   5    1.39    2.35
  -2  12   5    3.19    2.40
  -2  12   5   -0.32    1.20
  -2  12   4    7.24    2.82
  -2  12   4    2.32    1.43
   2 -12  -4    2.05    2.21
  -2  12   3    1.43    2.33
  -2  12   3    0.09    1.24
   2 -12  -3    0.35    1.91
  -2  12   2    1.09    2.24
  -2  12   2    0.68    1.32
   2 -12  -2    0.10    1.81
  -2  12   1    3.28    2.52
  -2  12   1    0.49    1.28
   2 -12  -1    2.39    1.96
  -2  12   0    2.74    2.52
  -2  12   0    1.02    1.31
   2 -12   0   -0.52    1.80
  -2  12  -1    1.93    2.38
  -2  12  -1    1.27    1.34
   2 -12   1   -0.95    1.77
  -2  12  -2    1.23    2.34
  -2  12  -2    2.82    1.47
   2 -12   2    1.22    1.89
  -2  12  -3    3.59    2.58
  -2  12  -3    2.76    1.46
   2 -12   3    1.34    2.10
  -2  12  -4    2.45    2.29
  -2  12  -4    1.48    1.36
   2 -12   4   -0.18    1.78
  -2  12  -5    4.13    2.45
   2 -12   5    0.49    1.95
  -2  12  -6    6.49    2.67
   2 -12   6    1.13    1.94
  -2  12  -7    2.46    2.38
   2 -12   7   -0.38    1.84
  -2  11  16   -1.64    1.64
  -2  11  16    0.40    1.45
  -2  11  15   -1.51    1.60
  -2  11  15    0.89    1.43
  -2  11  14    1.41    1.88
  -2  11  14    0.67    1.34
  -2  11  13    1.56    1.81
  -2  11  12    1.48    1.78
  -2  11  11    2.64    1.81
  -2  11  10   -0.25    1.61
  -2  11  10    0.41    1.32
  -2  11   9   -0.25    1.52
  -2  11   9    1.41    1.38
  -2  11   8   -0.07    1.54
  -2  11   8   -0.01    1.23
  -2  11   7    1.26    1.61
  -2  11   7   -0.65    1.12
  -2  11   6    1.24    1.61
  -2  11   6    0.47    2.23
  -2  11   6   -1.10    1.18
  -2  11   5   -0.11    1.48
  -2  11   5    1.43    2.24
  -2  11   5    1.08    1.25
   2 -11  -5   -0.85    1.63
  -2  11   4    1.70    1.62
  -2  11   4    0.46    2.09
  -2  11   4   -0.63    1.19
   2 -11  -4    0.22    1.75
  -2  11   3    0.86    1.47
  -2  11   3   -0.09    2.13
  -2  11   3   -0.43    1.17
   2 -11  -3   -0.05    1.70
  -2  11   2    0.00    1.40
  -2  11   2    2.63    2.35
  -2  11   2   -0.50    1.19
   2 -11  -2    0.40    1.76
  -2  11   1   -0.63    1.36
  -2  11   1    0.78    2.07
  -2  11   1   -0.32    1.22
   2 -11  -1    0.15    1.75
  -2  11   0    0.19    1.52
  -2  11   0    1.81    2.19
  -2  11   0   -0.70    1.17
   2 -11   0    0.06    1.69
  -2  11  -1    0.24    2.13
  -2  11  -1   -0.71    1.19
   2 -11   1    0.34    1.68
  -2  11  -2    0.34    2.13
   2 -11   2    0.02    1.71
  -2  11  -3   -0.38    2.01
   2 -11   3   -0.18    1.63
  -2  11  -4    1.99    2.32
   2 -11   4   -0.38    1.58
  -2  11  -5    0.88    2.17
   2 -11   5    0.40    1.64
  -2  11  -6    2.98    2.43
   2 -11   6    1.44    1.87
  -2  11  -7    1.74    2.21
  -2  11  -7    0.03    1.10
   2 -11   7    0.21    1.70
  -2  11  -8    0.47    2.05
  -2  11  -8    0.19    1.17
   2 -11   8    1.14    1.88
  -2  11  -9    0.53    2.10
  -2  11  -9    1.01    1.23
   2 -11   9    0.65    1.79
  -2  11 -10    3.44    2.44
  -2  11 -10    0.71    1.27
   2 -11  10   -0.44    1.70
  -2  11 -11    1.79    2.34
  -2  11 -11    0.65    1.30
   2 -11  11   -0.74    1.67
  -2  11 -12    2.51    2.34
  -2  11 -12   -0.06    1.20
   2 -11  12    0.18    1.77
  -2  11 -13    2.03    2.46
  -2  11 -13   -0.29    1.26
   2 -11  13   -1.12    1.67
  -2  11 -14    1.16    2.28
  -2  11 -14   -0.90    1.22
   2 -11  14    0.34    1.85
  -2  11 -15    3.29    2.59
  -2  11 -15   -0.21    1.26
   2 -11  15    0.80    1.95
  -2  11 -16    1.41    2.40
  -2  11 -16    0.39    1.33
   2 -11  16   -1.00    1.76
  -2  10  21    1.57    2.14
  -2  10  21    1.96    1.66
  -2  10  20   -0.24    1.98
  -2  10  20   -0.32    1.40
  -2  10  19    2.04    2.17
  -2  10  19    0.94    1.49
  -2  10  18    1.35    1.96
  -2  10  18    0.30    1.40
  -2  10  17    0.08    1.69
  -2  10  17    0.90    1.39
  -2  10  16    0.56    1.86
  -2  10  16    1.72    1.48
  -2  10  15    6.84    2.37
  -2  10  15    4.00    1.60
  -2  10  14    1.35    1.79
  -2  10  14    1.86    1.38
  -2  10  13    2.71    1.89
  -2  10  12    2.03    1.79
  -2  10  11    0.17    1.59
  -2  10  11    1.56    1.38
  -2  10  10    8.39    2.29
  -2  10  10    8.70    1.88
  -2  10   9    2.81    1.77
  -2  10   9    0.38    1.21
  -2  10   8    1.80    1.72
  -2  10   8    1.25    1.23
  -2  10   7    8.66    2.15
  -2  10   7    9.29    1.80
  -2  10   6    2.10    1.59
  -2  10   6    0.89    1.20
   2 -10  -6    1.95    1.65
  -2  10   5   19.36    2.75
  -2  10   5   16.36    2.12
   2 -10  -5   16.14    3.04
  -2  10   4    4.25    1.73
  -2  10   4    3.64    2.12
  -2  10   4    3.45    1.37
   2 -10  -4    4.16    1.91
  -2  10   3    1.52    1.45
  -2  10   3    2.63    2.23
  -2  10   3   -0.07    1.13
   2 -10  -3    0.81    1.65
  -2  10   2   -0.04    1.27
  -2  10   2    1.25    2.00
  -2  10   2   -0.45    1.10
   2 -10  -2   -1.03    1.47
  -2  10   1    5.99    1.78
  -2  10   1    8.56    2.84
  -2  10   1    5.35    1.50
   2 -10  -1    4.98    1.96
  -2  10   0    0.96    1.32
  -2  10   0    2.78    2.06
  -2  10   0    0.57    1.17
   2 -10   0    0.90    1.68
  -2  10  -1    4.87    1.62
  -2  10  -1    4.79    2.39
   2 -10   1    4.68    2.05
  -2  10  -2    4.29    1.58
  -2  10  -2    9.96    2.92
   2 -10   2    2.65    1.88
  -2  10  -3    1.76    1.29
  -2  10  -3    0.10    1.88
   2 -10   3    0.54    1.49
  -2  10  -4    1.26    1.24
  -2  10  -4    3.29    2.05
   2 -10   4    1.01    1.62
  -2  10  -5    0.83    2.00
  -2  10  -5    0.48    0.92
  -2  10  -5   -0.07    1.00
   2 -10   5   -0.33    1.53
  -2  10  -6    3.00    2.30
  -2  10  -6   -0.18    0.92
  -2  10  -6    0.74    1.06
   2 -10   6    1.16    1.62
  -2  10  -7   14.26    3.37
  -2  10  -7    9.27    1.66
  -2  10  -7   11.45    1.83
   2 -10   7   11.86    2.58
  -2  10  -8    3.60    2.37
  -2  10  -8    1.74    1.12
  -2  10  -8    0.89    1.14
   2 -10   8   -0.49    1.46
  -2  10  -9    0.93    1.92
  -2  10  -9   -0.64    0.92
  -2  10  -9    0.19    1.05
   2 -10   9   -0.77    1.53
  -2  10 -10    1.33    2.13
  -2  10 -10   -0.39    0.99
  -2  10 -10    0.48    1.14
   2 -10  10   -0.67    1.58
  -2  10 -11    1.70    2.37
  -2  10 -11   -0.07    1.13
  -2  10 -11    0.06    1.10
   2 -10  11    1.19    1.73
  -2  10 -12   -0.79    2.15
  -2  10 -12    0.64    1.16
  -2  10 -12   -0.27    1.13
   2 -10  12    1.28    1.56
   2 -10  12   -0.76    1.58
  -2  10 -13    1.84    2.34
  -2  10 -13    4.16    1.43
  -2  10 -13    2.46    1.39
   2 -10  13    3.56    1.82
   2 -10  13    2.98    1.98
  -2  10 -14    4.61    2.58
  -2  10 -14    3.91    1.50
  -2  10 -14    4.38    1.63
   2 -10  14    4.16    1.90
   2 -10  14    5.17    2.14
  -2  10 -15    1.06    2.29
  -2  10 -15   -0.26    1.15
  -2  10 -15    1.28    1.33
   2 -10  15    1.11    1.56
   2 -10  15    0.40    1.64
  -2  10 -16    2.22    2.43
  -2  10 -16    0.67    1.34
  -2  10 -16    0.52    1.30
   2 -10  16    1.91    1.72
   2 -10  16    1.58    1.81
  -2  10 -17    1.79    2.34
  -2  10 -17    0.92    1.39
  -2  10 -17    0.03    1.35
   2 -10  17    0.72    2.62
   2 -10  17    0.15    1.74
  -2  10 -18    4.40    2.76
  -2  10 -18    0.93    1.44
   2 -10  18    2.35    1.94
  -2  10 -19    5.42    2.98
  -2  10 -19    3.82    1.75
   2 -10  19    5.14    2.36
  -2  10 -20    0.32    2.55
  -2  10 -20    0.21    1.48
   2 -10  20   -0.44    1.76
  -2  10 -21    1.93    2.93
  -2  10 -21    1.00    1.55
   2 -10  21   -0.38    1.74
  -2   9  25    0.68    2.16
  -2   9  25   -0.09    1.57
  -2   9  24    0.34    2.00
  -2   9  24   -0.29    1.51
  -2   9  23    0.06    1.89
  -2   9  23   -0.18    1.47
  -2   9  22   -1.31    1.89
  -2   9  22    0.75    1.50
  -2   9  21   -2.26    1.73
  -2   9  21   -0.44    1.41
  -2   9  20   -0.73    1.74
  -2   9  20    1.01    1.44
  -2   9  19   -0.66    1.70
  -2   9  19   -0.10    1.32
  -2   9  18   -2.08    1.54
  -2   9  18   -0.95    1.19
  -2   9  17   -1.09    1.56
  -2   9  17   -1.07    1.15
  -2   9  16   -1.35    1.53
  -2   9  16   -0.21    1.23
  -2   9  15    1.39    1.79
  -2   9  15   -0.06    1.16
  -2   9  14   -0.90    1.60
  -2   9  14    0.58    1.18
  -2   9  13    0.48    1.62
  -2   9  12    0.97    1.59
  -2   9  12    0.03    1.21
  -2   9  11    1.56    1.61
  -2   9  11    0.70    1.18
  -2   9  10    1.21    1.54
  -2   9  10    1.02    1.24
  -2   9   9   -0.19    1.39
  -2   9   9    0.01    1.13
  -2   9   8    0.82    1.50
  -2   9   8   -0.32    1.05
  -2   9   8    0.74    1.11
  -2   9   7   -0.60    1.33
  -2   9   7    0.57    0.95
  -2   9   7   -0.69    1.01
   2  -9  -7   -0.28    1.47
  -2   9   6    0.63    1.38
  -2   9   6    0.23    0.87
  -2   9   6    0.70    1.13
   2  -9  -6   -0.41    1.50
  -2   9   5   -0.42    1.23
  -2   9   5   -0.29    0.85
  -2   9   5   -0.33    1.02
   2  -9  -5   -0.23    1.53
  -2   9   4    1.00    1.29
  -2   9   4   -0.68    0.78
  -2   9   4    0.62    1.06
   2  -9  -4   -1.37    1.31
  -2   9   3    0.00    1.24
  -2   9   3   -0.41    0.83
  -2   9   3    0.17    1.00
   2  -9  -3   -0.35    1.42
  -2   9   2    0.95    1.29
  -2   9   2    0.73    1.87
  -2   9   2    0.09    0.84
  -2   9   2   -0.25    0.97
   2  -9  -2   -0.69    1.44
  -2   9   1    0.47    1.19
  -2   9   1    0.40    1.85
  -2   9   1   -0.28    0.83
   2  -9  -1    2.21    1.65
  -2   9   0    2.04    1.25
  -2   9   0    0.58    1.86
  -2   9   0    0.03    0.85
   2  -9   0   -0.54    1.32
  -2   9  -1   -0.81    1.04
  -2   9  -1   -0.27    1.82
  -2   9  -1   -0.43    0.81
   2  -9   1    0.67    1.50
  -2   9  -2    0.39    1.13
  -2   9  -2    1.32    1.98
  -2   9  -2   -0.16    0.84
   2  -9   2    0.39    1.52
  -2   9  -3    0.03    1.10
  -2   9  -3    0.35    1.87
  -2   9  -3   -0.26    0.76
  -2   9  -3   -0.60    0.81
  -2   9  -3    0.31    0.89
   2  -9   3    0.63    1.46
  -2   9  -4   -0.65    1.00
  -2   9  -4    1.05    1.85
  -2   9  -4    0.19    0.83
  -2   9  -4   -0.08    0.85
  -2   9  -4   -0.66    0.91
   2  -9   4    1.44    1.63
  -2   9  -5   -0.02    1.05
  -2   9  -5    1.56    1.83
  -2   9  -5   -0.09    0.82
  -2   9  -5    0.86    0.96
  -2   9  -5   -0.16    0.94
   2  -9   5    0.19    1.46
  -2   9  -6    0.00    0.99
  -2   9  -6    0.00    1.72
  -2   9  -6   -0.54    0.81
  -2   9  -6    0.41    0.91
  -2   9  -6   -0.10    0.98
   2  -9   6   -0.82    1.37
  -2   9  -7   -0.54    0.93
  -2   9  -7    0.05    1.91
  -2   9  -7    0.33    0.92
  -2   9  -7   -0.89    0.85
  -2   9  -7    0.25    0.96
   2  -9   7   -0.39    1.48
  -2   9  -8    0.27    0.95
  -2   9  -8    1.92    2.12
  -2   9  -8    0.24    0.89
  -2   9  -8    0.80    1.69
  -2   9  -8    0.71    1.05
   2  -9   8    0.89    1.54
  -2   9  -9    0.36    1.94
  -2   9  -9   -0.31    0.91
  -2   9  -9   -0.38    0.98
   2  -9   9    0.66    1.30
   2  -9   9    0.63    1.58
  -2   9 -10    2.14    2.11
  -2   9 -10   -0.57    0.91
  -2   9 -10   -0.03    1.05
   2  -9  10    0.46    1.35
   2  -9  10   -0.66    1.44
  -2   9 -11    0.09    1.84
  -2   9 -11    0.14    1.01
  -2   9 -11    0.47    1.11
   2  -9  11    0.54    1.32
   2  -9  11    1.13    1.60
  -2   9 -12    0.55    1.89
  -2   9 -12    0.20    0.96
  -2   9 -12   -0.72    1.03
   2  -9  12   -0.57    1.26
   2  -9  12   -0.65    1.38
  -2   9 -13    0.66    1.80
  -2   9 -13   -0.12    1.03
  -2   9 -13    0.55    1.20
   2  -9  13    0.51    1.36
   2  -9  13    1.97    1.74
  -2   9 -14    0.52    1.91
  -2   9 -14    0.24    1.07
  -2   9 -14    0.22    1.14
   2  -9  14    0.85    1.43
   2  -9  14    0.18    1.52
  -2   9 -15    1.82    2.12
  -2   9 -15   -0.08    1.10
  -2   9 -15   -0.99    1.07
   2  -9  15    0.15    1.37
   2  -9  15   -0.11    1.67
  -2   9 -16    2.33    2.28
  -2   9 -16    0.93    1.21
  -2   9 -16   -0.56    1.19
   2  -9  16   -0.57    1.31
   2  -9  16   -1.17    1.50
  -2   9 -17    2.58    2.42
  -2   9 -17   -0.71    1.12
  -2   9 -17   -0.24    1.23
   2  -9  17    1.13    1.48
   2  -9  17    0.16    1.63
  -2   9 -18    2.50    2.58
  -2   9 -18   -1.02    1.15
  -2   9 -18   -1.28    1.14
   2  -9  18    1.03    1.47
   2  -9  18   -1.36    1.39
  -2   9 -19    0.49    2.44
  -2   9 -19   -1.08    1.18
  -2   9 -19    0.06    1.31
   2  -9  19    0.26    1.39
   2  -9  19    0.66    1.75
  -2   9 -20   -0.21    2.41
  -2   9 -20   -1.61    1.16
  -2   9 -20    0.83    1.43
   2  -9  20   -0.50    1.41
   2  -9  20    1.34    1.79
  -2   9 -21    0.91    2.70
  -2   9 -21   -0.10    1.33
  -2   9 -21   -0.74    1.36
   2  -9  21    1.35    1.83
   2  -9  21    0.61    1.67
  -2   9 -22   -2.28    2.49
  -2   9 -22    0.17    1.43
  -2   9 -22   -1.00    1.31
   2  -9  22    1.27    1.76
  -2   9 -23   -2.17    2.59
  -2   9 -23   -0.54    1.37
  -2   9 -23    1.05    1.58
   2  -9  23   -0.30    1.59
  -2   9 -24   -0.92    2.95
  -2   9 -24   -1.18    1.52
  -2   9 -24    1.40    1.62
   2  -9  24   -0.39    1.61
  -2   9 -25   -4.18    2.76
  -2   9 -25    0.22    1.54
   2  -9  25    0.42    1.70
  -2   8  28    1.34    2.32
  -2   8  28    3.66    1.99
  -2   8  27    4.62    2.62
  -2   8  27    4.56    2.11
  -2   8  26    3.61    2.39
  -2   8  26    2.81    1.81
  -2   8  25    2.19    2.08
  -2   8  25    1.92    1.74
  -2   8  24    1.99    2.05
  -2   8  24   -0.03    1.47
  -2   8  23    0.42    1.89
  -2   8  23    0.15    1.41
  -2   8  22    8.55    2.69
  -2   8  22    3.58    1.69
  -2   8  21    0.52    1.83
  -2   8  21    1.35    1.46
  -2   8  20    0.46    1.77
  -2   8  20    0.65    1.32
  -2   8  19   -0.07    1.64
  -2   8  19   -0.62    1.25
  -2   8  18    0.25    1.75
  -2   8  18   -0.62    1.15
  -2   8  17    2.93    1.96
  -2   8  17    1.36    1.27
  -2   8  16    0.23    1.67
  -2   8  16   -0.76    1.09
  -2   8  15   13.46    2.75
  -2   8  15   11.13    1.88
  -2   8  14    3.18    1.81
  -2   8  14    7.31    1.66
  -2   8  13   13.64    2.58
  -2   8  12    2.91    1.69
  -2   8  12    1.23    1.05
  -2   8  12    2.36    1.29
  -2   8  11    2.86    1.64
  -2   8  11    1.79    1.02
  -2   8  11    0.80    1.18
  -2   8  10    5.81    1.86
  -2   8  10    6.91    1.36
  -2   8  10    7.51    1.58
  -2   8   9   17.32    2.57
  -2   8   9   14.06    1.70
  -2   8   9   13.42    1.89
  -2   8   8    1.62    1.43
  -2   8   8    1.70    0.96
  -2   8   8    1.02    1.08
   2  -8  -8    1.52    1.47
  -2   8   7    2.48    1.51
  -2   8   7    2.24    0.98
  -2   8   7    1.51    1.10
   2  -8  -7    1.69    1.59
  -2   8   6    0.76    1.28
  -2   8   6    0.26    0.81
  -2   8   6    0.09    1.00
   2  -8  -6    1.25    1.51
  -2   8   5    6.16    1.72
  -2   8   5    6.12    1.16
  -2   8   5    6.34    1.37
   2  -8  -5    5.82    1.89
  -2   8   4    2.34    1.38
  -2   8   4    0.53    0.78
  -2   8   4    2.24    1.08
   2  -8  -4    0.33    1.32
  -2   8   3    5.58    1.60
  -2   8   3    5.01    1.09
  -2   8   3    3.81    1.18
   2  -8  -3    6.27    1.89
  -2   8   2    0.98    1.21
  -2   8   2    1.49    0.86
   2  -8  -2    1.74    1.61
  -2   8   1    0.09    1.09
  -2   8   1    0.14    1.52
  -2   8   1    0.53    0.76
   2  -8  -1    0.11    1.36
  -2   8   0    0.62    1.11
  -2   8   0    1.91    1.87
  -2   8   0    0.27    0.72
   2  -8   0   -0.39    1.23
  -2   8  -1    9.39    1.67
  -2   8  -1   13.17    2.56
  -2   8  -1   10.59    1.35
   2  -8   1    8.62    1.92
  -2   8  -2    1.06    1.09
  -2   8  -2    0.06    1.74
  -2   8  -2    0.46    0.78
  -2   8  -2    1.61    0.85
  -2   8  -2    1.90    0.96
   2  -8   2    0.75    1.37
  -2   8  -3    0.88    1.09
  -2   8  -3    1.26    1.87
  -2   8  -3    1.57    0.85
  -2   8  -3    0.51    0.80
  -2   8  -3    1.24    0.92
   2  -8   3    1.28    1.41
  -2   8  -4    2.99    1.22
  -2   8  -4    1.49    1.73
  -2   8  -4    0.72    0.81
  -2   8  -4    1.64    0.92
  -2   8  -4    1.94    0.98
   2  -8   4    1.05    1.39
  -2   8  -5    4.32    1.29
  -2   8  -5    6.00    2.27
  -2   8  -5    5.25    1.14
  -2   8  -5    4.02    1.08
  -2   8  -5    3.77    1.12
   2  -8   5    3.95    1.65
  -2   8  -6    0.60    0.98
  -2   8  -6    1.01    1.84
  -2   8  -6    0.31    0.80
  -2   8  -6    0.61    0.84
  -2   8  -6    1.17    0.94
   2  -8   6    1.07    1.55
  -2   8  -7    5.51    1.29
  -2   8  -7    2.58    1.94
  -2   8  -7    5.86    1.22
  -2   8  -7    4.37    1.14
  -2   8  -7    4.14    1.18
   2  -8   7    3.38    1.47
   2  -8   7    3.96    1.74
  -2   8  -8    0.60    0.89
  -2   8  -8   -0.45    1.78
  -2   8  -8    0.13    0.84
  -2   8  -8   -0.47    0.85
  -2   8  -8    0.78    0.98
   2  -8   8    0.82    1.22
   2  -8   8   -0.57    1.32
  -2   8  -9   -0.48    0.78
  -2   8  -9   -0.63    1.60
  -2   8  -9    0.58    0.89
  -2   8  -9    0.22    0.88
  -2   8  -9    0.26    0.95
   2  -8   9    0.28    1.17
   2  -8   9    0.14    1.39
  -2   8 -10    7.64    1.29
  -2   8 -10   11.02    2.77
  -2   8 -10    6.53    1.36
  -2   8 -10    6.86    1.39
  -2   8 -10    6.19    1.47
   2  -8  10    6.76    1.74
   2  -8  10    6.22    2.03
  -2   8 -11    0.37    0.82
  -2   8 -11   -0.24    1.69
  -2   8 -11   -0.07    0.90
  -2   8 -11    0.04    1.04
   2  -8  11    0.43    1.25
   2  -8  11    0.26    1.46
  -2   8 -12    0.12    1.94
  -2   8 -12    0.37    0.95
  -2   8 -12   -0.81    0.97
   2  -8  12    0.11    1.19
   2  -8  12   -1.50    1.36
  -2   8 -13    9.16    2.61
  -2   8 -13    9.02    1.61
  -2   8 -13    8.51    1.66
   2  -8  13    8.07    1.90
   2  -8  13    8.05    2.19
  -2   8 -14    0.70    1.86
  -2   8 -14    0.22    1.04
  -2   8 -14   -1.43    0.98
   2  -8  14   -0.10    1.19
   2  -8  14   -0.82    1.31
  -2   8 -15    8.01    2.62
  -2   8 -15    6.35    1.52
  -2   8 -15    3.11    1.36
   2  -8  15    4.92    1.73
   2  -8  15    3.82    1.89
  -2   8 -16    3.16    2.29
  -2   8 -16   -1.14    0.99
  -2   8 -16    0.60    1.21
   2  -8  16   -0.20    1.30
   2  -8  16   -0.04    1.33
  -2   8 -17    2.16    2.31
  -2   8 -17    2.69    1.38
  -2   8 -17    3.07    1.45
   2  -8  17    2.35    1.53
   2  -8  17    1.14    1.58
  -2   8 -18    4.84    2.67
  -2   8 -18    2.58    1.41
  -2   8 -18    2.97    1.49
   2  -8  18    4.82    1.83
   2  -8  18    2.50    1.73
  -2   8 -19   31.09    4.56
  -2   8 -19   18.51    2.41
  -2   8 -19   18.22    2.49
   2  -8  19   19.08    2.77
   2  -8  19   18.88    2.98
  -2   8 -20   -0.85    2.42
  -2   8 -20    0.82    1.30
  -2   8 -20   -0.32    1.28
   2  -8  20    0.61    1.47
   2  -8  20   -0.56    1.45
  -2   8 -21    0.26    2.49
  -2   8 -21    1.45    1.39
  -2   8 -21    1.59    1.53
   2  -8  21    1.49    1.62
   2  -8  21    1.64    1.72
  -2   8 -22    7.47    3.10
  -2   8 -22    4.37    1.69
  -2   8 -22    5.75    1.87
   2  -8  22    3.79    1.90
   2  -8  22    2.57    1.81
  -2   8 -23    0.13    2.80
  -2   8 -23   -0.04    1.45
  -2   8 -23    1.14    1.52
   2  -8  23    2.69    1.70
   2  -8  23    1.02    1.66
  -2   8 -24    0.77    2.84
  -2   8 -24    1.71    1.60
  -2   8 -24    1.81    1.58
   2  -8  24    1.82    1.89
   2  -8  24    2.03    1.74
  -2   8 -25    7.06    3.83
  -2   8 -25    8.60    2.21
  -2   8 -25    8.39    2.19
   2  -8  25    8.47    2.41
  -2   8 -26    2.03    1.72
  -2   8 -26    0.88    1.62
   2  -8  26    0.94    1.67
  -2   8 -27   -0.17    1.64
  -2   8 -27    2.49    1.83
   2  -8  27    3.00    2.00
  -2   8 -28   -0.56    2.35
  -2   8 -28   -0.10    1.66
   2  -8  28    2.23    1.88
  -2   7  31    0.97    2.26
  -2   7  31   -1.52    1.72
  -2   7  30    0.62    2.10
  -2   7  30   -0.35    1.77
  -2   7  29    0.17    2.13
  -2   7  29   -0.01    1.73
  -2   7  28   -0.72    1.93
  -2   7  28   -1.58    1.48
  -2   7  27   -1.15    1.92
  -2   7  27   -0.77    1.41
  -2   7  26   -0.48    1.82
  -2   7  26   -0.32    1.53
  -2   7  25    0.04    1.78
  -2   7  25   -0.78    1.36
  -2   7  24   -0.33    1.82
  -2   7  24   -0.37    1.37
  -2   7  23   -0.45    1.77
  -2   7  23    0.76    1.42
  -2   7  22   -0.58    1.57
  -2   7  22   -0.12    1.29
  -2   7  21    0.91    1.69
  -2   7  21   -0.40    1.20
  -2   7  20   -0.78    1.62
  -2   7  20   -0.32    1.20
  -2   7  19   -0.11    1.52
  -2   7  19    0.42    1.26
  -2   7  18    0.71    1.69
  -2   7  18   -0.92    1.10
  -2   7  17   -0.50    1.51
  -2   7  17    0.67    1.14
  -2   7  16    0.16    1.49
  -2   7  16    0.28    1.11
  -2   7  15   -0.66    1.39
  -2   7  15    0.02    0.95
  -2   7  15    0.52    1.09
  -2   7  14    0.51    1.48
  -2   7  14    0.42    0.95
  -2   7  14   -0.32    1.01
  -2   7  13   -0.05    1.30
  -2   7  13    0.35    0.92
  -2   7  13   -0.17    1.06
  -2   7  12    1.95    1.54
  -2   7  12    0.15    0.86
  -2   7  12    1.01    1.13
  -2   7  11   -0.38    1.37
  -2   7  11   -0.01    0.80
  -2   7  11    0.52    1.04
  -2   7  10   -0.31    1.32
  -2   7  10    0.55    0.86
  -2   7  10    0.12    0.99
  -2   7   9    0.15    1.28
  -2   7   9   -0.16    0.76
  -2   7   9    0.81    1.02
  -2   7   8    1.06    1.28
  -2   7   8   -0.01    0.74
  -2   7   8   -0.02    0.93
   2  -7  -8    0.45    1.35
  -2   7   7    0.84    1.24
  -2   7   7   -0.50    0.67
  -2   7   7   -0.59    0.92
  -2   7   7    0.06    0.77
   2  -7  -7    0.05    1.17
  -2   7   6    0.26    1.17
  -2   7   6    1.47    1.26
  -2   7   6   -0.29    0.69
  -2   7   6   -0.07    0.86
  -2   7   6   -0.25    0.69
   2  -7  -6    0.83    1.33
  -2   7   5   -0.84    1.04
  -2   7   5   -0.21    0.98
  -2   7   5   -0.11    0.69
  -2   7   5   -0.94    0.76
  -2   7   5    0.16    0.71
   2  -7  -5   -0.31    1.29
  -2   7   4   -0.37    1.05
  -2   7   4    2.02    1.14
  -2   7   4   -0.07    0.67
  -2   7   4   -0.55    0.83
  -2   7   4    0.25    0.69
   2  -7  -4   -0.43    1.29
  -2   7   3    0.64    1.06
  -2   7   3   -0.61    0.91
  -2   7   3   -0.62    0.62
  -2   7   3   -0.31    0.85
  -2   7   3    0.28    0.67
   2  -7  -3    0.48    1.27
  -2   7   2    0.06    1.01
  -2   7   2    0.38    0.98
  -2   7   2   -0.19    0.65
  -2   7   2   -0.28    0.63
   2  -7  -2   -0.01    1.19
  -2   7   1   -0.33    0.96
  -2   7   1    0.23    0.97
  -2   7   1   -0.04    0.66
  -2   7   1   -0.26    0.62
   2  -7  -1   -0.39    1.12
  -2   7   0    0.38    0.98
  -2   7   0   -0.07    1.44
  -2   7   0   -0.03    0.94
  -2   7   0   -0.45    0.62
  -2   7   0    0.40    0.67
   2  -7   0    0.15    1.23
  -2   7  -1    0.05    0.92
  -2   7  -1    0.43    1.41
  -2   7  -1    0.16    0.96
  -2   7  -1   -0.26    0.63
  -2   7  -1   -0.16    0.63
  -2   7  -1   -0.03    0.73
  -2   7  -1    0.49    0.69
   2  -7   1    0.50    1.29
  -2   7  -2    0.36    0.89
  -2   7  -2    0.68    1.57
  -2   7  -2   -0.44    0.90
  -2   7  -2    0.24    0.66
  -2   7  -2   -0.02    0.67
  -2   7  -2   -0.19    0.72
  -2   7  -2    0.15    0.67
   2  -7   2    0.24    1.21
  -2   7  -3   -0.37    0.83
  -2   7  -3   -1.08    1.44
  -2   7  -3    0.94    1.01
  -2   7  -3   -0.04    0.66
  -2   7  -3    0.55    0.71
  -2   7  -3   -0.26    0.73
  -2   7  -3   -0.03    0.69
   2  -7   3    1.14    1.33
  -2   7  -4   -0.26    0.86
  -2   7  -4    0.47    1.52
  -2   7  -4    0.64    1.00
  -2   7  -4    0.08    0.67
  -2   7  -4    0.02    0.70
  -2   7  -4   -0.75    0.73
  -2   7  -4    0.24    0.70
   2  -7   4   -0.18    1.18
  -2   7  -5   -0.93    0.81
  -2   7  -5    0.96    1.42
  -2   7  -5    0.29    1.00
  -2   7  -5    0.01    0.70
  -2   7  -5   -0.22    0.71
  -2   7  -5    0.11    0.80
  -2   7  -5    0.15    0.69
   2  -7   5   -1.43    0.88
   2  -7   5    0.15    1.25
  -2   7  -6    0.16    0.83
  -2   7  -6    0.26    1.59
  -2   7  -6    0.07    1.03
  -2   7  -6   -0.55    0.70
  -2   7  -6   -0.68    0.69
  -2   7  -6   -0.38    0.77
  -2   7  -6   -0.67    0.70
   2  -7   6   -1.09    0.98
   2  -7   6   -0.85    1.16
  -2   7  -7    0.07    0.81
  -2   7  -7   -1.37    1.51
  -2   7  -7   -0.49    1.05
  -2   7  -7    0.28    0.74
  -2   7  -7    0.07    0.78
  -2   7  -7   -0.16    0.86
  -2   7  -7   -0.95    0.79
   2  -7   7    0.24    1.06
   2  -7   7   -0.05    1.21
  -2   7  -8    0.44    0.79
  -2   7  -8    0.56    1.68
  -2   7  -8   -0.14    0.74
  -2   7  -8   -0.27    0.77
  -2   7  -8   -0.25    0.86
   2  -7   8    1.15    1.12
   2  -7   8   -0.03    1.21
  -2   7  -9   -0.36    0.75
  -2   7  -9   -0.23    1.74
  -2   7  -9   -0.16    0.81
  -2   7  -9    0.70    0.84
  -2   7  -9    1.07    0.96
   2  -7   9    0.18    1.06
   2  -7   9    0.07    1.28
  -2   7 -10    0.18    0.73
  -2   7 -10   -0.59    1.69
  -2   7 -10    0.16    0.84
  -2   7 -10    0.85    0.86
  -2   7 -10    0.51    0.92
   2  -7  10    0.47    1.08
   2  -7  10    0.39    1.34
  -2   7 -11    0.24    0.73
  -2   7 -11    1.39    1.84
  -2   7 -11    0.33    0.89
  -2   7 -11   -0.46    0.91
   2  -7  11    0.20    1.06
   2  -7  11   -0.28    1.24
  -2   7 -12    2.40    1.93
  -2   7 -12    1.26    0.97
  -2   7 -12   -0.85    0.91
   2  -7  12    0.98    1.19
   2  -7  12    1.42    1.35
  -2   7 -13   -0.60    1.59
  -2   7 -13   -0.50    0.89
  -2   7 -13   -0.06    1.01
   2  -7  13    0.51    1.16
   2  -7  13    0.65    1.30
  -2   7 -14   -0.21    1.78
  -2   7 -14   -0.86    0.92
  -2   7 -14    0.58    1.08
   2  -7  14   -0.64    1.10
   2  -7  14    0.55    1.29
  -2   7 -15    1.48    1.76
  -2   7 -15    0.03    1.01
  -2   7 -15    0.13    1.07
   2  -7  15   -0.40    1.13
   2  -7  15    0.56    1.36
  -2   7 -16    0.99    1.99
  -2   7 -16   -0.34    1.00
  -2   7 -16    0.65    1.15
   2  -7  16    1.35    1.25
   2  -7  16   -1.89    1.21
  -2   7 -17    2.82    2.20
  -2   7 -17   -0.18    1.05
  -2   7 -17    0.86    1.22
   2  -7  17    1.64    1.38
   2  -7  17    1.00    1.49
  -2   7 -18   -0.05    1.87
  -2   7 -18    0.54    1.16
  -2   7 -18    0.77    1.25
   2  -7  18    0.68    1.32
   2  -7  18   -0.05    1.35
  -2   7 -19    1.77    2.09
  -2   7 -19   -0.53    1.08
  -2   7 -19    0.10    1.20
   2  -7  19   -0.49    1.26
   2  -7  19   -0.36    1.30
  -2   7 -20    1.95    2.25
  -2   7 -20   -1.89    1.03
  -2   7 -20    0.08    1.26
   2  -7  20    0.72    1.43
   2  -7  20   -0.45    1.40
  -2   7 -21    0.07    2.28
  -2   7 -21    0.81    1.30
  -2   7 -21    0.79    1.32
   2  -7  21    0.07    1.40
   2  -7  21    1.49    1.55
  -2   7 -22   -0.68    2.39
  -2   7 -22    0.26    1.25
  -2   7 -22   -0.43    1.27
   2  -7  22    1.37    1.54
   2  -7  22    0.08    1.41
  -2   7 -23   -0.98    2.65
  -2   7 -23   -0.12    1.28
  -2   7 -23   -0.65    1.31
   2  -7  23    1.16    1.60
   2  -7  23    1.29    1.62
  -2   7 -24   -1.34    2.60
  -2   7 -24   -0.72    1.26
  -2   7 -24    0.53    1.45
   2  -7  24    0.44    1.50
   2  -7  24    1.82    1.67
  -2   7 -25   -0.14    1.37
  -2   7 -25    0.83    1.52
   2  -7  25    0.92    1.58
   2  -7  25   -0.05    1.52
  -2   7 -26   -1.13    1.30
  -2   7 -26    1.21    1.60
   2  -7  26   -0.32    1.58
   2  -7  26    1.61    1.74
  -2   7 -27   -1.19    1.35
  -2   7 -27   -1.38    1.40
   2  -7  27    1.65    1.73
  -2   7 -28    0.55    1.50
  -2   7 -28   -0.29    1.62
   2  -7  28    0.60    1.57
  -2   7 -29   -0.66    1.57
   2  -7  29    1.22    1.78
  -2   7 -30   -0.81    1.57
   2  -7  30    1.49    1.69
  -2   7 -31    0.56    1.76
   2  -7  31    0.50    1.63
  -2   6  33   -1.24    1.92
  -2   6  33    0.64    1.99
  -2   6  32    0.12    1.99
  -2   6  32    0.36    1.92
  -2   6  31    0.99    1.98
  -2   6  31   -0.84    1.72
  -2   6  30    2.24    2.24
  -2   6  30    2.37    1.91
  -2   6  29    0.86    2.02
  -2   6  29   -0.99    1.56
  -2   6  28   12.78    2.96
  -2   6  28   11.45    2.55
  -2   6  27    1.78    2.06
  -2   6  27    2.40    1.74
  -2   6  26   -0.31    1.81
  -2   6  26   -0.76    1.46
  -2   6  25    1.69    1.83
  -2   6  25   -1.01    1.38
  -2   6  24    1.32    1.90
  -2   6  24    1.19    1.43
  -2   6  23    0.48    1.71
  -2   6  23    0.59    1.41
  -2   6  22   28.57    3.29
  -2   6  22   29.92    2.96
  -2   6  21    0.67    1.62
  -2   6  21    1.26    1.31
  -2   6  20    0.97    1.64
  -2   6  20    0.91    1.28
  -2   6  19   -0.38    1.55
  -2   6  19   -0.23    1.12
  -2   6  18   -1.22    1.45
  -2   6  18   -0.16    1.22
  -2   6  18    1.10    1.19
  -2   6  17   -0.59    1.39
  -2   6  17   -0.31    0.96
  -2   6  17   -1.08    0.99
  -2   6  16   10.34    2.14
  -2   6  16   10.50    1.67
  -2   6  16    7.74    1.56
  -2   6  15    8.83    2.01
  -2   6  15   10.76    1.59
  -2   6  15    9.81    1.65
  -2   6  14   -0.29    1.26
  -2   6  14   -0.23    0.88
  -2   6  14   -0.29    0.96
  -2   6  13    7.41    1.90
  -2   6  13    8.22    1.37
  -2   6  13    8.31    1.57
  -2   6  13    6.82    1.38
  -2   6  12   -0.68    1.23
  -2   6  12   -0.15    0.81
  -2   6  12    0.52    1.03
  -2   6  11    0.95    1.25
  -2   6  11    2.43    0.95
  -2   6  11    2.15    1.14
  -2   6  11    1.62    0.90
  -2   6  10   57.13    3.21
  -2   6  10   62.43    2.60
  -2   6  10   58.61    2.75
  -2   6  10   59.71    2.52
  -2   6   9    2.86    1.41
  -2   6   9    1.83    0.86
  -2   6   9    2.03    1.04
  -2   6   9    2.36    0.89
  -2   6   8   27.96    2.39
  -2   6   8   32.18    1.90
  -2   6   8   29.03    2.02
  -2   6   8   30.20    1.81
   2  -6  -8   28.83    2.55
  -2   6   7   -0.71    1.04
  -2   6   7   -0.05    0.91
  -2   6   7    0.25    0.67
  -2   6   7    0.43    0.86
  -2   6   7    0.07    0.65
   2  -6  -7    0.75    1.19
  -2   6   6    0.70    1.06
  -2   6   6    0.75    0.88
  -2   6   6    0.25    0.64
  -2   6   6   -0.11    0.81
  -2   6   6   -0.68    0.58
   2  -6  -6   -0.50    1.16
  -2   6   5    0.84    1.09
  -2   6   5    1.22    0.95
  -2   6   5    1.23    0.68
  -2   6   5    0.58    0.82
  -2   6   5    1.64    0.73
   2  -6  -5    1.54    1.28
  -2   6   4   25.06    2.12
  -2   6   4   26.61    2.12
  -2   6   4   27.87    1.61
  -2   6   4   23.52    1.77
  -2   6   4   26.58    1.55
   2  -6  -4   24.22    2.32
  -2   6   3    0.68    0.99
  -2   6   3    2.54    1.08
  -2   6   3    1.31    0.67
  -2   6   3    1.39    0.68
   2  -6  -3    1.49    1.19
  -2   6   2    6.81    1.37
  -2   6   2    7.09    1.33
  -2   6   2    7.69    0.98
  -2   6   2    6.60    0.96
   2  -6  -2    6.01    1.60
  -2   6   1    1.01    0.96
  -2   6   1    0.93    0.90
  -2   6   1    0.53    0.60
  -2   6   1    0.77    0.61
   2  -6  -1    0.20    1.01
  -2   6   0    0.79    0.87
  -2   6   0    0.22    0.86
  -2   6   0    0.27    0.57
  -2   6   0    0.42    0.59
  -2   6   0   -0.18    0.62
  -2   6   0    0.88    0.61
   2  -6   0    1.50    1.22
  -2   6  -1    3.85    1.09
  -2   6  -1    4.56    1.75
  -2   6  -1    3.64    1.11
  -2   6  -1    4.21    0.82
  -2   6  -1    4.37    0.82
  -2   6  -1    4.51    0.89
  -2   6  -1    3.74    0.80
   2  -6   1    5.18    1.47
  -2   6  -2    3.97    1.07
  -2   6  -2    3.63    1.70
  -2   6  -2    4.67    1.20
  -2   6  -2    3.42    0.82
  -2   6  -2    3.68    0.81
  -2   6  -2    3.97    0.87
  -2   6  -2    3.04    0.79
   2  -6   2    4.00    1.46
  -2   6  -3    4.93    1.09
  -2   6  -3    6.59    1.84
  -2   6  -3    4.62    1.16
  -2   6  -3    6.15    0.96
  -2   6  -3    5.02    0.89
  -2   6  -3    3.95    0.89
  -2   6  -3    5.32    0.92
   2  -6   3    4.71    1.26
   2  -6   3    5.54    1.43
  -2   6  -4   25.17    1.75
  -2   6  -4   23.80    2.30
  -2   6  -4   27.68    2.05
  -2   6  -4   25.57    1.61
  -2   6  -4   27.12    1.61
  -2   6  -4   24.14    1.60
  -2   6  -4   26.36    1.58
   2  -6   4   25.47    2.06
   2  -6   4   24.63    2.29
  -2   6  -5    0.06    0.74
  -2   6  -5   -0.17    1.32
  -2   6  -5    0.28    0.87
  -2   6  -5    0.74    0.65
  -2   6  -5   -0.06    0.64
  -2   6  -5    0.03    0.69
  -2   6  -5    0.37    0.64
   2  -6   5    0.22    0.91
   2  -6   5   -0.51    1.04
  -2   6  -6   23.60    1.66
  -2   6  -6   19.46    2.23
  -2   6  -6   22.10    2.05
  -2   6  -6   23.56    1.65
  -2   6  -6   25.54    1.68
  -2   6  -6   24.55    1.71
  -2   6  -6   22.60    1.56
   2  -6   6   22.96    2.03
   2  -6   6   21.49    2.24
  -2   6  -7    0.20    0.71
  -2   6  -7    0.20    1.51
  -2   6  -7    1.07    0.75
  -2   6  -7   -0.22    0.65
  -2   6  -7    0.29    0.74
  -2   6  -7    0.05    0.67
   2  -6   7    0.54    0.99
   2  -6   7   -0.95    1.04
  -2   6  -8   26.97    1.64
  -2   6  -8   29.37    2.61
  -2   6  -8   26.51    1.83
  -2   6  -8   26.62    1.80
  -2   6  -8   25.72    1.85
  -2   6  -8   23.67    1.70
   2  -6   8   25.40    2.23
   2  -6   8   24.68    2.37
  -2   6  -9    3.14    0.90
  -2   6  -9    1.63    1.47
  -2   6  -9    3.95    0.98
  -2   6  -9    2.46    0.90
  -2   6  -9    2.29    0.99
  -2   6  -9    2.69    0.90
   2  -6   9    3.65    1.26
   2  -6   9    3.13    1.42
  -2   6 -10   19.51    1.46
  -2   6 -10   19.39    2.36
  -2   6 -10   19.06    1.79
  -2   6 -10   20.89    1.76
  -2   6 -10   17.81    1.75
  -2   6 -10   18.37    1.67
   2  -6  10   17.68    2.02
   2  -6  10   18.78    2.24
  -2   6 -11   21.48    2.49
  -2   6 -11   22.77    1.96
  -2   6 -11   23.35    2.00
  -2   6 -11   22.25    1.82
   2  -6  11   24.87    2.34
   2  -6  11   22.13    2.39
  -2   6 -12    7.77    2.07
  -2   6 -12    7.25    1.31
  -2   6 -12    7.40    1.39
   2  -6  12    8.95    1.72
   2  -6  12    6.96    1.70
  -2   6 -13   -0.25    1.49
  -2   6 -13    0.44    0.91
  -2   6 -13    0.49    0.99
   2  -6  13    0.98    1.15
   2  -6  13   -0.40    1.18
  -2   6 -14    1.42    1.70
  -2   6 -14    1.26    1.00
  -2   6 -14    1.01    1.08
   2  -6  14    1.24    1.19
   2  -6  14    2.74    1.49
  -2   6 -15   25.11    3.40
  -2   6 -15   22.48    2.21
  -2   6 -15   21.74    2.20
   2  -6  15   19.16    2.32
   2  -6  15   20.86    2.49
  -2   6 -16    1.85    2.03
  -2   6 -16    1.75    1.11
  -2   6 -16    2.01    1.27
   2  -6  16    2.15    1.32
   2  -6  16    1.25    1.34
  -2   6 -17   -0.90    1.82
  -2   6 -17    1.12    1.11
  -2   6 -17    2.05    1.28
   2  -6  17    0.35    1.23
   2  -6  17    1.12    1.36
  -2   6 -18   11.90    2.74
  -2   6 -18   12.31    1.88
  -2   6 -18   11.20    1.94
   2  -6  18   12.52    2.23
   2  -6  18   13.44    2.36
  -2   6 -19    1.09    2.08
  -2   6 -19    2.23    1.26
  -2   6 -19    1.28    1.33
   2  -6  19    2.05    1.43
   2  -6  19    0.17    1.33
  -2   6 -20    8.87    2.77
  -2   6 -20    4.62    1.49
  -2   6 -20    6.94    1.79
   2  -6  20    6.87    1.93
   2  -6  20    7.77    2.06
  -2   6 -21    3.60    2.54
  -2   6 -21    1.50    1.31
  -2   6 -21    1.94    1.46
   2  -6  21    3.00    1.60
   2  -6  21    1.19    1.42
  -2   6 -22   27.29    3.34
  -2   6 -22   26.95    2.79
  -2   6 -22   23.16    2.79
   2  -6  22   28.66    3.03
   2  -6  22   25.10    2.89
  -2   6 -23   -1.56    2.28
  -2   6 -23   -0.35    1.18
  -2   6 -23   -0.91    1.28
   2  -6  23   -0.14    1.37
   2  -6  23    0.89    1.47
  -2   6 -24    5.29    1.75
  -2   6 -24    2.83    1.62
   2  -6  24    5.81    2.00
   2  -6  24    5.19    1.93
  -2   6 -25    0.68    1.35
  -2   6 -25   -0.50    1.40
   2  -6  25    1.11    1.62
   2  -6  25    1.02    1.54
  -2   6 -26    0.73    1.36
  -2   6 -26    1.47    1.63
   2  -6  26    1.77    1.68
   2  -6  26    0.09    1.56
  -2   6 -27    0.82    1.45
  -2   6 -27    2.56    1.78
   2  -6  27    1.64    1.77
   2  -6  27    3.15    1.81
  -2   6 -28    1.06    1.48
  -2   6 -28    0.93    1.67
   2  -6  28    0.14    1.64
   2  -6  28    2.11    1.76
  -2   6 -29    0.05    1.60
   2  -6  29   -0.35    1.45
  -2   6 -30    5.68    2.11
   2  -6  30    4.83    2.12
  -2   6 -31    0.17    1.75
   2  -6  31    1.70    1.83
  -2   6 -32    0.04    1.77
   2  -6  32    1.30    1.87
  -2   6 -33    1.32    1.96
   2  -6  33    0.03    1.83
  -2   5  34    0.31    2.05
  -2   5  34    0.70    2.00
  -2   5  33   -0.37    1.97
  -2   5  33    0.69    1.89
  -2   5  32   -0.12    1.98
  -2   5  32    0.32    1.83
  -2   5  31    0.71    1.91
  -2   5  31   -1.03    1.67
  -2   5  30   -0.79    1.90
  -2   5  30   -0.12    1.66
  -2   5  29    1.86    2.07
  -2   5  29   -0.40    1.59
  -2   5  28    0.18    1.74
  -2   5  28    1.24    1.66
  -2   5  27    2.60    2.00
  -2   5  27    1.37    1.56
  -2   5  26    0.51    1.76
  -2   5  26   -0.07    1.42
  -2   5  25    0.12    1.71
  -2   5  25    0.48    1.38
  -2   5  24    0.27    1.59
  -2   5  24    0.10    1.40
  -2   5  23   -0.74    1.55
  -2   5  23    0.37    1.29
  -2   5  22    0.73    1.69
  -2   5  22    0.57    1.32
  -2   5  21    0.17    1.60
  -2   5  21    0.26    1.23
   2  -5 -21   -0.48    0.67
  -2   5  20   -0.89    1.42
  -2   5  20    1.15    1.26
  -2   5  20   -0.26    1.13
   2  -5 -20    0.57    0.68
   2  -5 -20    0.13    0.42
  -2   5  19   -1.07    1.40
  -2   5  19    0.68    1.07
  -2   5  19    0.28    1.12
   2  -5 -19   -0.02    0.62
   2  -5 -19   -0.19    0.34
  -2   5  18    0.41    1.32
  -2   5  18   -0.37    0.95
  -2   5  18   -0.61    1.00
   2  -5 -18   -0.11    0.60
   2  -5 -18    0.03    0.34
   2  -5 -18   -0.34    0.57
  -2   5  17   -0.84    1.36
  -2   5  17    0.05    0.95
  -2   5  17    0.11    1.03
   2  -5 -17    0.25    0.61
   2  -5 -17   -0.22    0.35
   2  -5 -17   -0.03    0.37
  -2   5  16   -0.80    1.26
  -2   5  16    0.50    0.94
  -2   5  16    0.08    1.00
   2  -5 -16    0.36    0.59
   2  -5 -16   -0.03    0.36
   2  -5 -16    0.10    0.19
  -2   5  15   -0.92    1.09
  -2   5  15   -1.04    0.77
  -2   5  15   -0.24    0.92
   2  -5 -15   -0.03    0.52
   2  -5 -15    0.30    0.32
  -2   5  14   -0.67    1.08
  -2   5  14   -0.29    0.82
  -2   5  14   -0.20    0.86
   2  -5 -14    0.60    0.53
   2  -5 -14    0.36    0.51
  -2   5  13   -0.44    1.17
  -2   5  13   -0.61    0.74
  -2   5  13    0.01    0.86
   2  -5 -13   -0.39    0.44
   2  -5 -13   -0.17    0.47
  -2   5  12   -0.41    1.08
  -2   5  12   -0.58    0.71
  -2   5  12    0.32    0.89
  -2   5  12    0.45    0.84
   2  -5 -12   -0.20    0.38
   2  -5 -12    0.23    0.46
  -2   5  11    0.44    1.17
  -2   5  11   -0.88    0.66
  -2   5  11   -0.39    0.83
  -2   5  11    0.56    0.73
   2  -5 -11   -0.13    0.33
   2  -5 -11    0.01    0.44
  -2   5  10    0.54    1.07
  -2   5  10    0.55    0.73
  -2   5  10    0.04    0.85
  -2   5  10    0.14    0.64
   2  -5 -10    0.00    0.39
  -2   5   9   -0.10    1.05
  -2   5   9   -0.34    0.64
  -2   5   9    0.14    0.50
  -2   5   9    0.41    0.86
  -2   5   9   -0.25    0.61
   2  -5  -9   -0.19    0.33
  -2   5   8   -0.36    0.91
  -2   5   8    1.04    0.69
  -2   5   8   -0.28    0.46
  -2   5   8   -0.01    0.80
  -2   5   8    0.11    0.62
   2  -5  -8    0.20    1.01
  -2   5   7   -0.04    0.91
  -2   5   7    0.20    0.65
  -2   5   7   -0.23    0.49
  -2   5   7   -0.58    0.76
  -2   5   7   -0.14    0.57
   2  -5  -7   -0.47    0.90
  -2   5   6   -0.68    0.86
  -2   5   6    0.15    0.60
  -2   5   6    0.51    0.56
  -2   5   6   -0.26    0.70
  -2   5   6    0.05    0.59
   2  -5  -6    0.04    1.06
  -2   5   5    0.82    0.94
  -2   5   5    0.47    0.81
  -2   5   5    0.22    0.58
  -2   5   5    0.30    0.76
  -2   5   5    0.00    0.55
   2  -5  -5   -0.10    1.06
  -2   5   4    0.01    0.87
  -2   5   4    0.50    0.83
  -2   5   4   -0.03    0.55
  -2   5   4   -0.12    0.72
  -2   5   4   -0.16    0.52
   2  -5  -4   -0.14    1.00
  -2   5   3   -0.39    0.84
  -2   5   3    0.21    0.80
  -2   5   3    0.35    0.56
  -2   5   3   -0.24    0.52
   2  -5  -3   -0.33    0.99
  -2   5   2   -0.10    0.79
  -2   5   2    0.09    0.80
  -2   5   2   -0.43    0.50
  -2   5   2   -0.71    0.48
   2  -5  -2    0.16    1.02
  -2   5   1   -0.16    0.79
  -2   5   1   -0.57    0.71
  -2   5   1    0.06    0.51
  -2   5   1   -0.15    0.51
   2  -5  -1   -0.46    0.97
  -2   5   0   -0.05    0.76
  -2   5   0    0.70    0.80
  -2   5   0   -0.36    0.49
  -2   5   0    0.29    0.53
  -2   5   0    0.45    0.59
  -2   5   0   -0.19    0.51
   2  -5   0   -0.67    0.86
  -2   5  -1    0.57    0.78
  -2   5  -1   -0.09    1.21
  -2   5  -1    0.08    0.75
  -2   5  -1    0.02    0.54
  -2   5  -1   -0.57    0.49
  -2   5  -1   -0.16    0.57
  -2   5  -1    0.17    0.53
   2  -5   1    0.38    1.07
  -2   5  -2    0.82    0.75
  -2   5  -2   -0.11    1.15
  -2   5  -2    0.03    0.75
  -2   5  -2    0.45    0.54
  -2   5  -2    0.08    0.52
  -2   5  -2    0.63    0.62
  -2   5  -2   -0.43    0.50
   2  -5   2    0.11    0.76
   2  -5   2    0.22    0.91
  -2   5  -3   -0.19    0.68
  -2   5  -3    0.02    1.08
  -2   5  -3   -0.65    0.70
  -2   5  -3    0.18    0.54
  -2   5  -3    0.04    0.54
  -2   5  -3    0.17    0.62
  -2   5  -3    0.04    0.52
   2  -5   3    0.21    0.76
   2  -5   3   -0.10    1.00
  -2   5  -4   -0.05    0.65
  -2   5  -4    0.92    1.16
  -2   5  -4   -0.19    0.75
  -2   5  -4   -0.14    0.54
  -2   5  -4    0.44    0.57
  -2   5  -4    0.19    0.63
  -2   5  -4    0.14    0.54
   2  -5   4   -0.06    0.79
   2  -5   4    0.53    1.07
  -2   5  -5   -0.03    0.65
  -2   5  -5    0.36    1.12
  -2   5  -5    0.17    0.78
  -2   5  -5    0.41    0.61
  -2   5  -5    0.39    0.60
  -2   5  -5    0.58    0.67
  -2   5  -5   -0.09    0.54
   2  -5   5   -0.14    0.79
   2  -5   5   -0.56    0.96
  -2   5  -6   -0.09    0.63
  -2   5  -6   -1.02    1.07
  -2   5  -6   -0.34    0.78
  -2   5  -6    0.59    0.65
  -2   5  -6    0.05    0.60
  -2   5  -6    0.14    0.68
  -2   5  -6   -0.38    0.55
   2  -5   6   -0.17    0.82
   2  -5   6    0.12    1.04
  -2   5  -7   -0.57    0.61
  -2   5  -7   -0.90    1.23
  -2   5  -7   -0.43    0.61
  -2   5  -7    0.00    0.61
  -2   5  -7   -0.02    0.70
  -2   5  -7   -0.03    0.58
   2  -5   7    0.02    0.81
   2  -5   7    0.80    1.09
  -2   5  -8   -0.41    0.59
  -2   5  -8   -0.39    1.13
  -2   5  -8    0.71    0.70
  -2   5  -8   -0.09    0.63
  -2   5  -8   -0.44    0.68
  -2   5  -8   -0.42    0.57
   2  -5   8   -0.02    0.86
   2  -5   8   -0.43    1.07
  -2   5  -9   -0.04    0.60
  -2   5  -9   -0.23    1.25
  -2   5  -9    0.04    0.69
  -2   5  -9    0.30    0.67
  -2   5  -9    0.27    0.75
  -2   5  -9    0.12    0.66
   2  -5   9   -0.29    0.83
   2  -5   9    0.47    1.10
   2  -5   9   -0.17    0.37
  -2   5 -10   -0.05    1.35
  -2   5 -10   -0.16    0.69
  -2   5 -10   -0.04    0.81
  -2   5 -10   -0.96    0.63
   2  -5  10   -0.37    0.84
   2  -5  10    0.07    0.29
   2  -5  10   -0.02    1.01
   2  -5  10   -0.07    0.40
  -2   5 -11   -0.46    1.38
  -2   5 -11   -0.29    0.71
  -2   5 -11    0.67    0.90
  -2   5 -11   -1.09    0.61
   2  -5  11    0.86    0.96
   2  -5  11    0.17    0.37
   2  -5  11   -0.71    0.87
   2  -5  11    0.03    0.43
  -2   5 -12   -1.02    1.26
  -2   5 -12    0.47    0.78
  -2   5 -12   -0.55    0.86
   2  -5  12    0.79    0.99
   2  -5  12    0.11    0.42
   2  -5  12   -0.78    0.97
   2  -5  12    0.04    0.45
  -2   5 -13   -1.66    1.26
  -2   5 -13   -0.07    0.79
  -2   5 -13    0.15    0.91
   2  -5  13   -0.10    0.95
   2  -5  13   -0.24    0.45
   2  -5  13    0.16    1.11
   2  -5  13    0.48    0.51
  -2   5 -14    0.16    1.54
  -2   5 -14   -0.36    0.84
  -2   5 -14    0.34    0.98
   2  -5  14    0.26    1.06
   2  -5  14    0.33    0.54
   2  -5  14    0.81    1.22
   2  -5  14    0.27    0.34
  -2   5 -15    1.51    1.80
  -2   5 -15   -0.65    0.84
  -2   5 -15   -0.37    1.01
   2  -5  15    0.41    1.08
   2  -5  15    0.25    0.57
   2  -5  15    0.51    1.22
   2  -5  15   -0.03    0.15
  -2   5 -16   -0.49    1.61
  -2   5 -16    0.17    0.95
  -2   5 -16   -0.91    1.00
   2  -5  16    0.49    1.15
   2  -5  16    0.81    0.60
   2  -5  16    0.65    1.26
   2  -5  16   -0.34    0.35
  -2   5 -17   -1.26    1.80
  -2   5 -17   -0.40    0.95
  -2   5 -17    0.56    1.13
   2  -5  17   -0.75    1.09
   2  -5  17    0.26    0.62
   2  -5  17   -0.21    1.23
   2  -5  17    0.93    0.68
  -2   5 -18   -0.82    1.64
  -2   5 -18   -0.67    0.98
  -2   5 -18   -0.62    1.09
   2  -5  18   -0.10    1.20
   2  -5  18    0.10    0.64
   2  -5  18   -0.27    1.24
   2  -5  18   -0.10    0.64
  -2   5 -19    0.33    1.95
  -2   5 -19   -0.33    1.02
  -2   5 -19   -0.22    1.18
   2  -5  19    1.15    1.26
   2  -5  19    0.63    0.69
   2  -5  19    0.30    1.30
  -2   5 -20   -1.48    1.95
  -2   5 -20   -0.66    0.99
  -2   5 -20   -0.34    1.20
   2  -5  20   -0.94    1.20
   2  -5  20    1.01    0.74
   2  -5  20   -0.91    1.17
  -2   5 -21   -1.36    2.03
  -2   5 -21    0.11    1.12
  -2   5 -21   -0.42    1.26
   2  -5  21   -0.01    1.28
   2  -5  21    0.07    1.36
  -2   5 -22    0.24    1.16
  -2   5 -22   -0.47    1.30
   2  -5  22    0.33    1.38
   2  -5  22   -0.30    1.30
  -2   5 -23   -0.86    1.11
  -2   5 -23    1.95    1.49
   2  -5  23   -0.73    1.41
   2  -5  23    0.27    1.28
  -2   5 -24    0.54    1.24
  -2   5 -24   -0.77    1.33
   2  -5  24   -0.21    1.37
   2  -5  24   -0.60    1.24
  -2   5 -25    0.04    1.17
  -2   5 -25   -1.05    1.40
   2  -5  25    0.33    1.44
   2  -5  25    0.66    1.48
  -2   5 -26    0.67    1.29
  -2   5 -26   -0.05    1.48
   2  -5  26   -0.41    1.50
   2  -5  26    0.48    1.46
  -2   5 -27    0.32    1.27
  -2   5 -27    0.92    1.60
   2  -5  27   -0.84    1.42
   2  -5  27    0.43    1.45
  -2   5 -28   -0.29    1.24
  -2   5 -28    2.06    1.72
   2  -5  28   -0.27    1.61
   2  -5  28    1.60    1.48
  -2   5 -29    1.40    1.70
   2  -5  29   -0.35    1.73
   2  -5  29   -0.16    1.48
  -2   5 -30   -0.31    1.61
   2  -5  30    0.50    1.62
  -2   5 -31   -1.29    1.57
   2  -5  31    1.27    1.62
  -2   5 -32    0.12    1.62
   2  -5  32   -0.37    1.55
  -2   5 -33    0.27    1.77
   2  -5  33    0.40    1.65
  -2   5 -34    0.35    1.82
   2  -5  34    0.63    1.76
  -2   4  36   -0.33    2.03
  -2   4  36    0.58    2.11
  -2   4  35    2.08    2.21
  -2   4  35   -0.21    2.02
  -2   4  34    2.31    2.15
  -2   4  34    2.03    2.06
  -2   4  33    2.06    2.12
  -2   4  33    3.59    2.15
  -2   4  32    0.70    1.90
  -2   4  32    0.83    1.81
  -2   4  31    0.58    1.83
  -2   4  31    0.11    1.72
  -2   4  30    1.29    1.83
  -2   4  30   -0.42    1.59
  -2   4  29   -0.01    1.69
  -2   4  29   -1.02    1.49
  -2   4  28    3.66    2.03
  -2   4  28    2.86    1.68
  -2   4  27    6.66    2.18
  -2   4  27    5.56    1.86
  -2   4  26    1.71    1.75
  -2   4  26   -0.14    1.38
  -2   4  25   13.29    2.54
  -2   4  25   13.07    2.34
  -2   4  24    1.27    1.68
  -2   4  24   -0.09    1.28
   2  -4 -24    1.19    1.25
  -2   4  23    1.07    1.56
  -2   4  23    2.52    1.46
   2  -4 -23    2.68    0.76
   2  -4 -23    1.50    0.99
  -2   4  22    7.55    2.12
  -2   4  22    5.49    1.66
   2  -4 -22    7.46    1.51
   2  -4 -22    6.45    0.76
   2  -4 -22    6.98    1.37
  -2   4  21    6.30    1.99
  -2   4  21    6.96    1.56
  -2   4  21    5.82    1.60
   2  -4 -21    6.72    1.22
   2  -4 -21    6.26    0.74
   2  -4 -21    6.22    1.30
  -2   4  20   23.47    2.67
  -2   4  20   24.75    2.41
  -2   4  20   23.53    2.46
   2  -4 -20   23.45    1.83
   2  -4 -20   22.66    1.06
   2  -4 -20   24.74    1.93
  -2   4  19    4.01    1.69
  -2   4  19    5.73    1.41
  -2   4  19    4.66    1.45
   2  -4 -19    5.46    1.08
   2  -4 -19    5.22    0.66
   2  -4 -19    5.19    1.17
  -2   4  18    2.76    1.61
  -2   4  18    2.79    1.17
  -2   4  18    3.95    1.33
   2  -4 -18    3.80    0.95
   2  -4 -18    3.08    0.56
   2  -4 -18    4.22    1.10
  -2   4  17   22.98    2.43
  -2   4  17   28.19    2.27
  -2   4  17   25.95    2.28
   2  -4 -17   29.87    1.83
   2  -4 -17   27.02    1.05
   2  -4 -17   28.72    1.89
  -2   4  16    7.83    1.78
  -2   4  16    7.61    1.36
  -2   4  16    8.29    1.50
   2  -4 -16   10.31    1.22
   2  -4 -16    8.50    0.71
   2  -4 -16   10.32    1.33
  -2   4  15   10.69    1.81
  -2   4  15   15.84    1.76
  -2   4  15   13.15    1.65
   2  -4 -15   14.79    1.36
   2  -4 -15   13.68    0.81
   2  -4 -15   14.30    1.36
  -2   4  14    0.85    1.05
  -2   4  14    0.45    0.80
  -2   4  14    0.62    0.87
   2  -4 -14    0.30    0.59
   2  -4 -14    0.25    0.37
   2  -4 -14    0.68    0.68
  -2   4  13    3.23    1.27
  -2   4  13    2.74    0.93
  -2   4  13    3.97    1.07
   2  -4 -13    2.66    0.72
   2  -4 -13    3.17    0.51
   2  -4 -13    3.20    0.83
  -2   4  12   -0.69    1.01
  -2   4  12   -0.01    0.71
  -2   4  12   -0.26    0.74
   2  -4 -12   -0.12    0.52
   2  -4 -12   -0.33    0.34
   2  -4 -12    0.59    0.64
  -2   4  11   16.77    1.93
  -2   4  11   19.59    1.62
  -2   4  11   17.39    1.66
  -2   4  11   19.98    1.58
  -2   4  11   19.83    1.69
   2  -4 -11   20.92    1.25
   2  -4 -11   19.57    0.93
   2  -4 -11   20.08    1.25
  -2   4  10    2.63    1.24
  -2   4  10    2.89    0.85
  -2   4  10    2.52    1.00
  -2   4  10    3.16    0.89
   2  -4 -10    4.28    0.68
   2  -4 -10    0.16    0.21
  -2   4   9   44.82    2.47
  -2   4   9   48.21    2.03
  -2   4   9   46.60    2.22
  -2   4   9   48.82    2.01
   2  -4  -9   48.43    1.47
   2  -4  -9   -0.09    0.14
  -2   4   8   -0.80    0.91
  -2   4   8   -0.04    0.64
  -2   4   8   -0.05    0.43
  -2   4   8   -0.07    0.75
  -2   4   8    0.34    0.63
   2  -4  -8   -0.05    0.40
   2  -4  -8    0.14    0.40
  -2   4   7    6.96    1.28
  -2   4   7    7.83    1.02
  -2   4   7    8.70    0.84
  -2   4   7    6.85    1.12
  -2   4   7    9.20    1.12
   2  -4  -7    8.51    0.67
   2  -4  -7    8.73    0.73
   2  -4  -7    9.19    1.44
   2  -4  -7    9.53    0.81
  -2   4   6    5.36    1.22
  -2   4   6    6.40    0.91
  -2   4   6    6.99    0.82
  -2   4   6    6.20    1.05
  -2   4   6    7.00    0.94
   2  -4  -6    6.25    0.56
   2  -4  -6    6.69    0.59
   2  -4  -6    6.27    1.40
   2  -4  -6    6.09    0.69
  -2   4   5  109.56    3.19
  -2   4   5  116.65    2.53
  -2   4   5  115.64    2.32
  -2   4   5  113.06    2.78
  -2   4   5  117.75    2.54
   2  -4  -5  112.73    3.35
   2  -4  -5  117.33    1.61
  -2   4   4   15.16    1.57
  -2   4   4   17.85    1.25
  -2   4   4   16.69    1.86
  -2   4   4   18.42    1.16
  -2   4   4   15.80    1.30
  -2   4   4   15.01    1.17
   2  -4  -4   15.81    1.74
   2  -4  -4   17.93    0.65
  -2   4   3    2.83    1.02
  -2   4   3    2.57    0.88
  -2   4   3    2.51    0.65
  -2   4   3    2.39    1.00
  -2   4   3    2.70    0.73
  -2   4   3    2.48    0.67
   2  -4  -3    1.63    1.00
  -2   4   2   52.10    2.16
  -2   4   2   58.39    2.18
  -2   4   2   53.86    1.69
  -2   4   2   52.48    2.27
  -2   4   2   52.09    1.83
  -2   4   2   54.77    1.67
   2  -4  -2   51.84    2.35
  -2   4   1  147.91    3.28
  -2   4   1  151.25    3.25
  -2   4   1  149.00    2.52
  -2   4   1  153.35    2.56
  -2   4   1  152.38    3.59
  -2   4   1  155.64    3.18
  -2   4   1  147.59    2.58
  -2   4   1  156.73    2.61
   2  -4  -1  148.67    3.70
  -2   4   0   27.21    1.66
  -2   4   0   25.20    1.63
  -2   4   0   26.75    1.29
  -2   4   0   26.40    1.29
  -2   4   0   25.91    1.82
  -2   4   0   27.41    1.33
  -2   4   0   26.52    1.28
   2  -4   0   27.45    1.98
  -2   4  -1   85.75    2.42
  -2   4  -1   86.89    2.54
  -2   4  -1   90.44    2.05
  -2   4  -1   91.12    2.04
  -2   4  -1   86.62    2.77
  -2   4  -1   86.03    2.05
  -2   4  -1   90.49    2.04
   2  -4   1   86.65    2.58
   2  -4   1   82.62    2.81
  -2   4  -2   11.22    1.22
  -2   4  -2   13.47    1.64
  -2   4  -2   11.98    1.32
  -2   4  -2   12.05    1.09
  -2   4  -2   11.38    1.07
  -2   4  -2   12.01    1.46
  -2   4  -2   10.93    1.09
  -2   4  -2   11.53    1.03
   2  -4   2   11.96    1.41
   2  -4   2   11.81    1.49
  -2   4  -3    9.44    1.14
  -2   4  -3   10.44    1.63
  -2   4  -3    9.88    1.19
  -2   4  -3   11.53    1.11
  -2   4  -3   10.25    1.10
  -2   4  -3   10.72    1.41
  -2   4  -3   12.06    1.13
  -2   4  -3   10.11    1.03
   2  -4   3   10.05    1.23
   2  -4   3   11.38    1.54
   2  -4   3   10.64    0.46
  -2   4  -4   39.42    1.68
  -2   4  -4   36.41    2.16
  -2   4  -4   42.78    2.00
  -2   4  -4   38.96    1.61
  -2   4  -4   42.52    1.64
  -2   4  -4   40.85    2.13
  -2   4  -4   40.26    1.65
  -2   4  -4   41.04    1.59
   2  -4   4   39.46    1.96
   2  -4   4   38.67    2.21
   2  -4   4   42.04    0.94
  -2   4  -5   15.39    1.25
  -2   4  -5   16.17    1.62
  -2   4  -5   17.23    1.56
  -2   4  -5   14.88    1.27
  -2   4  -5   19.01    1.31
  -2   4  -5   15.58    1.78
  -2   4  -5   16.30    1.33
  -2   4  -5   15.66    1.19
   2  -4   5   16.58    1.57
   2  -4   5   17.67    0.63
   2  -4   5   17.27    0.62
   2  -4   5   15.21    1.74
   2  -4   5   16.13    0.81
  -2   4  -6   31.26    1.51
  -2   4  -6   29.57    2.09
  -2   4  -6   32.14    1.62
  -2   4  -6   34.08    1.63
  -2   4  -6   32.84    1.64
  -2   4  -6   33.42    1.56
   2  -4   6   29.86    1.83
   2  -4   6   32.85    0.96
   2  -4   6   32.94    0.97
   2  -4   6   31.05    2.00
   2  -4   6   32.56    1.11
  -2   4  -7   79.69    2.15
  -2   4  -7   75.67    2.90
  -2   4  -7   76.97    2.33
  -2   4  -7   81.90    2.35
  -2   4  -7   80.48    2.43
  -2   4  -7   81.61    2.33
   2  -4   7   78.19    2.66
   2  -4   7   82.27    1.58
   2  -4   7   83.88    1.60
   2  -4   7   73.70    2.88
   2  -4   7   82.87    1.75
  -2   4  -8    6.73    0.94
  -2   4  -8    6.48    1.58
  -2   4  -8    6.44    1.00
  -2   4  -8    7.05    1.00
  -2   4  -8    6.60    1.09
  -2   4  -8    6.85    0.99
   2  -4   8    6.63    1.19
   2  -4   8    6.95    0.78
   2  -4   8    6.98    0.81
   2  -4   8    5.98    1.29
   2  -4   8    0.20    0.25
  -2   4  -9   15.03    2.02
  -2   4  -9   17.77    1.49
  -2   4  -9   16.62    1.50
  -2   4  -9   15.27    1.37
   2  -4   9   15.88    1.72
   2  -4   9   16.57    1.04
   2  -4   9   17.55    1.07
   2  -4   9   16.74    1.81
   2  -4   9    0.00    0.10
  -2   4 -10   17.55    1.93
  -2   4 -10   17.56    1.56
  -2   4 -10   17.64    1.56
  -2   4 -10   18.61    1.49
   2  -4  10   17.61    1.72
   2  -4  10   19.52    1.17
   2  -4  10   18.56    1.16
   2  -4  10   17.39    1.74
   2  -4  10   12.96    1.00
  -2   4 -11    4.66    1.44
  -2   4 -11    5.13    1.02
  -2   4 -11    5.52    1.12
  -2   4 -11    6.01    1.18
   2  -4  11    5.13    1.21
   2  -4  11    5.39    0.79
   2  -4  11    4.92    0.76
   2  -4  11    6.14    1.46
   2  -4  11    6.18    0.88
  -2   4 -12    2.13    1.44
  -2   4 -12    1.08    0.80
  -2   4 -12    1.42    0.88
   2  -4  12    1.52    0.99
   2  -4  12    1.67    1.02
   2  -4  12    1.68    0.65
   2  -4  12    1.43    1.09
   2  -4  12    1.87    0.72
  -2   4 -13   57.20    3.09
  -2   4 -13   58.02    2.57
  -2   4 -13   57.01    2.59
   2  -4  13   57.80    2.78
   2  -4  13   61.20    2.09
   2  -4  13   52.41    2.81
   2  -4  13   59.12    2.13
  -2   4 -15    0.99    1.67
  -2   4 -15    1.30    0.95
  -2   4 -15    0.78    0.92
   2  -4  15    1.78    1.11
   2  -4  15    0.77    0.68
   2  -4  15    1.20    1.14
   2  -4  15    1.30    0.76
  -2   4 -16   19.51    2.84
  -2   4 -16   16.36    1.92
  -2   4 -16   19.03    1.92
   2  -4  16   16.79    2.08
   2  -4  16   19.77    1.56
   2  -4  16   17.37    2.11
   2  -4  16   19.55    1.63
  -2   4 -17   12.91    2.39
  -2   4 -17    9.50    1.56
  -2   4 -17   11.24    1.73
   2  -4  17   11.18    1.32
   2  -4  17   10.45    1.93
   2  -4  17   11.51    1.43
  -2   4 -18   26.05    2.84
  -2   4 -18   26.96    2.34
  -2   4 -18   26.77    2.37
   2  -4  18   27.19    1.84
   2  -4  18   23.31    2.43
   2  -4  18   27.48    1.92
  -2   4 -19   13.59    1.90
  -2   4 -19   13.92    2.00
   2  -4  19   14.11    1.53
   2  -4  19   13.83    2.20
   2  -4  19   15.39    1.68
  -2   4 -20    0.01    1.03
  -2   4 -20    0.49    1.16
   2  -4  20    0.41    0.75
   2  -4  20    0.22    1.33
   2  -4  20    0.05    0.82
  -2   4 -21    0.67    1.10
  -2   4 -21   -0.50    1.15
   2  -4  21   -0.52    0.65
   2  -4  21    0.81    1.40
   2  -4  21    0.18    0.83
  -2   4 -22    2.67    1.32
  -2   4 -22    3.45    1.53
   2  -4  22    3.58    1.72
   2  -4  22    3.00    1.10
  -2   4 -23    2.32    1.31
  -2   4 -23    1.08    1.42
   2  -4  23    1.90    1.48
   2  -4  23    1.45    1.02
  -2   4 -24    0.62    1.11
  -2   4 -24    1.14    1.42
   2  -4  24    0.55    1.38
   2  -4  24   -0.32    0.88
  -2   4 -25    7.20    1.76
  -2   4 -25    9.04    2.09
   2  -4  25    7.41    2.09
  -2   4 -26    0.90    1.28
  -2   4 -26   -0.17    1.46
   2  -4  26    0.86    1.52
  -2   4 -27    1.64    1.37
  -2   4 -27    2.08    1.70
   2  -4  27    4.44    1.90
  -2   4 -28   -0.32    1.15
  -2   4 -28    1.03    1.67
   2  -4  28    2.80    1.71
  -2   4 -29    0.40    1.63
   2  -4  29    0.26    1.50
  -2   4 -30    2.73    1.89
   2  -4  30    3.18    1.89
  -2   4 -31    3.86    2.02
   2  -4  31    4.78    2.00
  -2   4 -32    2.43    1.87
   2  -4  32    2.11    1.73
  -2   4 -33    1.94    1.93
   2  -4  33    2.14    1.96
  -2   4 -34    0.79    1.83
   2  -4  34    0.96    1.70
  -2   4 -35    0.43    1.84
   2  -4  35    1.45    1.84
  -2   3  36   -0.13    1.89
  -2   3  36    2.40    2.12
  -2   3  35   -1.21    1.78
  -2   3  35    0.12    1.84
  -2   3  34    1.11    2.02
  -2   3  34   -0.15    1.81
  -2   3  33   -0.10    1.78
  -2   3  33   -0.39    1.79
  -2   3  32    0.86    1.79
  -2   3  32   -0.85    1.68
  -2   3  31    0.22    1.64
  -2   3  31    0.31    1.65
  -2   3  30   -2.03    1.40
  -2   3  30   -1.02    1.46
  -2   3  29    0.15    1.68
  -2   3  29    0.01    1.51
  -2   3  28    0.50    1.66
  -2   3  28    1.18    1.59
   2  -3 -28   -0.03    1.08
  -2   3  27    0.61    1.62
  -2   3  27   -1.24    1.27
   2  -3 -27   -1.03    0.95
  -2   3  26    0.45    1.62
  -2   3  26   -0.04    1.37
   2  -3 -26    0.79    1.08
  -2   3  25    1.99    1.60
  -2   3  25    0.42    1.32
   2  -3 -25    0.13    1.03
  -2   3  24   -0.45    1.41
  -2   3  24   -0.02    1.27
   2  -3 -24   -0.75    0.89
  -2   3  23    0.00    1.45
  -2   3  23    0.02    1.14
  -2   3  23   -0.03    1.25
   2  -3 -23    0.17    0.78
   2  -3 -23   -0.37    0.94
  -2   3  22   -0.35    1.29
  -2   3  22    0.58    1.13
  -2   3  22   -0.23    1.22
   2  -3 -22   -0.01    0.78
   2  -3 -22   -1.31    0.85
  -2   3  21   -0.64    1.27
  -2   3  21    0.17    1.03
  -2   3  21    0.77    1.21
   2  -3 -21    0.09    0.80
   2  -3 -21    0.69    0.98
  -2   3  20   -0.21    1.31
  -2   3  20    0.15    0.96
  -2   3  20   -0.07    1.12
   2  -3 -20   -0.39    0.71
   2  -3 -20   -0.28    0.88
  -2   3  19    1.32    1.33
  -2   3  19    0.23    0.94
  -2   3  19    0.23    1.06
   2  -3 -19   -0.77    0.69
   2  -3 -19   -0.13    0.89
  -2   3  18    0.12    1.16
  -2   3  18    0.36    0.93
  -2   3  18    1.14    1.04
   2  -3 -18    0.13    0.72
   2  -3 -18   -0.13    0.43
   2  -3 -18    0.27    0.88
  -2   3  17   -0.79    1.08
  -2   3  17   -0.12    0.82
  -2   3  17    0.12    0.91
   2  -3 -17   -0.55    0.66
   2  -3 -17   -0.43    0.39
   2  -3 -17    0.15    0.87
  -2   3  16   -0.63    1.07
  -2   3  16   -1.07    0.71
  -2   3  16   -0.47    0.86
   2  -3 -16    0.05    0.68
   2  -3 -16    0.10    0.40
   2  -3 -16    0.13    0.80
  -2   3  15   -0.37    0.99
  -2   3  15   -0.25    0.73
  -2   3  15    0.29    0.86
   2  -3 -15    0.48    0.70
   2  -3 -15   -0.20    0.36
   2  -3 -15   -0.53    0.71
  -2   3  14    0.58    0.98
  -2   3  14    0.45    0.77
  -2   3  14   -0.07    0.81
   2  -3 -14    0.08    0.64
   2  -3 -14   -0.30    0.33
   2  -3 -14   -0.09    0.70
  -2   3  13    0.06    0.92
  -2   3  13    0.03    0.71
  -2   3  13    0.14    0.82
   2  -3 -13    0.06    0.62
   2  -3 -13   -0.27    0.33
   2  -3 -13    0.16    0.68
  -2   3  12    1.01    1.01
  -2   3  12   -0.02    0.70
  -2   3  12    0.60    0.80
   2  -3 -12    0.06    0.60
   2  -3 -12   -0.09    0.33
   2  -3 -12    0.46    0.69
  -2   3  11   -0.06    0.84
  -2   3  11   -0.36    0.64
  -2   3  11    0.07    0.72
   2  -3 -11    0.14    0.59
   2  -3 -11   -0.02    0.32
   2  -3 -11    0.09    0.64
  -2   3  10    1.33    0.92
  -2   3  10    0.16    0.68
  -2   3  10   -0.33    0.76
  -2   3  10   -0.54    0.65
  -2   3  10    0.00    0.71
   2  -3 -10    0.35    0.58
   2  -3 -10   -0.07    0.30
   2  -3 -10   -0.36    0.60
  -2   3   9   -0.76    0.86
  -2   3   9    0.53    0.68
  -2   3   9    0.08    0.88
  -2   3   9   -0.11    0.74
  -2   3   9    0.64    0.69
  -2   3   9    0.34    0.71
   2  -3  -9    0.23    0.54
   2  -3  -9    0.15    0.32
   2  -3  -9   -0.03    0.60
  -2   3   8   -0.70    0.89
  -2   3   8   -0.47    0.62
  -2   3   8    0.00    0.80
  -2   3   8   -0.10    0.75
  -2   3   8   -0.59    0.60
   2  -3  -8   -0.09    0.51
   2  -3  -8    0.27    0.35
   2  -3  -8    0.33    0.60
  -2   3   7    0.18    0.86
  -2   3   7   -0.06    0.61
  -2   3   7    0.07    0.79
  -2   3   7   -0.35    0.34
  -2   3   7   -0.17    0.70
  -2   3   7   -0.01    0.59
   2  -3  -7    0.66    0.52
   2  -3  -7    0.11    0.55
  -2   3   6   -0.73    0.72
  -2   3   6   -0.09    0.57
  -2   3   6    0.44    0.79
  -2   3   6    0.29    0.39
  -2   3   6    0.00    0.69
  -2   3   6   -0.07    0.56
   2  -3  -6   -0.10    0.45
   2  -3  -6   -0.40    0.82
   2  -3  -6    0.22    0.47
  -2   3   5   -0.92    0.69
  -2   3   5   -0.59    0.52
  -2   3   5    0.81    0.81
  -2   3   5    0.06    0.40
  -2   3   5   -0.14    0.65
  -2   3   5   -0.09    0.54
   2  -3  -5   -0.22    0.41
   2  -3  -5    0.00    0.86
   2  -3  -5    0.04    0.18
  -2   3   4    0.25    0.76
  -2   3   4   -0.06    0.52
  -2   3   4    0.40    0.77
  -2   3   4    0.00    0.43
  -2   3   4   -0.02    0.65
  -2   3   4   -0.49    0.49
   2  -3  -4   -0.27    0.34
   2  -3  -4    0.19    0.39
   2  -3  -4   -0.51    0.77
   2  -3  -4   -0.01    0.09
  -2   3   3    0.24    0.75
  -2   3   3    0.15    0.49
  -2   3   3    1.05    0.82
  -2   3   3   -0.03    0.45
  -2   3   3   -0.54    0.48
   2  -3  -3    0.25    0.33
   2  -3  -3   -0.02    0.36
   2  -3  -3   -0.29    0.76
   2  -3  -3    0.04    0.24
  -2   3   2    0.02    0.68
  -2   3   2   -0.51    0.60
  -2   3   2   -0.16    0.48
  -2   3   2   -0.48    0.71
  -2   3   2   -0.30    0.47
  -2   3   2    0.09    0.50
   2  -3  -2    0.05    0.31
   2  -3  -2    0.11    0.33
   2  -3  -2   -0.56    0.84
   2  -3  -2   -0.18    0.35
   2  -3  -2   -0.24    0.33
  -2   3   1    0.00    0.69
  -2   3   1   -0.99    0.57
  -2   3   1    0.39    0.49
  -2   3   1   -0.26    0.69
  -2   3   1   -0.32    0.47
   2  -3  -1   -0.28    0.30
   2  -3  -1   -0.19    0.31
   2  -3  -1    0.07    0.88
   2  -3  -1    0.22    0.35
   2  -3  -1    0.19    0.36
  -2   3   0    0.51    0.67
  -2   3   0    0.32    0.62
  -2   3   0    0.71    0.49
  -2   3   0    0.29    0.48
  -2   3   0   -0.19    0.75
  -2   3   0   -0.34    0.48
  -2   3   0    0.32    0.49
   2  -3   0   -0.15    0.29
   2  -3   0   -0.17    0.30
   2  -3   0   -0.09    0.86
   2  -3   0   -0.14    0.34
   2  -3   0    0.21    0.36
  -2   3  -1   -0.56    0.62
  -2   3  -1    0.18    0.62
  -2   3  -1   -0.15    0.47
  -2   3  -1    0.28    0.48
  -2   3  -1    0.52    0.77
  -2   3  -1    0.29    0.54
  -2   3  -1    0.35    0.49
   2  -3   1    0.36    0.64
   2  -3   1   -0.34    0.30
   2  -3   1    0.17    0.32
   2  -3   1    0.72    0.91
   2  -3   1    0.25    0.36
   2  -3   1   -0.08    0.35
  -2   3  -2    0.22    0.60
  -2   3  -2    0.45    0.98
  -2   3  -2   -0.18    0.60
  -2   3  -2    0.38    0.50
  -2   3  -2   -0.01    0.48
  -2   3  -2   -0.06    0.74
  -2   3  -2   -0.14    0.53
  -2   3  -2    0.30    0.51
   2  -3   2   -0.18    0.62
   2  -3   2    0.04    0.33
   2  -3   2   -0.27    0.33
   2  -3   2    0.08    0.88
   2  -3   2    0.25    0.41
   2  -3   2   -0.24    0.30
  -2   3  -3    0.47    0.59
  -2   3  -3   -0.15    0.89
  -2   3  -3   -0.51    0.60
  -2   3  -3    0.23    0.53
  -2   3  -3   -0.07    0.49
  -2   3  -3   -0.58    0.73
  -2   3  -3   -0.22    0.52
  -2   3  -3    0.07    0.50
   2  -3   3   -0.20    0.61
   2  -3   3    0.14    0.36
   2  -3   3   -0.31    0.35
   2  -3   3   -0.56    0.86
   2  -3   3    0.08    0.18
  -2   3  -4   -0.37    0.53
  -2   3  -4    0.19    0.96
  -2   3  -4   -0.32    0.62
  -2   3  -4    0.38    0.54
  -2   3  -4    0.35    0.54
  -2   3  -4    0.14    0.77
  -2   3  -4    0.25    0.58
  -2   3  -4   -0.09    0.50
   2  -3   4   -0.06    0.65
   2  -3   4    0.23    0.40
   2  -3   4    0.06    0.39
   2  -3   4    0.34    0.87
   2  -3   4   -0.07    0.07
  -2   3  -5    0.33    0.56
  -2   3  -5    0.14    0.94
  -2   3  -5    0.18    0.58
  -2   3  -5   -0.04    0.53
  -2   3  -5   -0.52    0.73
  -2   3  -5    1.17    0.65
  -2   3  -5    0.03    0.53
   2  -3   5   -0.41    0.87
   2  -3   5   -0.31    0.66
   2  -3   5   -0.12    0.43
   2  -3   5   -0.05    0.41
   2  -3   5   -0.06    0.85
   2  -3   5    0.10    0.30
  -2   3  -6    0.04    0.55
  -2   3  -6   -1.00    1.01
  -2   3  -6    0.12    0.59
  -2   3  -6   -0.06    0.54
  -2   3  -6    0.09    0.77
  -2   3  -6   -0.65    0.63
  -2   3  -6    0.16    0.57
   2  -3   6    0.56    0.99
   2  -3   6   -0.06    0.68
   2  -3   6    0.27    0.47
   2  -3   6   -0.17    0.46
   2  -3   6    0.21    0.90
   2  -3   6   -0.31    0.48
  -2   3  -7    0.06    0.54
  -2   3  -7   -0.85    0.95
  -2   3  -7    0.10    0.60
  -2   3  -7   -0.41    0.57
  -2   3  -7   -0.52    0.81
  -2   3  -7   -0.82    0.65
  -2   3  -7    0.05    0.57
   2  -3   7   -0.77    0.95
   2  -3   7    0.34    0.75
   2  -3   7   -0.31    0.47
   2  -3   7    0.16    0.49
   2  -3   7    0.49    0.91
   2  -3   7    0.19    0.54
  -2   3  -8   -0.30    1.05
  -2   3  -8    0.37    0.67
  -2   3  -8    0.10    0.82
  -2   3  -8   -0.19    0.68
  -2   3  -8   -0.23    0.59
   2  -3   8    0.49    0.79
   2  -3   8    0.12    0.53
   2  -3   8    0.39    0.53
   2  -3   8   -0.01    0.92
   2  -3   8   -0.03    0.58
  -2   3  -9    0.26    1.18
  -2   3  -9   -0.46    0.62
  -2   3  -9    0.63    0.82
  -2   3  -9   -0.15    0.72
  -2   3  -9   -0.10    0.64
   2  -3   9    0.34    0.80
   2  -3   9    0.53    0.56
   2  -3   9   -0.04    0.55
   2  -3   9   -0.73    0.81
   2  -3   9   -0.23    0.58
  -2   3 -10   -0.05    1.23
  -2   3 -10   -0.75    0.67
  -2   3 -10    0.26    1.00
  -2   3 -10   -0.27    0.76
  -2   3 -10    0.38    0.68
   2  -3  10    0.10    0.59
   2  -3  10   -0.05    0.55
   2  -3  10   -0.44    0.90
   2  -3  10   -0.44    0.60
  -2   3 -11    1.18    1.28
  -2   3 -11    0.03    0.73
  -2   3 -11    0.29    0.81
   2  -3  11    0.25    0.62
   2  -3  11    0.32    0.61
   2  -3  11    0.06    0.94
   2  -3  11    0.17    0.66
  -2   3 -12    0.01    1.37
  -2   3 -12   -0.40    0.70
  -2   3 -12    0.40    0.80
   2  -3  12   -0.29    0.59
   2  -3  12    0.10    0.61
   2  -3  12   -0.16    0.90
   2  -3  12    0.56    0.70
  -2   3 -13   -0.06    1.40
  -2   3 -13   -0.11    0.72
  -2   3 -13   -0.14    0.78
   2  -3  13   -0.23    0.60
   2  -3  13    0.07    0.60
   2  -3  13    0.13    0.95
   2  -3  13    0.05    0.69
  -2   3 -14    0.71    1.47
  -2   3 -14   -1.04    0.68
  -2   3 -14    0.39    0.85
   2  -3  14    0.19    0.66
   2  -3  14    0.17    0.63
   2  -3  14    0.58    0.96
   2  -3  14   -0.29    0.69
  -2   3 -15    0.09    1.45
  -2   3 -15   -0.59    0.76
  -2   3 -15    0.03    0.86
   2  -3  15    0.23    0.68
   2  -3  15   -0.50    0.59
   2  -3  15    1.04    1.08
   2  -3  15    0.41    0.77
  -2   3 -16    0.20    1.43
  -2   3 -16   -0.26    0.81
  -2   3 -16   -0.55    0.86
   2  -3  16   -0.15    0.70
   2  -3  16   -0.02    0.66
   2  -3  16   -0.13    1.05
   2  -3  16    0.32    0.80
  -2   3 -17   -0.51    0.83
  -2   3 -17   -0.48    0.91
   2  -3  17   -0.54    0.92
   2  -3  17   -0.43    0.81
  -2   3 -18    0.01    0.93
  -2   3 -18   -0.66    0.95
   2  -3  18   -0.87    1.07
   2  -3  18   -0.27    0.84
  -2   3 -19    0.41    1.04
  -2   3 -19    0.24    1.03
   2  -3  19    0.07    1.14
   2  -3  19    0.11    0.93
  -2   3 -20   -0.54    0.98
  -2   3 -20   -0.12    1.11
   2  -3  20   -0.49    1.16
   2  -3  20   -0.30    0.90
  -2   3 -21    1.04    1.11
  -2   3 -21    1.10    1.23
   2  -3  21    1.95    1.47
   2  -3  21    1.04    1.05
  -2   3 -22   -0.28    1.02
  -2   3 -22    0.93    1.32
   2  -3  22   -1.72    1.15
   2  -3  22    0.47    0.99
  -2   3 -23   -0.21    1.03
  -2   3 -23   -0.09    1.23
   2  -3  23    1.67    1.46
   2  -3  23    0.82    1.08
  -2   3 -24    0.30    1.10
  -2   3 -24   -0.20    1.27
   2  -3  24   -0.83    1.28
   2  -3  24   -0.22    1.03
  -2   3 -25   -0.44    1.02
  -2   3 -25    0.02    1.31
   2  -3  25    0.36    1.43
   2  -3  25   -0.45    0.93
  -2   3 -26   -0.44    1.05
  -2   3 -26   -0.14    1.33
   2  -3  26   -0.21    1.40
   2  -3  26    0.53    1.05
  -2   3 -27    0.10    1.12
  -2   3 -27   -0.92    1.37
   2  -3  27    0.97    1.51
   2  -3  27   -0.92    0.97
  -2   3 -28   -0.56    1.08
  -2   3 -28   -0.90    1.46
   2  -3  28    1.87    1.57
   2  -3  28    0.05    1.04
  -2   3 -29   -0.39    1.50
   2  -3  29   -1.08    1.47
  -2   3 -30    1.28    1.63
   2  -3  30    0.87    1.54
  -2   3 -31    0.15    1.65
   2  -3  31    0.76    1.69
  -2   3 -32   -1.70    1.54
   2  -3  32    0.24    1.54
  -2   3 -33   -0.25    1.64
   2  -3  33    0.84    1.68
  -2   3 -34    2.03    1.91
   2  -3  34   -0.52    1.65
  -2   3 -35    0.44    1.87
   2  -3  35    0.02    1.67
  -2   3 -36    0.62    1.85
   2  -3  36   -1.31    1.56
  -2   2  37    0.25    1.88
  -2   2  37    0.48    1.94
  -2   2  36    0.70    1.91
  -2   2  36    0.08    1.83
  -2   2  35    0.40    1.76
  -2   2  35   -0.88    1.67
  -2   2  34    0.30    1.74
  -2   2  34    2.89    2.00
  -2   2  33    7.06    2.29
  -2   2  33    7.64    2.37
  -2   2  32    1.33    1.79
  -2   2  32   -0.85    1.52
   2  -2 -32    1.04    2.14
  -2   2  31    8.44    2.36
  -2   2  31    7.93    2.27
   2  -2 -31    9.72    2.06
  -2   2  30    3.78    1.94
  -2   2  30    5.25    2.01
   2  -2 -30    5.03    1.71
  -2   2  29    6.28    2.06
  -2   2  29    4.89    1.90
   2  -2 -29    4.95    1.65
  -2   2  28    5.72    2.08
  -2   2  28    6.72    1.97
   2  -2 -28    8.79    1.97
  -2   2  27    9.93    2.25
  -2   2  27    8.17    1.97
   2  -2 -27    9.67    1.90
  -2   2  26    5.41    1.86
  -2   2  26    1.88    1.47
   2  -2 -26    3.18    1.43
  -2   2  25    6.09    1.92
  -2   2  25   11.27    2.66
  -2   2  25    6.19    1.81
   2  -2 -25    8.65    1.81
  -2   2  24    3.47    1.65
  -2   2  24    1.52    1.29
  -2   2  24    2.31    1.41
   2  -2 -24    0.16    0.37
   2  -2 -24    1.05    1.23
  -2   2  23    1.45    1.44
  -2   2  23    1.37    1.20
  -2   2  23    1.06    1.27
   2  -2 -23    0.15    0.30
   2  -2 -23    1.27    1.21
  -2   2  22    2.68    1.46
  -2   2  22    3.41    1.32
  -2   2  22    2.45    1.37
   2  -2 -22    0.01    0.27
   2  -2 -22    2.90    1.27
  -2   2  21   20.36    2.34
  -2   2  21   18.49    2.09
  -2   2  21   21.08    2.25
   2  -2 -21    0.06    0.26
   2  -2 -21   19.47    2.14
  -2   2  20    1.39    1.31
  -2   2  20    1.18    1.06
  -2   2  20    2.08    1.18
   2  -2 -20   -0.02    0.23
   2  -2 -20    1.52    1.11
  -2   2  19   14.49    2.11
  -2   2  19   14.86    1.83
  -2   2  19   15.82    1.99
   2  -2 -19    0.00    0.24
   2  -2 -19   16.56    1.91
  -2   2  18    0.05    1.08
  -2   2  18   -0.82    0.79
  -2   2  18    0.29    0.97
   2  -2 -18    0.07    0.24
   2  -2 -18    0.05    0.89
  -2   2  17   17.65    1.96
  -2   2  17   20.96    1.91
  -2   2  17   17.89    1.86
   2  -2 -17    0.62    0.38
   2  -2 -17   19.12    1.77
  -2   2  16   22.47    2.04
  -2   2  16   29.28    2.02
  -2   2  16   25.89    2.00
   2  -2 -16   23.77    1.90
  -2   2  15   19.89    1.93
  -2   2  15   24.06    1.88
  -2   2  15   21.61    1.82
   2  -2 -15   20.78    1.69
  -2   2  14    9.35    1.46
  -2   2  14   10.54    1.34
  -2   2  14    9.23    1.40
   2  -2 -14    4.36    0.84
   2  -2 -14    9.41    1.30
  -2   2  13   -0.15    0.93
  -2   2  13    1.03    0.81
  -2   2  13    0.11    0.80
   2  -2 -13    0.10    0.55
   2  -2 -13    0.72    0.80
  -2   2  12   44.19    2.22
  -2   2  12   46.92    2.16
  -2   2  12   44.50    2.12
   2  -2 -12   41.16    1.85
   2  -2 -12   47.66    2.11
  -2   2  11   67.52    2.63
  -2   2  11   73.50    2.44
  -2   2  11   70.96    2.48
   2  -2 -11   70.44    2.24
   2  -2 -11   70.63    2.31
  -2   2  10    5.16    1.20
  -2   2  10    5.12    0.97
  -2   2  10    5.94    1.12
  -2   2  10    4.01    0.94
   2  -2 -10    5.22    0.90
   2  -2 -10    4.81    0.95
  -2   2   9   31.39    1.87
  -2   2   9   32.12    1.68
  -2   2   9   31.52    1.73
  -2   2   9   32.23    1.61
  -2   2   9   31.28    1.64
   2  -2  -9   31.19    1.54
   2  -2  -9   31.23    0.77
   2  -2  -9   32.49    1.57
  -2   2   8   51.94    2.14
  -2   2   8   58.82    1.98
  -2   2   8   53.06    2.05
  -2   2   8   55.91    2.08
  -2   2   8   55.53    1.92
  -2   2   8   53.90    1.94
   2  -2  -8   55.68    1.81
   2  -2  -8   55.60    0.86
   2  -2  -8   53.68    1.83
  -2   2   7   -0.69    0.79
  -2   2   7    0.24    0.61
  -2   2   7    0.36    0.78
  -2   2   7    0.41    0.73
  -2   2   7    0.54    0.61
  -2   2   7    0.08    0.61
   2  -2  -7    0.06    0.53
   2  -2  -7    0.09    0.23
   2  -2  -7   -0.21    0.60
  -2   2   6    4.13    1.01
  -2   2   6    4.21    0.75
  -2   2   6    2.69    0.89
  -2   2   6    5.88    0.97
  -2   2   6    5.29    0.81
   2  -2  -6    4.32    0.70
   2  -2  -6    3.24    0.38
   2  -2  -6    4.53    0.86
   2  -2  -6    3.25    0.73
  -2   2   5  228.91    3.55
  -2   2   5  248.21    3.15
  -2   2   5  243.52    3.59
  -2   2   5  241.43    1.68
  -2   2   5  237.69    3.35
  -2   2   5  246.61    3.11
   2  -2  -5  246.53    2.91
   2  -2  -5  232.93    3.53
   2  -2  -5  249.14    3.30
   2  -2  -5  243.51    2.94
  -2   2   4   22.17    1.34
  -2   2   4   24.10    1.23
  -2   2   4   26.47    1.42
  -2   2   4   24.54    0.73
  -2   2   4   23.65    1.30
  -2   2   4   25.56    1.22
   2  -2  -4   24.54    1.09
   2  -2  -4   24.12    1.53
   2  -2  -4   25.06    1.17
  -2   2   3   49.31    1.76
  -2   2   3   50.71    1.46
  -2   2   3   47.21    1.71
  -2   2   3   50.76    1.08
  -2   2   3   50.09    1.59
  -2   2   3   52.70    1.47
   2  -2  -3   52.29    1.34
   2  -2  -3   49.15    1.83
   2  -2  -3   51.31    1.38
  -2   2   2  129.12    2.42
  -2   2   2  135.10    2.07
  -2   2   2  132.52    2.49
  -2   2   2  139.82    2.09
   2  -2  -2  132.66    2.53
   2  -2  -2  139.01    1.89
   2  -2  -2  129.53    2.58
   2  -2  -2  134.68    1.91
  -2   2   1    9.42    1.10
  -2   2   1   10.42    0.97
  -2   2   1   11.73    0.96
  -2   2   1   11.26    1.20
  -2   2   1   11.03    0.90
   2  -2  -1   11.20    1.09
   2  -2  -1    9.88    0.75
   2  -2  -1   10.74    0.81
   2  -2  -1    9.29    1.11
   2  -2  -1   11.06    0.78
   2  -2  -1   10.60    0.79
  -2   2   0  283.85    3.29
  -2   2   0  293.78    2.90
  -2   2   0  301.22    2.86
  -2   2   0  302.99    2.86
  -2   2   0  284.36    3.54
  -2   2   0  291.35    2.85
  -2   2   0  303.78    2.87
   2  -2   0  288.50    3.28
   2  -2   0  299.65    2.53
   2  -2   0  309.60    2.59
   2  -2   0  283.48    3.60
   2  -2   0  301.01    2.59
   2  -2   0  308.54    2.65
  -2   2  -1  132.30    2.25
  -2   2  -1  128.25    2.46
  -2   2  -1  137.55    2.07
  -2   2  -1  136.36    2.05
  -2   2  -1  140.95    2.06
  -2   2  -1  133.77    2.54
  -2   2  -1  135.94    2.04
  -2   2  -1  143.61    2.07
   2  -2   1  133.98    2.27
   2  -2   1  137.00    2.08
   2  -2   1  141.32    1.84
   2  -2   1  141.30    1.84
   2  -2   1  132.02    2.54
   2  -2   1  137.79    1.84
   2  -2   1  138.62    1.87
  -2   2  -2   48.09    1.49
  -2   2  -2   47.97    1.73
  -2   2  -2   50.80    1.44
  -2   2  -2   49.61    1.43
  -2   2  -2   53.22    1.44
  -2   2  -2   50.69    1.75
  -2   2  -2   50.54    1.42
  -2   2  -2   51.51    1.41
   2  -2   2   50.54    1.50
   2  -2   2   52.60    1.47
   2  -2   2   51.10    1.27
   2  -2   2   52.44    1.29
   2  -2   2   48.42    1.81
   2  -2   2   51.28    1.27
   2  -2   2   52.60    1.32
  -2   2  -3  336.16    3.37
  -2   2  -3  319.38    3.91
  -2   2  -3  338.68    3.34
  -2   2  -3  344.85    3.34
  -2   2  -3  354.78    3.36
  -2   2  -3  333.90    3.95
  -2   2  -3  336.49    3.33
  -2   2  -3  350.64    3.35
   2  -2   3  333.10    3.33
   2  -2   3  334.45    3.93
   2  -2   3  340.21    3.37
   2  -2   3  343.76    3.02
   2  -2   3  355.75    3.08
   2  -2   3  329.49    4.03
   2  -2   3  340.36    3.05
   2  -2   3  351.32    3.13
  -2   2  -4   39.95    1.36
  -2   2  -4   37.15    1.69
  -2   2  -4   38.77    1.45
  -2   2  -4   41.49    1.44
  -2   2  -4   40.73    1.68
  -2   2  -4   39.07    1.44
  -2   2  -4   41.77    1.42
   2  -2   4   41.41    1.38
   2  -2   4   36.23    1.52
   2  -2   4   39.87    1.47
   2  -2   4   41.14    1.31
   2  -2   4   41.61    1.33
   2  -2   4   42.23    1.81
   2  -2   4   41.12    1.32
   2  -2   4   41.10    1.35
  -2   2  -5   33.89    1.29
  -2   2  -5   33.50    1.69
  -2   2  -5   35.62    1.49
  -2   2  -5   36.80    1.44
  -2   2  -5   35.59    1.59
  -2   2  -5   33.18    1.42
  -2   2  -5   34.88    1.41
   2  -2   5   34.75    1.30
   2  -2   5   34.63    1.64
   2  -2   5   33.42    1.48
   2  -2   5   35.70    1.32
   2  -2   5   36.37    1.36
   2  -2   5   34.08    1.72
   2  -2   5   35.11    1.37
  -2   2  -6  162.93    3.16
  -2   2  -6  175.39    2.87
  -2   2  -6  169.14    3.18
  -2   2  -6  169.33    2.83
  -2   2  -6  173.31    2.82
   2  -2   6  169.80    2.55
   2  -2   6  171.63    3.22
   2  -2   6  177.01    2.67
   2  -2   6  176.35    2.67
   2  -2   6  168.22    3.20
   2  -2   6  173.60    2.70
  -2   2  -7  121.33    2.92
  -2   2  -7  125.99    2.61
  -2   2  -7  128.48    2.91
  -2   2  -7  122.84    2.58
  -2   2  -7  131.82    2.62
   2  -2   7  127.69    2.31
   2  -2   7  127.19    2.92
   2  -2   7  130.79    2.46
   2  -2   7  135.55    2.50
   2  -2   7  126.61    2.96
   2  -2   7  129.48    2.50
  -2   2  -8    3.11    1.26
  -2   2  -8    1.80    0.71
  -2   2  -8    1.85    0.82
  -2   2  -8    1.13    0.74
  -2   2  -8    0.82    0.67
   2  -2   8    1.49    1.06
   2  -2   8    1.68    0.65
   2  -2   8    1.59    0.64
   2  -2   8    2.39    0.98
   2  -2   8    1.85    0.71
  -2   2  -9   -0.21    1.02
  -2   2  -9   -0.16    0.65
  -2   2  -9   -0.25    0.68
  -2   2  -9   -0.24    0.63
   2  -2   9    0.36    0.99
   2  -2   9    0.28    0.62
   2  -2   9    0.04    0.57
   2  -2   9   -1.18    0.81
   2  -2   9    0.06    0.65
  -2   2 -10   23.95    1.92
  -2   2 -10   23.10    1.61
  -2   2 -10   22.98    1.60
   2  -2  10   22.44    2.03
   2  -2  10   24.03    1.52
   2  -2  10   21.97    1.75
   2  -2  10   23.86    1.52
  -2   2 -11   53.96    2.55
  -2   2 -11   57.33    2.24
  -2   2 -11   56.07    2.26
   2  -2  11   57.31    2.12
   2  -2  11   50.18    2.37
   2  -2  11   57.37    2.14
  -2   2 -12   84.91    3.01
  -2   2 -12   92.82    2.86
  -2   2 -12   87.79    2.79
   2  -2  12   91.22    2.66
   2  -2  12   86.95    3.00
   2  -2  12   90.35    2.68
  -2   2 -13   36.27    2.08
  -2   2 -13   39.48    2.13
   2  -2  13   37.13    1.94
   2  -2  13   37.51    2.25
   2  -2  13   37.35    1.94
  -2   2 -14   32.58    2.06
  -2   2 -14   34.49    2.09
   2  -2  14   37.53    2.00
   2  -2  14   35.00    2.24
   2  -2  14   34.71    1.95
  -2   2 -15    8.21    1.31
  -2   2 -15    8.77    1.46
   2  -2  15    7.30    1.15
   2  -2  15    8.80    1.60
   2  -2  15    7.46    1.27
  -2   2 -16   -0.56    0.76
  -2   2 -16   -0.20    0.86
   2  -2  16    0.05    0.74
   2  -2  16    0.61    1.07
   2  -2  16    0.46    0.83
  -2   2 -17    0.81    0.90
  -2   2 -17    0.71    1.00
   2  -2  17    0.32    0.80
   2  -2  17    0.81    1.15
   2  -2  17    0.66    0.91
  -2   2 -18   17.59    1.90
  -2   2 -18   15.27    1.85
   2  -2  18   15.98    1.75
   2  -2  18   13.54    1.98
   2  -2  18   15.85    1.75
  -2   2 -19   40.73    2.62
  -2   2 -19   41.88    2.63
   2  -2  19   42.44    2.44
   2  -2  19   37.24    2.67
   2  -2  19   44.67    2.60
  -2   2 -20    0.72    1.00
  -2   2 -20    1.25    1.18
   2  -2  20    0.96    1.05
   2  -2  20    0.65    1.18
   2  -2  20    1.54    1.10
  -2   2 -21    0.87    1.03
  -2   2 -21    0.81    1.18
   2  -2  21    0.08    1.23
   2  -2  21   -0.53    0.96
  -2   2 -22    9.92    1.73
  -2   2 -22   10.36    1.86
   2  -2  22    7.94    1.86
   2  -2  22    9.59    1.70
  -2   2 -23    6.19    1.53
  -2   2 -23    5.74    1.61
   2  -2  23    4.04    1.63
   2  -2  23    5.94    1.55
  -2   2 -24    4.09    1.38
  -2   2 -24    4.89    1.59
   2  -2  24    5.09    1.84
   2  -2  24    4.58    1.49
  -2   2 -25   24.89    2.56
  -2   2 -25   25.40    2.67
   2  -2  25   22.09    2.68
   2  -2  25   27.30    2.61
  -2   2 -26    2.55    1.35
  -2   2 -26    2.19    1.54
   2  -2  26    4.31    1.83
   2  -2  26    3.21    1.44
  -2   2 -27    0.73    1.15
  -2   2 -27    0.76    1.40
   2  -2  27    1.07    1.41
   2  -2  27   -0.50    1.10
  -2   2 -28    6.46    2.03
   2  -2  28    9.39    2.27
   2  -2  28    6.70    1.78
  -2   2 -29   -0.15    1.47
   2  -2  29    1.52    1.73
   2  -2  29    1.95    1.37
  -2   2 -30    5.23    1.99
   2  -2  30    4.90    2.07
   2  -2  30    4.55    1.64
  -2   2 -31   12.69    2.57
   2  -2  31   10.81    2.56
   2  -2  31   10.80    2.18
  -2   2 -32    2.68    1.91
   2  -2  32    1.01    1.68
   2  -2  32    2.23    1.50
  -2   2 -33    3.27    1.97
   2  -2  33    5.71    2.29
  -2   2 -34    0.75    1.77
   2  -2  34    2.04    1.85
  -2   2 -35    0.49    1.71
   2  -2  35    0.80    1.85
  -2   2 -36    1.33    1.88
   2  -2  36    3.38    2.11
  -2   2 -37    3.24    2.16
   2  -2  37    3.92    2.24
  -2   1  38    0.79    1.92
  -2   1  37   -0.13    1.74
  -2   1  37   -0.97    1.58
  -2   1  36    1.38    1.87
  -2   1  36   -0.33    1.63
  -2   1  35    0.29    1.61
  -2   1  35   -0.28    1.57
   2  -1 -35    0.92    2.36
  -2   1  34    0.91    1.69
  -2   1  34    1.03    1.73
   2  -1 -34    0.25    1.36
  -2   1  33   -0.11    1.57
  -2   1  33   -2.36    1.45
   2  -1 -33   -0.79    1.32
  -2   1  32    1.01    1.66
  -2   1  32    0.77    1.65
   2  -1 -32   -0.27    1.33
  -2   1  31    0.15    1.47
  -2   1  31    0.08    1.58
   2  -1 -31    0.51    1.33
  -2   1  30   -0.15    1.49
  -2   1  30   -0.58    1.41
   2  -1 -30    0.08    1.38
  -2   1  29   -0.27    1.41
  -2   1  29    0.48    1.44
   2  -1 -29   -0.28    1.27
  -2   1  28   -0.19    1.38
  -2   1  28   -1.06    1.31
   2  -1 -28    0.89    1.37
  -2   1  27   -0.03    1.34
  -2   1  27   -1.09    1.30
   2  -1 -27   -0.98    1.22
  -2   1  26   -0.40    1.31
  -2   1  26   -0.66    1.14
  -2   1  26    1.18    1.39
   2  -1 -26    0.99    1.18
   2  -1 -26   -1.54    1.18
  -2   1  25   -0.48    1.26
  -2   1  25   -0.02    1.10
  -2   1  25   -0.18    1.25
   2  -1 -25   -0.01    0.92
   2  -1 -25   -0.21    1.20
  -2   1  24   -0.96    1.15
  -2   1  24   -0.43    1.05
  -2   1  24    0.08    1.21
   2  -1 -24    0.26    0.89
   2  -1 -24    0.60    1.25
  -2   1  23   -0.13    1.20
  -2   1  23    0.28    1.07
  -2   1  23   -0.22    1.14
   2  -1 -23    1.57    1.01
   2  -1 -23   -0.58    1.11
  -2   1  22    0.61    1.18
  -2   1  22    0.10    1.06
  -2   1  22    0.84    1.14
   2  -1 -22   -0.12    0.86
   2  -1 -22   -1.08    1.07
  -2   1  21   -1.05    0.86
  -2   1  21   -0.12    1.10
   2  -1 -21   -0.32    0.83
   2  -1 -21    0.87    1.12
  -2   1  20    0.12    0.86
  -2   1  20    0.47    1.04
   2  -1 -20    0.64    0.86
   2  -1 -20   -0.57    1.01
  -2   1  19   -0.44    0.80
  -2   1  19   -0.38    0.91
   2  -1 -19    0.99    0.91
   2  -1 -19   -0.52    0.93
  -2   1  18   -0.24    0.79
  -2   1  18   -0.54    0.84
   2  -1 -18   -0.28    0.80
   2  -1 -18    0.19    0.90
  -2   1  17    0.19    0.81
  -2   1  17   -0.20    0.84
   2  -1 -17    0.02    0.78
   2  -1 -17    0.10    0.87
  -2   1  16    0.63    0.79
  -2   1  16   -0.12    0.86
   2  -1 -16    0.45    0.77
   2  -1 -16   -0.04    0.86
  -2   1  15    0.05    0.76
  -2   1  15   -0.03    0.83
   2  -1 -15   -0.34    0.73
   2  -1 -15   -0.27    0.82
  -2   1  14    0.04    0.74
  -2   1  14    0.73    0.86
   2  -1 -14   -0.20    0.74
   2  -1 -14   -0.37    0.83
  -2   1  13    0.26    0.73
  -2   1  13    0.52    0.81
   2  -1 -13   -0.04    0.71
   2  -1 -13   -0.30    0.79
  -2   1  12   -0.53    0.70
  -2   1  12   -0.94    0.75
   2  -1 -12   -0.10    0.73
   2  -1 -12   -1.16    0.77
  -2   1  11   -0.20    0.67
  -2   1  11    0.29    0.74
   2  -1 -11    0.14    0.71
   2  -1 -11   -0.02    0.79
  -2   1  10   -0.15    0.78
  -2   1  10   -0.30    0.61
  -2   1  10    0.22    0.68
   2  -1 -10    1.34    0.73
   2  -1 -10    0.23    0.71
  -2   1   9    0.19    0.73
  -2   1   9   -0.49    0.62
  -2   1   9    0.01    0.70
  -2   1   9   -0.32    0.67
   2  -1  -9   -0.29    0.63
   2  -1  -9    0.07    0.69
  -2   1   8    0.20    0.73
  -2   1   8   -0.29    0.60
  -2   1   8    0.07    0.63
  -2   1   8   -0.18    0.68
   2  -1  -8    0.36    0.63
   2  -1  -8    0.64    0.74
   2  -1  -8   -0.53    0.66
  -2   1   7    0.53    0.75
  -2   1   7   -0.04    0.61
  -2   1   7    0.57    0.62
  -2   1   7    0.59    0.68
   2  -1  -7    0.19    0.59
   2  -1  -7   -0.10    0.64
   2  -1  -7    0.58    0.68
   2  -1  -7    0.19    0.56
  -2   1   6   -0.12    0.72
  -2   1   6    0.16    0.59
  -2   1   6    0.12    0.63
  -2   1   6    0.16    0.59
  -2   1   6   -0.31    0.61
   2  -1  -6   -0.08    0.47
   2  -1  -6   -0.96    0.52
   2  -1  -6    0.28    0.63
  -2   1   5   -0.12    0.67
  -2   1   5    0.04    0.57
  -2   1   5   -0.17    0.58
  -2   1   5    0.43    0.68
  -2   1   5   -0.35    0.53
  -2   1   5   -0.06    0.61
   2  -1  -5   -0.12    0.67
   2  -1  -5   -0.11    0.39
   2  -1  -5    0.09    0.65
   2  -1  -5   -0.01    0.59
  -2   1   4   -0.32    0.59
  -2   1   4   -0.38    0.50
  -2   1   4   -0.08    0.56
  -2   1   4   -0.07    0.63
  -2   1   4   -0.10    0.54
   2  -1  -4    0.40    0.67
   2  -1  -4    0.19    0.23
   2  -1  -4    0.11    0.57
   2  -1  -4   -0.11    0.55
  -2   1   3   -0.40    0.55
  -2   1   3    0.09    0.43
  -2   1   3    0.64    0.55
  -2   1   3   -0.42    0.49
  -2   1   3    0.29    0.48
   2  -1  -3    0.12    0.61
   2  -1  -3    0.04    0.08
   2  -1  -3   -0.29    0.55
   2  -1  -3   -0.38    0.49
   2  -1  -3   -0.03    0.50
  -2   1   2    0.00    0.51
  -2   1   2    0.02    0.42
  -2   1   2   -0.08    0.46
  -2   1   2    0.09    0.50
  -2   1   2    0.48    0.41
   2  -1  -2   -0.31    0.50
   2  -1  -2   -0.01    0.04
   2  -1  -2    0.42    0.49
   2  -1  -2    0.13    0.44
  -2   1   1    0.07    0.43
  -2   1   1   -0.01    0.35
  -2   1   1    0.18    0.44
  -2   1   1    0.16    0.36
   2  -1  -1    0.29    0.50
   2  -1  -1    0.02    0.05
   2  -1  -1    0.18    0.45
   2  -1  -1   -0.30    0.38
  -2   1   0    0.42    0.40
  -2   1   0    0.05    0.25
  -2   1   0    0.43    0.35
  -2   1   0   -0.18    0.40
  -2   1   0   -0.09    0.34
   2  -1   0    0.14    0.45
   2  -1   0    0.02    0.05
   2  -1   0    0.03    0.45
   2  -1   0    0.22    0.30
   2  -1   0    0.31    0.39
  -2   1  -1   -0.12    0.37
  -2   1  -1   -0.05    0.47
  -2   1  -1    0.65    0.29
  -2   1  -1    0.15    0.36
  -2   1  -1    0.16    0.36
  -2   1  -1    0.32    0.48
  -2   1  -1    0.11    0.40
  -2   1  -1   -0.09    0.35
   2  -1   1    0.22    0.45
   2  -1   1    0.01    0.48
   2  -1   1   -0.14    0.27
   2  -1   1    0.42    0.32
   2  -1   1   -0.01    0.04
   2  -1   1    0.44    0.51
   2  -1   1    0.54    0.33
   2  -1   1   -0.24    0.39
  -2   1  -2   -0.13    0.39
  -2   1  -2   -0.75    0.54
  -2   1  -2   -0.24    0.42
  -2   1  -2    0.18    0.40
  -2   1  -2   -0.49    0.50
  -2   1  -2    0.27    0.46
  -2   1  -2    0.28    0.40
   2  -1   2   -0.16    0.44
   2  -1   2    0.15    0.57
   2  -1   2    0.33    0.39
   2  -1   2   -0.02    0.04
   2  -1   2    0.09    0.58
   2  -1   2    0.32    0.38
   2  -1   2   -0.19    0.43
  -2   1  -3   -0.19    0.46
  -2   1  -3   -0.37    0.68
  -2   1  -3    0.01    0.49
  -2   1  -3    0.19    0.48
  -2   1  -3   -0.21    0.61
  -2   1  -3    0.46    0.52
  -2   1  -3    0.14    0.45
   2  -1   3    0.14    0.51
   2  -1   3   -0.72    0.68
   2  -1   3    0.42    0.45
   2  -1   3    0.02    0.10
   2  -1   3   -0.04    0.63
   2  -1   3    0.14    0.44
   2  -1   3    0.44    0.51
  -2   1  -4   -1.07    0.77
  -2   1  -4    0.46    0.58
  -2   1  -4    0.30    0.71
  -2   1  -4    0.43    0.57
  -2   1  -4    0.18    0.53
   2  -1   4    0.38    0.54
   2  -1   4   -1.44    0.72
   2  -1   4    0.04    0.49
   2  -1   4   -0.06    0.26
   2  -1   4   -0.55    0.66
   2  -1   4    0.13    0.48
   2  -1   4    0.19    0.57
  -2   1  -5   -0.96    0.91
  -2   1  -5    0.09    0.59
  -2   1  -5    1.79    0.77
  -2   1  -5    0.73    0.66
  -2   1  -5   -0.18    0.57
   2  -1   5   -0.16    0.56
   2  -1   5    0.52    0.90
   2  -1   5    0.32    0.56
   2  -1   5    0.44    0.77
   2  -1   5   -0.20    0.52
   2  -1   5   -0.26    0.59
  -2   1  -6    0.81    0.94
  -2   1  -6    0.09    0.62
  -2   1  -6   -0.14    0.63
  -2   1  -6   -0.45    0.60
   2  -1   6   -0.83    0.79
   2  -1   6    0.01    0.58
   2  -1   6    1.00    0.83
   2  -1   6    0.54    0.62
   2  -1   6    0.65    0.65
  -2   1  -7    0.60    0.90
  -2   1  -7    0.09    0.63
  -2   1  -7    0.44    0.69
  -2   1  -7    0.29    0.60
   2  -1   7   -0.09    0.80
   2  -1   7    1.05    0.65
   2  -1   7    0.04    0.76
   2  -1   7    0.31    0.59
   2  -1   7   -0.18    0.63
  -2   1  -8    0.72    0.64
  -2   1  -8   -0.41    0.63
  -2   1  -8   -0.01    0.62
   2  -1   8    0.38    0.83
   2  -1   8    0.05    0.59
   2  -1   8   -0.44    0.73
   2  -1   8    0.67    0.66
  -2   1  -9   -0.15    0.66
  -2   1  -9   -0.07    0.72
  -2   1  -9    0.61    1.08
   2  -1   9    0.19    0.85
   2  -1   9   -0.12    0.61
   2  -1   9    0.22    0.85
   2  -1   9    0.46    0.72
  -2   1 -10    0.04    0.69
  -2   1 -10    0.11    0.70
   2  -1  10   -0.19    0.94
   2  -1  10    0.21    0.64
   2  -1  10   -0.24    0.68
  -2   1 -11   -0.40    0.69
  -2   1 -11    0.11    0.76
   2  -1  11   -0.30    1.00
   2  -1  11   -0.06    0.68
   2  -1  11    0.40    0.75
  -2   1 -12    0.04    0.74
  -2   1 -12    0.66    0.83
   2  -1  12    0.05    0.73
   2  -1  12   -0.08    0.77
  -2   1 -13    0.11    0.79
  -2   1 -13   -0.19    0.78
   2  -1  13   -0.51    0.72
   2  -1  13   -0.49    0.77
  -2   1 -14    0.12    0.80
  -2   1 -14   -0.38    0.83
   2  -1  14    0.28    0.77
   2  -1  14   -0.03    0.78
  -2   1 -15   -0.37    0.76
  -2   1 -15    0.65    0.83
   2  -1  15   -0.80    0.72
   2  -1  15    0.38    0.86
  -2   1 -16   -0.79    0.74
  -2   1 -16   -0.45    0.86
   2  -1  16    0.23    0.79
   2  -1  16   -0.25    0.84
  -2   1 -17    0.47    0.81
  -2   1 -17    0.32    0.90
   2  -1  17   -0.91    0.72
   2  -1  17    1.31    0.98
  -2   1 -18   -0.02    0.84
  -2   1 -18   -0.17    0.95
   2  -1  18   -0.03    0.81
   2  -1  18   -0.48    0.89
  -2   1 -19   -0.40    0.84
  -2   1 -19    0.02    1.02
   2  -1  19    0.35    0.91
   2  -1  19    0.64    0.94
  -2   1 -20   -0.68    0.85
  -2   1 -20    0.54    1.09
   2  -1  20   -0.47    0.90
   2  -1  20    0.35    1.00
  -2   1 -21   -0.27    0.91
  -2   1 -21   -0.71    1.05
[truncated: 2,650,917 more chars]
