# Supplementary material for: Bis{bis­(azido-κN)bis­[bis­(pyridin-2-yl-κN)amine]cobalt(III)} sulfate dihydrate
Source: Acta Crystallogr E Crystallogr Commun. 2016 Mar 8;72(Pt 4):470–6. doi: 10.1107/S2056989016003662 (PMC4910331; doi:10.1107/S2056989016003662)
Supplement: Supplementary file 2 [file e-72-00470-Isup2.hkl]

data_I                                                                          
_shelx_title ' updated cell3 in C2/c'                                           
_shelx_refln_list_code          4                                               
_shelx_F_calc_maximum      601.40                                               
_exptl_crystal_F_000      2264.00                                               
_reflns_d_resolution_high  0.7091                                               
                                                                                
loop_                                                                           
 _space_group_symop_operation_xyz                                               
 'x, y, z'                                                                      
 '-x, y, -z+1/2'                                                                
 'x+1/2, y+1/2, z'                                                              
 '-x+1/2, y+1/2, -z+1/2'                                                        
 '-x, -y, -z'                                                                   
 'x, -y, z-1/2'                                                                 
 '-x+1/2, -y+1/2, -z'                                                           
 'x+1/2, -y+1/2, z-1/2'                                                         
                                                                                
_cell_length_a    19.9014                                                       
_cell_length_b     8.7044                                                       
_cell_length_c    27.1181                                                       
_cell_angle_alpha  90.000                                                       
_cell_angle_beta   90.753                                                       
_cell_angle_gamma  90.000                                                       
                                                                                
_shelx_F_squared_multiplier     1.000                                           
                                                                                
loop_                                                                           
 _refln_index_h                                                                 
 _refln_index_k                                                                 
 _refln_index_l                                                                 
 _refln_F_squared_calc                                                          
 _refln_F_squared_meas                                                          
 _refln_F_squared_sigma                                                         
 _refln_observed_status                                                         
   4   0   0      43837.37      45099.65       347.82 o                         
   6   0   0      17910.49      18745.81       248.54 o                         
   8   0   0      49834.92      49926.80       594.51 o                         
  10   0   0        595.32        764.41        86.18 o                         
  12   0   0      12338.14      12490.07       234.04 o                         
  14   0   0       8375.35       8730.82       262.70 o                         
  16   0   0        629.28        746.30       146.84 o                         
  18   0   0       2014.62       2035.56       194.59 o                         
  20   0   0       3736.65       3925.85       249.07 o                         
  22   0   0        176.52        176.55       195.41 o                         
  24   0   0       5455.75       5765.52       437.10 o                         
  26   0   0         60.83        296.77       367.23 o                         
  28   0   0         91.19        261.42       396.52 o                         
   1   1   0      30063.06      20510.02      1710.04 o                         
   3   1   0      58954.46      50844.78      3988.77 o                         
   5   1   0      52974.17      53920.22       296.66 o                         
   7   1   0       8976.29       8090.11       443.00 o                         
   9   1   0      13530.33      13470.50       653.35 o                         
  11   1   0       5500.41       4736.46       116.22 o                         
  13   1   0       3648.24       3340.92       108.97 o                         
  15   1   0       1838.81       1892.98       102.94 o                         
  17   1   0         41.14         -2.91        51.01 o                         
  19   1   0       5969.85       5726.95       188.04 o                         
  21   1   0       2179.72       2151.47       167.70 o                         
  23   1   0        541.33        632.88       173.30 o                         
  25   1   0        172.64          0.81       183.62 o                         
  27   1   0        434.92        541.27       280.45 o                         
   0   2   0      11643.65      13009.46       170.80 o                         
   2   2   0      80309.15      84939.62       476.34 o                         
   4   2   0      29289.71      28145.46       228.78 o                         
   6   2   0        214.87        118.92        25.21 o                         
   8   2   0       1569.13       1569.24        80.09 o                         
  10   2   0       2120.08       2197.19        94.18 o                         
  12   2   0        706.74        671.03        70.30 o                         
  14   2   0        879.16        792.96        82.15 o                         
  16   2   0       6129.26       6110.52       175.77 o                         
  18   2   0       1926.33       1926.75       125.61 o                         
  20   2   0        369.60        351.83       132.17 o                         
  22   2   0        402.28        289.82       151.28 o                         
  24   2   0        866.92        735.11       202.91 o                         
  26   2   0        780.10        887.66       227.63 o                         
   1   3   0       2225.25       2185.37        65.42 o                         
   3   3   0       8747.02       8696.63       104.86 o                         
   5   3   0      29189.37      33172.72       268.45 o                         
   7   3   0       5887.50       6010.15       193.32 o                         
   9   3   0       2577.72       2749.48       102.94 o                         
  11   3   0        132.29         65.61        52.39 o                         
  13   3   0        409.84        506.97        69.02 o                         
  15   3   0       1560.53       1816.07        92.46 o                         
  17   3   0       1753.46       1960.35       117.60 o                         
  19   3   0        112.25        201.86       132.99 o                         
  21   3   0         37.98        -94.54       132.18 o                         
  23   3   0        187.13        197.80       166.87 o                         
  25   3   0         78.17         72.45       178.60 o                         
  27   3   0        364.29        395.30       248.06 o                         
   0   4   0       8628.26       8519.16       114.18 o                         
   2   4   0       7122.31       7540.74       121.74 o                         
   4   4   0       3973.30       3479.64       295.54 o                         
   6   4   0       2565.18       3062.37       112.89 o                         
   8   4   0       2793.90       2736.34       109.27 o                         
  10   4   0       6025.15       5652.08       137.89 o                         
  12   4   0       4407.87       4082.17       250.02 o                         
  14   4   0       1902.94       1863.52       116.24 o                         
  16   4   0       1245.21       1313.99       120.52 o                         
  18   4   0       1081.19        921.47       148.09 o                         
  20   4   0         37.30       -146.06       146.06 o                         
  22   4   0       1459.75       1601.65       196.98 o                         
  24   4   0       1117.25       1086.81       208.63 o                         
  26   4   0         14.75        -63.58       210.59 o                         
   1   5   0       8738.85       8148.51       120.97 o                         
   3   5   0      14891.55      14527.92       197.02 o                         
   5   5   0      10938.59       9976.97       218.54 o                         
   7   5   0       3431.92       3699.30       137.09 o                         
   9   5   0       1144.01       1116.56        98.67 o                         
  11   5   0       6897.86       7071.59       146.13 o                         
  13   5   0         67.59        129.97        85.37 o                         
  15   5   0        914.59        912.59       121.52 o                         
  17   5   0        122.91        312.29       117.59 o                         
  19   5   0       3784.90       3971.71       224.56 o                         
  21   5   0        125.69        115.60       163.60 o                         
  23   5   0       1337.67       1218.56       205.26 o                         
  25   5   0          1.70        -38.87       222.43 o                         
   0   6   0       6369.62       6132.03       146.53 o                         
   2   6   0         49.67        147.62        45.83 o                         
   4   6   0       2666.99       2433.85       127.09 o                         
   6   6   0       2645.36       2809.73       117.65 o                         
   8   6   0      23147.25      23640.82       394.65 o                         
  10   6   0          5.46         57.22        91.35 o                         
  12   6   0      10623.22      10720.83       214.59 o                         
  14   6   0        869.59        943.75       145.09 o                         
  16   6   0       4508.87       4898.61       211.41 o                         
  18   6   0        204.28        298.03       137.64 o                         
  20   6   0       1049.05       1141.50       208.62 o                         
  22   6   0        288.31        208.88       218.74 o                         
  24   6   0        536.22        480.82       268.93 o                         
   1   7   0       4508.43       4665.85       110.77 o                         
   3   7   0       5892.09       5755.06       125.97 o                         
   5   7   0        743.93        733.32       121.02 o                         
   7   7   0        641.69        706.11       129.99 o                         
   9   7   0       3923.53       3961.47       196.87 o                         
  11   7   0       7383.53       7270.42       352.05 o                         
  13   7   0       2457.10       2753.45       193.79 o                         
  15   7   0       2933.63       3146.17       209.84 o                         
  17   7   0        463.85        374.49       172.21 o                         
  19   7   0       3086.54       3202.74       265.13 o                         
  21   7   0        714.64        532.69       228.32 o                         
  23   7   0        298.48        440.92       257.16 o                         
   0   8   0       1964.47       1898.42       167.89 o                         
   2   8   0        113.23        106.65        66.00 o                         
   4   8   0        149.97        148.06        66.62 o                         
   6   8   0        405.04        295.01       123.31 o                         
   8   8   0       3458.50       3480.66       220.82 o                         
  10   8   0        262.77        240.75       153.50 o                         
  12   8   0        420.06        466.64       189.07 o                         
  14   8   0       1071.80       1120.52       160.72 o                         
  16   8   0        964.04       1058.80       163.92 o                         
  18   8   0         53.72        161.32       182.50 o                         
  20   8   0        795.35        545.77       226.74 o                         
   1   9   0          7.57        -66.80        97.09 o                         
   3   9   0        149.12        156.63        74.93 o                         
   5   9   0        349.19        285.36        86.35 o                         
   7   9   0          7.14          0.15       167.32 o                         
   9   9   0          4.94        -25.56       227.15 o                         
  11   9   0          3.34        -62.07       195.05 o                         
  13   9   0        449.52        557.96       236.12 o                         
  15   9   0        219.38        271.51       108.55 o                         
  17   9   0         64.45        254.44       170.73 o                         
  19   9   0         41.19         74.95       204.26 o                         
   0  10   0        406.50        413.64       158.98 o                         
   2  10   0        288.94        284.64       115.86 o                         
   4  10   0       1714.32       1542.21       186.10 o                         
   6  10   0        588.00        604.68       103.65 o                         
   8  10   0        566.93        580.07       269.30 o                         
  10  10   0         12.26        242.56       257.83 o                         
  12  10   0         43.62        180.98       252.81 o                         
  14  10   0         17.10        175.16       208.20 o                         
  16  10   0        276.75        588.57       269.98 o                         
   1  11   0         24.12         14.44       162.14 o                         
   3  11   0       2183.07       2175.65       267.99 o                         
   5  11   0        736.05        908.92       184.73 o                         
   7  11   0       1032.76        955.94       170.74 o                         
   9  11   0         77.87        281.72       231.91 o                         
  11  11   0        714.46       1038.53       314.63 o                         
   0  12   0        579.28        483.33       616.30 o                         
   2  12   0         33.64        212.17       230.23 o                         
   4  12   0        331.21        386.55       277.81 o                         
 -27   1   1        487.43        314.01       269.75 o                         
 -25   1   1         52.84        137.91       184.64 o                         
 -23   1   1        439.95        597.59       170.16 o                         
 -21   1   1        222.09        164.09       114.42 o                         
 -19   1   1        516.39        509.42       101.97 o                         
 -17   1   1       3607.64       3044.96       238.34 o                         
 -15   1   1        778.04        911.24        82.04 o                         
 -13   1   1       1067.43       1049.71        74.62 o                         
 -11   1   1       5382.43       5300.74       132.18 o                         
  -9   1   1      20702.02      22062.53       157.28 o                         
  -7   1   1       1917.76       1633.22        90.43 o                         
  -5   1   1      52567.78      56192.28       327.18 o                         
  -3   1   1       1536.55       1772.58        68.92 o                         
  -1   1   1      13433.14      11083.54       983.90 o                         
   1   1   1      10173.36       9001.00       292.41 o                         
   3   1   1        234.24        293.54        30.94 o                         
   5   1   1      59436.22      60674.40       377.95 o                         
   7   1   1       5917.24       5943.67       113.26 o                         
   9   1   1      12799.71      13223.09       150.24 o                         
  11   1   1        506.08        542.14        59.02 o                         
  13   1   1       7547.55       7593.18       166.53 o                         
  15   1   1       2384.41       2106.16       114.92 o                         
  17   1   1        286.97        198.44        57.40 o                         
  19   1   1       1064.65       1238.87       119.25 o                         
  21   1   1        873.61        912.08       144.50 o                         
  23   1   1        111.91         89.77       156.71 o                         
  25   1   1        761.90        702.00       215.13 o                         
  27   1   1          4.15        337.46       269.82 o                         
 -26   2   1        428.58        464.57       209.83 o                         
 -24   2   1         23.51        177.79       169.76 o                         
 -22   2   1       6497.40       6880.43       321.27 o                         
 -20   2   1          2.47        100.06       115.40 o                         
 -18   2   1         47.05        -27.00        77.83 o                         
 -16   2   1       1342.86       1305.17        97.42 o                         
 -14   2   1       5662.75       5543.13       128.46 o                         
 -12   2   1        194.94        193.72        53.25 o                         
 -10   2   1      11805.52      12049.12       133.94 o                         
  -8   2   1       7084.97       7109.06       108.23 o                         
  -6   2   1        175.99         92.10        29.45 o                         
  -4   2   1      27598.76      27727.97       573.28 o                         
  -2   2   1       2935.87       3035.95        66.32 o                         
   0   2   1      15562.69      16395.86       110.93 o                         
   2   2   1      36810.21      39167.38       198.01 o                         
   4   2   1      25313.66      26628.45       181.07 o                         
   6   2   1       7603.57       6936.43       769.92 o                         
   8   2   1      11342.25      11885.34       155.41 o                         
  10   2   1      19243.49      20401.97       199.57 o                         
  12   2   1       3273.78       3237.73       114.40 o                         
  14   2   1       5551.80       5450.90       141.05 o                         
  16   2   1         54.45        138.07        86.45 o                         
  18   2   1        732.30        824.05       109.14 o                         
  20   2   1       2779.86       2759.82       193.00 o                         
  22   2   1        906.02        869.78       171.22 o                         
  24   2   1       2677.83       2236.04       256.15 o                         
  26   2   1       1005.25       1215.99       241.21 o                         
 -27   3   1        278.08        572.05       251.88 o                         
 -25   3   1        565.59        540.85       198.40 o                         
 -23   3   1        367.19        441.62       175.36 o                         
 -21   3   1        839.97        772.08       159.39 o                         
 -19   3   1       4563.21       4314.75       236.34 o                         
 -17   3   1       1188.33       1375.51        99.62 o                         
 -15   3   1       3314.95       3338.14       101.69 o                         
 -13   3   1       6519.74       6668.05       131.37 o                         
 -11   3   1      17657.97      14710.93       925.14 o                         
  -9   3   1        375.04        382.45        59.27 o                         
  -7   3   1       2434.21       1941.92        95.42 o                         
  -5   3   1        318.45        287.81        46.29 o                         
  -3   3   1      11799.14      10971.30       118.40 o                         
  -1   3   1        326.87        264.46        43.12 o                         
   1   3   1        105.21        212.92        46.50 o                         
   3   3   1       8985.08       8314.12        95.62 o                         
   5   3   1      30511.55      29680.73       224.11 o                         
   7   3   1       1480.91       1784.30        78.79 o                         
   9   3   1       1683.09       1457.43        76.87 o                         
  11   3   1         73.33         12.07        37.55 o                         
  13   3   1       9684.48       9410.32       159.06 o                         
  15   3   1          0.63        -62.92        62.92 o                         
  17   3   1       3255.23       3323.05       136.50 o                         
  19   3   1        324.30        176.27       135.61 o                         
  21   3   1       4288.81       4554.55       268.09 o                         
  23   3   1         36.68        100.37       158.65 o                         
  25   3   1        436.35        457.04       205.64 o                         
  27   3   1        168.42         31.27       231.11 o                         
 -26   4   1        166.98        308.49       249.99 o                         
 -24   4   1         23.15        111.59       172.38 o                         
 -22   4   1       1202.65       1169.75       183.51 o                         
 -20   4   1        343.49        296.59       153.09 o                         
 -18   4   1         53.03        -17.00       120.51 o                         
 -16   4   1         10.20         61.59        90.68 o                         
 -14   4   1      15728.92      15996.45       220.55 o                         
 -12   4   1       4589.02       4375.34       130.30 o                         
 -10   4   1       5113.48       4480.40        98.24 o                         
  -8   4   1       2267.66       2231.78        99.17 o                         
  -6   4   1       2934.93       2629.62        82.15 o                         
  -4   4   1        127.68         84.32        35.07 o                         
  -2   4   1      40891.32      43109.92       269.16 o                         
   0   4   1      21578.80      21376.72       115.37 o                         
   2   4   1      25971.31      24905.72       183.46 o                         
   4   4   1       6767.30       6791.23       327.87 o                         
   6   4   1      13880.57      14957.91       406.29 o                         
   8   4   1        367.18        290.98        67.19 o                         
  10   4   1       8550.48       7997.52       155.99 o                         
  12   4   1       2140.00       2160.11       142.92 o                         
  14   4   1         31.83        -18.41        81.16 o                         
  16   4   1        777.80        943.95       115.19 o                         
  18   4   1       2040.26       2178.45       183.14 o                         
  20   4   1        248.48        163.34       156.96 o                         
  22   4   1        254.23        259.16       175.94 o                         
  24   4   1        881.00        785.36       201.33 o                         
  26   4   1        189.13         48.48       209.05 o                         
 -25   5   1         47.76          9.27       229.58 o                         
 -23   5   1         13.54         24.41       154.87 o                         
 -21   5   1         48.31        103.49       154.19 o                         
 -19   5   1        713.62        770.15       153.14 o                         
 -17   5   1        418.23        384.16       118.64 o                         
 -15   5   1        515.38        522.00       110.13 o                         
 -13   5   1       1966.66       2061.28       114.80 o                         
 -11   5   1       1820.37       1664.50        86.75 o                         
  -9   5   1        121.84         37.11        71.97 o                         
  -7   5   1       2816.50       2871.84       124.74 o                         
  -5   5   1       3551.88       3397.49       116.37 o                         
  -3   5   1        925.27        721.80        81.46 o                         
  -1   5   1        997.15        995.14        45.67 o                         
   1   5   1      10419.92       9664.46       101.01 o                         
   3   5   1       6499.57       6525.32       136.62 o                         
   5   5   1       7880.88       6941.83       225.35 o                         
   7   5   1        844.08        862.91        94.54 o                         
   9   5   1         49.35         82.65        74.76 o                         
  11   5   1        206.53        244.50        80.25 o                         
  13   5   1       1124.27       1182.24       117.83 o                         
  15   5   1        402.60        408.33       108.61 o                         
  17   5   1         74.58        167.84       113.76 o                         
  19   5   1          7.39         82.00       131.68 o                         
  21   5   1       1001.80        952.24       195.68 o                         
  23   5   1         81.84        126.16       172.07 o                         
  25   5   1         63.39        155.78       231.25 o                         
 -24   6   1        496.05        627.39       282.96 o                         
 -22   6   1         35.89        260.71       217.71 o                         
 -20   6   1        305.77        248.84       163.13 o                         
 -18   6   1          7.02        -15.90       120.94 o                         
 -16   6   1        160.61        286.09       115.49 o                         
 -14   6   1        772.20        810.07       116.52 o                         
 -12   6   1        313.39        407.56        78.70 o                         
 -10   6   1       1136.75       1342.58       122.42 o                         
  -8   6   1       3216.32       3367.82       156.80 o                         
  -6   6   1        542.21        597.34        75.26 o                         
  -4   6   1       3629.34       3899.22       158.15 o                         
  -2   6   1        177.13        174.47        51.87 o                         
   0   6   1        412.16        453.98        49.93 o                         
   2   6   1       1424.11       1262.75        68.34 o                         
   4   6   1       1816.56       1834.17        96.96 o                         
   6   6   1         73.86        -31.63        63.96 o                         
   8   6   1         37.31         87.02        87.05 o                         
  10   6   1        422.69        574.05       126.91 o                         
  12   6   1       1017.42       1102.81       113.91 o                         
  14   6   1         30.15        -51.28       115.92 o                         
  16   6   1        102.29        182.07       112.32 o                         
  18   6   1         60.77        -64.14       124.19 o                         
  20   6   1          4.76         62.32       164.92 o                         
  22   6   1          6.74         59.20       224.55 o                         
  24   6   1         14.05         70.51       256.60 o                         
 -23   7   1         18.50       -126.51       237.62 o                         
 -21   7   1          8.78        141.70       208.08 o                         
 -19   7   1        309.02        539.56       159.06 o                         
 -17   7   1        563.77        658.74       149.15 o                         
 -15   7   1        406.36        374.57       149.77 o                         
 -13   7   1        485.97        776.43       278.97 o                         
 -11   7   1        650.37        836.84       217.97 o                         
  -9   7   1        359.46        365.42       113.05 o                         
  -7   7   1        414.88        243.86       102.83 o                         
  -5   7   1         10.20        -19.00        95.17 o                         
  -3   7   1        531.68        568.35        68.77 o                         
  -1   7   1        889.52        838.61        72.09 o                         
   1   7   1        358.24        285.93        56.94 o                         
   3   7   1        802.19        661.13        66.19 o                         
   5   7   1        147.56        172.94        71.77 o                         
   7   7   1       1864.06       1976.58       165.62 o                         
   9   7   1        356.43        398.34       144.25 o                         
  11   7   1          1.14          6.46       201.27 o                         
  13   7   1       1883.97       1941.85       171.44 o                         
  15   7   1         89.81        176.43       146.59 o                         
  17   7   1        285.10        491.30       147.04 o                         
  19   7   1         84.00        270.59       179.27 o                         
  21   7   1        554.29        640.73       250.08 o                         
  23   7   1         42.90         60.03       267.43 o                         
 -20   8   1         16.86       -156.57       200.71 o                         
 -18   8   1        943.66       1088.53       208.54 o                         
 -16   8   1        767.31        769.45       136.68 o                         
 -14   8   1       3500.23       3886.05       496.32 o                         
 -12   8   1        774.25        860.71       231.51 o                         
 -10   8   1        877.38        947.82       180.67 o                         
  -8   8   1        205.05        253.24       130.11 o                         
  -6   8   1       4920.75       4973.86       227.67 o                         
  -4   8   1        120.14         74.57        71.61 o                         
  -2   8   1         68.40         84.40        65.30 o                         
   0   8   1       1532.52       1459.93       113.30 o                         
   2   8   1       2699.45       3076.39       116.66 o                         
   4   8   1         89.37        120.27        65.76 o                         
   6   8   1       1073.68       1143.99       166.56 o                         
   8   8   1        880.39        781.12       153.33 o                         
  10   8   1       4284.74       4223.48       317.48 o                         
  12   8   1        287.14        332.82       209.26 o                         
  14   8   1       1376.87       1495.14       176.97 o                         
  16   8   1        305.01        420.77       128.16 o                         
  18   8   1        602.59        489.07       194.71 o                         
  20   8   1        266.64        442.26       228.22 o                         
 -19   9   1        576.73        632.72       232.14 o                         
 -17   9   1        355.80        479.70       177.79 o                         
 -15   9   1        229.58        286.32       116.10 o                         
 -13   9   1        197.87        319.75       220.37 o                         
 -11   9   1        762.50        954.08       255.17 o                         
  -9   9   1        642.04        595.25       257.46 o                         
  -7   9   1        785.56        843.96       267.06 o                         
  -5   9   1         22.36        -29.29        64.30 o                         
  -3   9   1       2501.65       2779.98       153.73 o                         
  -1   9   1        724.84        735.48        97.42 o                         
   1   9   1        426.35        432.87       110.18 o                         
   3   9   1         28.41         10.57        77.11 o                         
   5   9   1       5162.37       4956.04       253.79 o                         
   7   9   1       1781.84       1404.95       241.45 o                         
   9   9   1        986.89       1350.01       297.26 o                         
  11   9   1        112.24        162.58       208.31 o                         
  13   9   1        830.32        982.26       258.08 o                         
  15   9   1        167.30        223.96       205.28 o                         
  17   9   1        253.38        170.11       200.61 o                         
  19   9   1          3.69         51.07       202.17 o                         
 -16  10   1          7.82        308.35       271.35 o                         
 -14  10   1       2253.17       3021.83       343.26 o                         
 -12  10   1        192.57        230.02       229.07 o                         
 -10  10   1        117.09        251.96       226.74 o                         
  -8  10   1        389.18        384.71       225.76 o                         
  -6  10   1       1411.56       1172.66       105.20 o                         
  -4  10   1          2.51         19.61        88.82 o                         
  -2  10   1       1686.34       1618.45       138.31 o                         
   0  10   1       1009.72        816.71       133.62 o                         
   2  10   1       1101.24       1172.29       146.68 o                         
   4  10   1        735.56        866.81       150.01 o                         
   6  10   1        578.96        596.19       106.72 o                         
   8  10   1        174.52        459.26       262.77 o                         
  10  10   1       1314.58       1295.19       310.19 o                         
  12  10   1        536.58        631.42       273.59 o                         
  14  10   1         10.30        197.61       225.99 o                         
  16  10   1        517.69        957.42       282.49 o                         
 -11  11   1        389.06        908.68       270.84 o                         
  -9  11   1         26.74        154.98       231.06 o                         
  -7  11   1        500.99        586.92       147.76 o                         
  -5  11   1        232.60        283.79       184.17 o                         
  -3  11   1         74.15         56.66       187.40 o                         
  -1  11   1          2.22        125.92       153.37 o                         
   1  11   1         38.49        118.00       165.39 o                         
   3  11   1          0.26        279.35       204.61 o                         
   5  11   1        643.68        553.00       165.03 o                         
   7  11   1        120.72        208.27       134.25 o                         
   9  11   1        390.15        539.46       286.81 o                         
  11  11   1          3.76        268.82       234.83 o                         
  -4  12   1          6.03        418.69       271.93 o                         
  -2  12   1          8.85        330.92       229.02 o                         
   0  12   1         36.56        142.31       278.03 o                         
   2  12   1         68.33        351.37       259.98 o                         
   4  12   1         68.65        400.52       400.40 o                         
 -28   0   2        675.66        644.36       418.92 o                         
 -26   0   2        159.83        323.68       359.93 o                         
 -24   0   2       1007.78       1044.22       271.24 o                         
 -22   0   2       4312.13       4618.68       359.95 o                         
 -20   0   2       1059.23       1068.85       166.24 o                         
 -18   0   2         13.39        -14.50       101.28 o                         
 -16   0   2       1395.78       1657.09       140.38 o                         
 -14   0   2      10751.01      10589.55       250.51 o                         
 -12   0   2      40432.56      42483.70       334.86 o                         
 -10   0   2      19993.14      20806.56       240.33 o                         
  -8   0   2       7896.83       8492.24       130.78 o                         
  -6   0   2      35147.77      35242.50       244.68 o                         
  -4   0   2      71560.83      73253.10       580.28 o                         
  -2   0   2     165525.48     119296.65     21976.16 o                         
   2   0   2     361678.28      91956.45     70435.84 o                         
   4   0   2      33985.25      36510.75       448.71 o                         
   6   0   2      39593.71      42162.94       475.30 o                         
   8   0   2       4274.88       4313.25       128.28 o                         
  10   0   2       3242.69       2713.23       119.79 o                         
  12   0   2         75.24        -14.92        71.12 o                         
  14   0   2        614.85        455.88       110.88 o                         
  16   0   2       1254.95       1262.04       146.02 o                         
  18   0   2        865.08        887.37       185.80 o                         
  20   0   2          1.34         25.31       145.12 o                         
  22   0   2       2836.44       2872.15       304.85 o                         
  24   0   2        253.55        341.42       239.53 o                         
  26   0   2        892.61       1011.55       418.24 o                         
  28   0   2         34.62        211.63       574.83 o                         
 -27   1   2        169.87        163.19       257.21 o                         
 -25   1   2        327.14        288.12       196.03 o                         
 -23   1   2          0.90          6.26       142.71 o                         
 -21   1   2       1086.93       1269.66       160.24 o                         
 -19   1   2        275.98        141.33        90.90 o                         
 -17   1   2       5478.90       4462.59       283.61 o                         
 -15   1   2         42.89         49.80        62.33 o                         
 -13   1   2       6029.51       5891.13       111.97 o                         
 -11   1   2       6723.28       6783.88        94.31 o                         
  -9   1   2      30505.39      30032.23       233.02 o                         
  -7   1   2        478.23        493.26        40.12 o                         
  -5   1   2      38253.95      40264.39       348.36 o                         
  -3   1   2      17159.86      17418.28       108.50 o                         
  -1   1   2      89835.16      86473.88      3907.35 o                         
   1   1   2        349.23        461.52        29.78 o                         
   3   1   2       1669.77       1681.66        51.45 o                         
   5   1   2        721.88        855.86        51.07 o                         
   7   1   2      50381.77      51085.95       266.23 o                         
   9   1   2       2366.55       2432.96        78.34 o                         
  11   1   2        824.36        790.55        62.09 o                         
  13   1   2       4509.81       4610.78       120.72 o                         
  15   1   2      11193.16      11122.07       220.46 o                         
  17   1   2         58.78         78.61        57.82 o                         
  19   1   2        318.04        308.98       103.89 o                         
  21   1   2         70.87         66.43       124.60 o                         
  23   1   2       2678.38       2982.90       246.20 o                         
  25   1   2        853.71        944.81       220.34 o                         
  27   1   2         36.85         84.82       253.58 o                         
 -26   2   2          9.88         19.63       192.78 o                         
 -24   2   2       1439.05       1421.23       212.71 o                         
 -22   2   2        210.12        306.39       162.20 o                         
 -20   2   2        681.86        707.89       135.40 o                         
 -18   2   2        278.57        261.94       108.44 o                         
 -16   2   2        846.61        724.79        95.54 o                         
 -14   2   2       1502.63       1444.65        72.95 o                         
 -12   2   2       5145.13       4932.24        86.99 o                         
 -10   2   2      12522.38      12699.12       135.21 o                         
  -8   2   2       7227.50       7577.06       107.37 o                         
  -6   2   2       2456.41       2055.49        59.24 o                         
  -4   2   2      10911.87      10163.00       117.45 o                         
  -2   2   2      37070.41      37942.15       240.98 o                         
   0   2   2       3868.78       4212.71        51.42 o                         
   2   2   2      14359.96      14525.69        91.57 o                         
   4   2   2      80488.73      87708.05       431.11 o                         
   6   2   2       5996.96       6597.44        99.94 o                         
   8   2   2        719.96        787.09        76.55 o                         
  10   2   2      24208.25      24342.06       274.07 o                         
  12   2   2        298.39        377.29        80.52 o                         
  14   2   2       1475.53       1383.04        95.80 o                         
  16   2   2        211.89        226.44        91.12 o                         
  18   2   2       4862.47       4512.57       170.31 o                         
  20   2   2        623.31        393.93       133.49 o                         
  22   2   2       1334.80       1185.18       200.32 o                         
  24   2   2        361.50        460.47       195.72 o                         
  26   2   2        939.83        958.39       231.87 o                         
 -27   3   2         42.77        -48.88       232.09 o                         
 -25   3   2        293.31        184.71       180.52 o                         
 -23   3   2         35.88         -0.03       162.37 o                         
 -21   3   2        112.28        225.23       142.87 o                         
 -19   3   2       1119.01       1179.64       155.34 o                         
 -17   3   2        341.54        385.49        98.06 o                         
 -15   3   2       3143.96       3040.19        88.29 o                         
 -13   3   2         51.20         93.46        57.07 o                         
 -11   3   2       6800.77       6522.26       126.45 o                         
  -9   3   2       3699.21       3844.12        82.39 o                         
  -7   3   2       3075.99       3071.43        97.74 o                         
  -5   3   2       2741.19       2972.65        77.87 o                         
  -3   3   2       3422.98       3730.68        85.11 o                         
  -1   3   2        290.52        292.14        49.05 o                         
   1   3   2        179.28        121.35        41.40 o                         
   3   3   2        181.06        101.20        35.60 o                         
   5   3   2      16596.12      17114.39       163.92 o                         
   7   3   2        555.56        640.88        70.10 o                         
   9   3   2       6321.03       6096.36       120.38 o                         
  11   3   2        143.67         41.55        36.23 o                         
  13   3   2         82.15         40.73        63.09 o                         
  15   3   2        381.41        330.75        78.82 o                         
  17   3   2        358.63        366.53        80.61 o                         
  19   3   2       1506.09       1461.49       166.80 o                         
  21   3   2        299.91        314.39       167.90 o                         
  23   3   2        225.62        184.10       164.42 o                         
  25   3   2        284.35        402.27       205.21 o                         
  27   3   2        185.85        273.63       239.77 o                         
 -26   4   2        138.63        354.94       250.78 o                         
 -24   4   2        797.33        585.12       194.35 o                         
 -22   4   2         29.94        177.07       154.20 o                         
 -20   4   2       1304.44       1207.05       182.79 o                         
 -18   4   2        378.31        481.59       132.84 o                         
 -16   4   2         77.12         67.01        76.14 o                         
 -14   4   2      13381.10      13233.00       200.97 o                         
 -12   4   2        858.99        828.08        70.10 o                         
 -10   4   2       9511.69       9283.54       139.23 o                         
  -8   4   2       1120.39       1345.79        84.32 o                         
  -6   4   2      14701.30      14486.51       145.58 o                         
  -4   4   2       1270.46       1274.60        68.15 o                         
  -2   4   2      14783.87      15198.68       159.69 o                         
   0   4   2      11834.07      12789.87        97.71 o                         
   2   4   2       3713.58       3268.83        92.72 o                         
   4   4   2      12223.61      12880.48       153.50 o                         
   6   4   2        610.21        663.20        73.67 o                         
   8   4   2       8944.78       8909.08       178.60 o                         
  10   4   2      11950.47      11937.41       182.91 o                         
  12   4   2       1526.16       1589.65       137.34 o                         
  14   4   2       3519.26       3430.76       124.12 o                         
  16   4   2        862.57        962.42       125.82 o                         
  18   4   2        657.17        760.34       132.40 o                         
  20   4   2        605.59        384.93       167.47 o                         
  22   4   2         77.97       -151.41       160.14 o                         
  24   4   2          2.63        -67.92       170.08 o                         
  26   4   2        120.16         92.95       228.21 o                         
 -25   5   2       1225.47       1128.49       275.94 o                         
 -23   5   2        505.60        165.94       181.49 o                         
 -21   5   2        812.51        592.37       171.11 o                         
 -19   5   2        230.35        255.07       133.28 o                         
 -17   5   2        437.62        582.99       125.47 o                         
 -15   5   2         55.48         73.86        96.30 o                         
 -13   5   2        216.58        165.78        77.63 o                         
 -11   5   2        648.78        750.32        69.86 o                         
  -9   5   2      10160.19      10277.66       179.86 o                         
  -7   5   2         48.30         21.57        49.45 o                         
  -5   5   2       5466.40       5451.47       132.42 o                         
  -3   5   2        580.27        378.64        75.32 o                         
  -1   5   2      11162.65      11660.34       110.28 o                         
   1   5   2       6541.19       6544.18        83.88 o                         
   3   5   2       3453.11       2960.61        97.66 o                         
   5   5   2       9811.75      10365.56       161.10 o                         
   7   5   2      22937.61      22996.58       379.29 o                         
   9   5   2        160.97        189.35        97.79 o                         
  11   5   2       1133.80       1063.55       108.09 o                         
  13   5   2       2239.02       2639.66       164.59 o                         
  15   5   2       2618.65       2640.19       170.42 o                         
  17   5   2         43.97        126.48       113.40 o                         
  19   5   2       1052.58       1194.16       172.02 o                         
  21   5   2       1306.15       1279.52       209.98 o                         
  23   5   2        378.35        219.74       184.28 o                         
  25   5   2        120.70        227.25       216.66 o                         
 -24   6   2       1044.57        669.51       284.89 o                         
 -22   6   2       1133.53       1216.06       259.85 o                         
 -20   6   2        433.49        422.37       171.83 o                         
 -18   6   2        433.72        515.88       135.66 o                         
 -16   6   2       2718.80       2822.69       179.30 o                         
 -14   6   2       7538.53       7665.37       214.93 o                         
 -12   6   2       1650.71       1704.62        98.38 o                         
 -10   6   2       2525.92       2505.79       146.99 o                         
  -8   6   2        418.29        393.12        93.52 o                         
  -6   6   2       7578.52       7272.98       151.08 o                         
  -4   6   2       7621.32       6853.95       174.45 o                         
  -2   6   2       2143.99       1916.77        83.74 o                         
   0   6   2        771.87        562.38        52.91 o                         
   2   6   2       1259.77       1115.98        63.13 o                         
   4   6   2       1626.25       1674.29        87.35 o                         
   6   6   2       5399.83       4966.84       154.43 o                         
   8   6   2        871.80        873.03       109.25 o                         
  10   6   2      20159.45      20505.30       352.90 o                         
  12   6   2        371.50        488.70        98.83 o                         
  14   6   2       4597.00       4700.75       243.41 o                         
  16   6   2        393.91        418.52       120.60 o                         
  18   6   2       1254.42       1413.02       170.60 o                         
  20   6   2        166.61        143.57       169.70 o                         
  22   6   2        505.77        581.84       252.06 o                         
  24   6   2        223.47        129.96       237.73 o                         
 -23   7   2         21.91        332.78       424.27 o                         
 -21   7   2       2710.12       2687.16       305.29 o                         
 -19   7   2          8.13         35.38       153.18 o                         
 -17   7   2       3515.35       3618.69       228.23 o                         
 -15   7   2         45.80         66.84       105.78 o                         
 -13   7   2       3974.54       4511.28       382.94 o                         
 -11   7   2       1035.80        915.76       218.14 o                         
  -9   7   2      14280.17      14021.52       286.65 o                         
  -7   7   2        425.03        338.71       105.77 o                         
  -5   7   2       2677.62       2429.22       169.26 o                         
  -3   7   2         32.94          4.85        59.11 o                         
  -1   7   2       9069.70       8575.68       145.70 o                         
   1   7   2        309.88        277.79        55.03 o                         
   3   7   2       1377.15       1249.81        73.09 o                         
   5   7   2       1284.27       1161.70       135.16 o                         
   7   7   2       6067.58       5854.08       233.57 o                         
   9   7   2        160.10        -87.86       129.81 o                         
  11   7   2        794.91        972.07       249.20 o                         
  13   7   2       2613.31       2313.54       263.96 o                         
  15   7   2       4527.55       4865.12       355.98 o                         
  17   7   2       1668.53       1876.92       187.35 o                         
  19   7   2        480.41        783.78       182.89 o                         
  21   7   2        816.66        977.30       384.30 o                         
 -20   8   2        114.47        248.78       211.15 o                         
 -18   8   2        137.83        312.96       178.77 o                         
 -16   8   2       1634.97       1884.61       232.26 o                         
 -14   8   2        594.31        677.39       129.45 o                         
 -12   8   2       1264.82       1321.03       258.80 o                         
 -10   8   2         11.07         37.72       191.07 o                         
  -8   8   2        107.19         98.12       123.94 o                         
  -6   8   2        381.46        339.76       121.51 o                         
  -4   8   2       1458.40       1594.72       108.02 o                         
  -2   8   2        329.71        304.84        74.18 o                         
   0   8   2        436.26        608.21        88.04 o                         
   2   8   2        315.44        322.90        68.44 o                         
   4   8   2        352.49        396.38        75.07 o                         
   6   8   2       1530.58       1621.67       182.87 o                         
   8   8   2       1653.58       1632.90       193.42 o                         
  10   8   2       3890.03       3823.26       296.41 o                         
  12   8   2         41.74         41.35       192.22 o                         
  14   8   2        887.91       1033.75       163.70 o                         
  16   8   2          2.24        184.06       171.23 o                         
  18   8   2        173.83        530.33       199.26 o                         
  20   8   2         53.76         84.38       219.25 o                         
 -19   9   2         19.79         -7.10       205.50 o                         
 -17   9   2         49.00        387.61       169.34 o                         
 -15   9   2          0.42        172.88       139.68 o                         
 -13   9   2          0.20        136.69       194.26 o                         
 -11   9   2        646.30        638.76       238.52 o                         
  -9   9   2         10.70       -109.82       226.80 o                         
  -7   9   2         50.34        -20.28       197.94 o                         
  -5   9   2         91.50         28.12        65.54 o                         
  -3   9   2        874.76        816.60        93.42 o                         
  -1   9   2          0.49        -34.08        81.53 o                         
   1   9   2        970.39       1185.76       109.84 o                         
   3   9   2        257.58        315.92        97.04 o                         
   5   9   2        544.47        570.40       113.36 o                         
   7   9   2       1185.64       1311.02       248.97 o                         
   9   9   2         97.36        118.50       166.40 o                         
  11   9   2         16.58         65.53       204.14 o                         
  13   9   2         19.23        204.94       215.33 o                         
  15   9   2         39.18         51.30       139.43 o                         
  17   9   2        210.79        504.38       188.62 o                         
 -16  10   2          7.79        507.99       286.02 o                         
 -14  10   2         31.52        319.14       281.87 o                         
 -12  10   2        239.72        476.77       243.78 o                         
 -10  10   2        103.20         95.17       222.27 o                         
  -8  10   2        375.61        536.54       232.97 o                         
  -6  10   2        708.02        619.79        92.09 o                         
  -4  10   2        699.35        877.08       115.47 o                         
  -2  10   2        235.38        120.84        95.01 o                         
   0  10   2        152.02        266.79       116.65 o                         
   2  10   2       1224.36       1367.59       163.73 o                         
   4  10   2        174.78        311.04       134.57 o                         
   6  10   2        247.98        316.21       127.46 o                         
   8  10   2          1.42         70.44       239.32 o                         
  10  10   2         25.52        307.25       255.80 o                         
  12  10   2        278.50        336.36       255.41 o                         
  14  10   2        196.73        278.14       227.03 o                         
  16  10   2        120.30        444.17       284.11 o                         
 -11  11   2        200.41        709.42       265.00 o                         
  -9  11   2        797.59       1057.01       270.89 o                         
  -7  11   2         10.90        217.35       140.61 o                         
  -5  11   2       1007.04       1022.86       155.97 o                         
  -3  11   2        238.78        500.91       204.69 o                         
  -1  11   2        698.79        806.69       177.25 o                         
   1  11   2          1.68         71.47       162.32 o                         
   3  11   2        188.98        686.34       352.51 o                         
   5  11   2       2473.09       2031.95       225.49 o                         
   7  11   2        918.08        973.48       230.90 o                         
   9  11   2        209.01        725.94       289.31 o                         
  11  11   2        222.09        604.26       301.75 o                         
  -4  12   2        480.71        888.91       293.53 o                         
  -2  12   2        140.19        326.61       232.42 o                         
   0  12   2          8.66        605.19       310.00 o                         
   2  12   2        415.86        801.48       309.59 o                         
   4  12   2          4.42        254.63       268.42 o                         
 -27   1   3        544.80        601.38       280.88 o                         
 -25   1   3        530.60        677.06       206.06 o                         
 -23   1   3       2040.63       2091.34       205.26 o                         
 -21   1   3         35.21          4.90       123.17 o                         
 -19   1   3       1888.72       1888.72       147.68 o                         
 -17   1   3       1420.22        994.61       116.18 o                         
 -15   1   3       4717.74       4594.83       112.17 o                         
 -13   1   3        755.08        948.50        60.05 o                         
 -11   1   3       1992.19       2000.00        61.47 o                         
  -9   1   3      14003.37      13884.51       247.28 o                         
  -7   1   3      16107.19      15507.00       583.21 o                         
  -5   1   3      14959.66      15144.52       273.26 o                         
  -3   1   3      12033.41      12891.04       158.82 o                         
  -1   1   3      24316.09      22014.34       770.65 o                         
   1   1   3      10422.03      11243.25       323.93 o                         
   3   1   3       3517.95       3355.08        62.29 o                         
   5   1   3      24423.89      25208.65       182.68 o                         
   7   1   3       9391.90       9127.97       128.78 o                         
   9   1   3         59.22         40.73        50.52 o                         
  11   1   3       1310.86       1437.55        82.44 o                         
  13   1   3        512.70        559.02        67.73 o                         
  15   1   3       1546.17       1510.83        93.82 o                         
  17   1   3          3.56         21.05        94.73 o                         
  19   1   3          8.40         77.83       104.14 o                         
  21   1   3        114.29         -3.36       123.00 o                         
  23   1   3         55.50          0.41       151.73 o                         
  25   1   3        186.68        165.30       188.02 o                         
  27   1   3        281.20        438.96       275.30 o                         
 -26   2   3        479.00        433.96       197.31 o                         
 -24   2   3       1143.47        932.90       197.16 o                         
 -22   2   3       2724.85       2581.86       231.08 o                         
 -20   2   3       2977.91       3311.14       191.81 o                         
 -18   2   3       4210.44       4440.56       188.88 o                         
 -16   2   3        990.24       1126.73        97.10 o                         
 -14   2   3        344.51        308.73        69.91 o                         
 -12   2   3      20715.10      19471.60       267.98 o                         
 -10   2   3       1274.10       1242.92        63.10 o                         
  -8   2   3       9074.10       8547.95       104.31 o                         
  -6   2   3       4245.94       4600.42        76.05 o                         
  -4   2   3      96591.54      97939.76       596.31 o                         
  -2   2   3      14017.86      14143.56       114.88 o                         
   0   2   3      26397.16      27721.13       176.39 o                         
   2   2   3      91343.59      97672.12       451.26 o                         
   4   2   3        111.79         69.87        43.03 o                         
   6   2   3       5010.65       5316.94        98.68 o                         
   8   2   3         59.59         35.54        60.87 o                         
  10   2   3      22726.30      24772.93       241.08 o                         
  12   2   3      28494.02      30372.59       306.23 o                         
  14   2   3         67.19         10.47        71.63 o                         
  16   2   3       8806.75       8555.41       165.48 o                         
  18   2   3         84.57         97.03        91.54 o                         
  20   2   3       8947.14       9117.74       279.96 o                         
  22   2   3        348.60        255.80       170.46 o                         
  24   2   3       2193.85       2392.89       266.75 o                         
  26   2   3        100.13        189.84       199.58 o                         
 -27   3   3        707.26        721.29       267.03 o                         
 -25   3   3        147.41        395.89       189.18 o                         
 -23   3   3       2599.35       2706.79       243.69 o                         
 -21   3   3         66.15        130.59       140.85 o                         
 -19   3   3       3743.10       4028.92       209.56 o                         
 -17   3   3         63.15         44.96        87.02 o                         
 -15   3   3      12309.53      12380.20       176.33 o                         
 -13   3   3          5.30         26.82        62.91 o                         
 -11   3   3       7084.56       6815.57       126.08 o                         
  -9   3   3      22577.48      23264.07       178.39 o                         
  -7   3   3      20587.81      20322.58       143.91 o                         
  -5   3   3        223.65        219.40        57.68 o                         
  -3   3   3      44386.87      44161.68       298.22 o                         
  -1   3   3      37367.52      38048.32       275.47 o                         
   1   3   3      65954.10      64713.66       311.47 o                         
   3   3   3       4138.73       4625.12        84.44 o                         
   5   3   3      12391.74      12936.62       138.79 o                         
   7   3   3      12644.15      12580.76       147.03 o                         
   9   3   3      11839.87      11201.11       227.58 o                         
  11   3   3       1543.42       1326.43        84.32 o                         
  13   3   3       2172.84       2204.22       110.89 o                         
  15   3   3      26018.72      26088.36       282.25 o                         
  17   3   3       2153.38       2383.45       130.68 o                         
  19   3   3       4010.12       4454.90       215.85 o                         
  21   3   3       1194.90       1095.41       197.82 o                         
  23   3   3       1179.30       1384.26       218.08 o                         
  25   3   3        743.01        776.29       220.96 o                         
  27   3   3        338.96        195.04       244.94 o                         
 -26   4   3        322.73        338.21       255.00 o                         
 -24   4   3        241.92        272.23       184.80 o                         
 -22   4   3         91.07         17.31       147.71 o                         
 -20   4   3       3172.80       3219.36       216.97 o                         
 -18   4   3         21.50        136.26       115.29 o                         
 -16   4   3       2380.38       2731.61       166.28 o                         
 -14   4   3      17735.57      16964.76       219.59 o                         
 -12   4   3      16399.65      16623.96       201.66 o                         
 -10   4   3       1327.56       1444.75       101.43 o                         
  -8   4   3        411.94        451.26        61.85 o                         
  -6   4   3       4282.86       4246.94       100.37 o                         
  -4   4   3      13173.61      13327.50       142.91 o                         
  -2   4   3        673.06        671.72        64.65 o                         
   0   4   3      60982.12      64438.83       367.01 o                         
   2   4   3       3019.34       3037.45        71.74 o                         
   4   4   3      36731.98      36133.80       591.70 o                         
   6   4   3        133.81         68.81        55.97 o                         
   8   4   3       9731.70       9593.90       183.60 o                         
  10   4   3       2528.87       2696.75       117.97 o                         
  12   4   3       8899.56       8355.90       191.88 o                         
  14   4   3          7.57        -38.40        70.50 o                         
  16   4   3         25.52         86.92       102.03 o                         
  18   4   3        116.14        103.94       128.47 o                         
  20   4   3       2906.16       2932.95       243.28 o                         
  22   4   3          2.17         73.13       172.67 o                         
  24   4   3        172.17        163.66       194.39 o                         
  26   4   3        198.39        -20.15       223.26 o                         
 -25   5   3          0.90        -96.75       224.84 o                         
 -23   5   3         73.89         93.95       176.98 o                         
 -21   5   3         28.80         30.99       142.99 o                         
 -19   5   3        683.86        645.81       152.73 o                         
 -17   5   3        269.69        426.52       122.15 o                         
 -15   5   3        326.13        408.96       109.53 o                         
 -13   5   3          7.40         -1.10        73.14 o                         
 -11   5   3       3258.72       3227.42       100.57 o                         
  -9   5   3        540.27        463.48        80.98 o                         
  -7   5   3       4502.99       4310.83       112.44 o                         
  -5   5   3         87.79        119.35        44.72 o                         
  -3   5   3       1583.50       1626.27        99.25 o                         
  -1   5   3       5161.73       5295.36        91.20 o                         
   1   5   3       3414.49       3627.71        72.96 o                         
   3   5   3        165.63         45.61        53.00 o                         
   5   5   3       5009.22       4034.87       259.53 o                         
   7   5   3       3788.65       3905.62       152.32 o                         
   9   5   3       1946.87       2018.96       143.21 o                         
  11   5   3       2039.63       2154.03       141.38 o                         
  13   5   3       1428.19       1444.89       139.59 o                         
  15   5   3        491.68        621.66       150.32 o                         
  17   5   3        213.51        277.28       131.41 o                         
  19   5   3        332.04        311.82       143.72 o                         
  21   5   3        242.31        262.95       167.31 o                         
  23   5   3        268.78         73.27       184.36 o                         
  25   5   3         34.58        -70.29       223.65 o                         
 -24   6   3          9.05        -27.03       248.30 o                         
 -22   6   3        102.00        203.61       217.00 o                         
 -20   6   3         67.46         19.25       160.01 o                         
 -18   6   3         21.15        192.71       122.63 o                         
 -16   6   3          0.32         95.86       103.81 o                         
 -14   6   3       2047.67       1977.78       155.25 o                         
 -12   6   3       3689.29       3605.59       123.81 o                         
 -10   6   3       5110.95       5008.22       178.61 o                         
  -8   6   3          7.39        -15.14        68.68 o                         
  -6   6   3         97.12        110.63        63.60 o                         
  -4   6   3        236.07        213.11        76.30 o                         
  -2   6   3        445.07        418.71        47.08 o                         
   0   6   3        132.14         56.96        47.41 o                         
   2   6   3       1284.83       1438.17        58.55 o                         
   4   6   3         92.77         74.76        60.88 o                         
   6   6   3        858.43       1001.72        96.08 o                         
   8   6   3        137.37         99.33        98.46 o                         
  10   6   3       3232.76       3433.41       199.44 o                         
  12   6   3         94.40         47.17        90.21 o                         
  14   6   3        613.59        519.53       145.96 o                         
  16   6   3          0.12         -5.36       140.67 o                         
  18   6   3          1.79         58.08       127.20 o                         
  20   6   3         54.26        287.40       175.28 o                         
  22   6   3         30.92        137.15       229.85 o                         
  24   6   3         76.22        -73.27       241.61 o                         
 -21   7   3         15.40        302.82       211.69 o                         
 -19   7   3        325.59        146.33       155.13 o                         
 -17   7   3        309.07        421.76       137.76 o                         
 -15   7   3        750.81        997.02       133.65 o                         
 -13   7   3       1032.31       1616.62       287.79 o                         
 -11   7   3        328.47        333.47       195.64 o                         
  -9   7   3        201.55        277.26       108.06 o                         
  -7   7   3       2454.19       2620.34       170.82 o                         
  -5   7   3        228.55        189.21       107.47 o                         
  -3   7   3        218.28        181.78        48.50 o                         
  -1   7   3        467.15        538.40        66.41 o                         
   1   7   3       3105.05       2971.49       108.55 o                         
   3   7   3         17.38        -41.51        41.51 o                         
   5   7   3       1319.01       1185.34       146.88 o                         
   7   7   3        482.18        537.01       130.86 o                         
   9   7   3       1157.43       1267.78       208.25 o                         
  11   7   3        769.06        827.29       246.89 o                         
  13   7   3        184.40        377.13       134.05 o                         
  15   7   3        586.80        580.30       175.57 o                         
  17   7   3        540.67        645.40       149.70 o                         
  19   7   3        446.81        276.46       158.70 o                         
  21   7   3          1.04        -77.27       216.54 o                         
 -20   8   3        783.88        765.22       231.88 o                         
 -18   8   3        654.63        800.35       199.96 o                         
 -16   8   3       2663.47       2817.50       253.98 o                         
 -14   8   3         68.22        209.65       101.07 o                         
 -12   8   3       3648.02       4255.85       310.28 o                         
 -10   8   3        980.19        994.90       236.53 o                         
  -8   8   3       1546.20       1707.65       184.05 o                         
  -6   8   3         30.21        -70.12        98.91 o                         
  -4   8   3       3374.31       3561.68       132.91 o                         
  -2   8   3       1139.23       1322.86        93.62 o                         
   0   8   3       1256.39       1374.36       106.86 o                         
   2   8   3        348.56        303.94        77.07 o                         
   4   8   3       4361.19       4143.36       117.47 o                         
   6   8   3       1224.42       1131.76       161.54 o                         
   8   8   3       4595.41       4748.93       282.01 o                         
  10   8   3          0.58        -25.51       157.81 o                         
  12   8   3       2660.56       2573.74       360.78 o                         
  14   8   3         65.81         37.07       142.61 o                         
  16   8   3        280.68        377.55       166.53 o                         
  18   8   3        369.74        696.29       210.62 o                         
  20   8   3        442.86        604.62       243.72 o                         
 -17   9   3        198.03        325.93       170.94 o                         
 -15   9   3       1184.12       1309.40       168.45 o                         
 -13   9   3         61.34        172.77       201.03 o                         
 -11   9   3        292.19        344.61       225.83 o                         
  -9   9   3        163.68        273.42       214.91 o                         
  -7   9   3       4938.04       5334.96       337.23 o                         
  -5   9   3         23.62        -23.54        71.61 o                         
  -3   9   3        283.45        226.19        82.63 o                         
  -1   9   3       1714.82       1767.53       123.59 o                         
   1   9   3       3574.40       3589.16       189.90 o                         
   3   9   3        253.46        314.46       103.09 o                         
   5   9   3       4742.85       4445.78       436.55 o                         
   7   9   3       3173.62       2972.26       307.93 o                         
   9   9   3       3700.53       3629.45       387.88 o                         
  11   9   3        326.06        709.31       233.11 o                         
  13   9   3         90.76        264.08       217.47 o                         
  15   9   3        224.54        276.33       151.66 o                         
  17   9   3       1100.14       1295.49       227.38 o                         
 -16  10   3        422.70        821.69       312.65 o                         
 -14  10   3        285.59        717.17       257.52 o                         
 -12  10   3        914.78        906.82       263.90 o                         
 -10  10   3          3.71        -27.53       215.99 o                         
  -8  10   3        268.11        263.90       148.15 o                         
  -6  10   3         45.34        128.03        82.92 o                         
  -4  10   3       4604.13       4045.54       186.33 o                         
  -2  10   3        398.77        281.02       108.95 o                         
   0  10   3       2540.46       2425.13       162.16 o                         
   2  10   3          0.74        152.54       117.39 o                         
   4  10   3       1483.23       1578.35       182.10 o                         
   6  10   3         78.44        130.55       146.08 o                         
   8  10   3       1725.35       1704.18       322.76 o                         
  10  10   3          3.62        113.79       247.26 o                         
  12  10   3        842.50        927.47       267.50 o                         
  14  10   3         65.59        487.36       238.02 o                         
  16  10   3        489.95        493.46       421.34 o                         
 -11  11   3         33.44        332.93       250.05 o                         
  -9  11   3        493.06        615.37       209.75 o                         
  -7  11   3         53.81        234.15       117.21 o                         
  -5  11   3        202.44        256.84       125.26 o                         
  -3  11   3        350.85        587.39       157.89 o                         
  -1  11   3         40.41         94.89       151.81 o                         
   1  11   3        523.84        728.40       196.69 o                         
   3  11   3         29.11        499.76       326.56 o                         
   5  11   3        492.04        851.73       308.09 o                         
   7  11   3        242.19        475.80       150.84 o                         
   9  11   3        459.04        669.41       283.99 o                         
  11  11   3         68.35        645.00       289.99 o                         
  -4  12   3         32.55        389.07       244.19 o                         
  -2  12   3         28.74        257.78       228.16 o                         
   0  12   3         24.67        626.21       362.00 o                         
   2  12   3        403.66        779.46       281.96 o                         
   4  12   3        151.95        780.36       497.82 o                         
 -26   0   4        473.27        153.71       345.52 o                         
 -24   0   4        376.38        406.55       243.93 o                         
 -22   0   4        572.99        759.85       204.38 o                         
 -20   0   4       2368.53       2259.20       242.18 o                         
 -18   0   4       3409.95       3466.20       177.29 o                         
 -16   0   4       2938.77       2956.25       146.23 o                         
 -14   0   4      10934.38      10833.15       202.99 o                         
 -12   0   4       3208.42       3617.43       124.46 o                         
 -10   0   4      89845.83      94912.35       756.41 o                         
  -8   0   4       3910.89       4116.70        83.57 o                         
  -6   0   4      11425.92      11358.52       136.36 o                         
  -4   0   4      30060.88      31256.16       189.17 o                         
  -2   0   4      46073.74      48698.20       357.20 o                         
   0   0   4      63806.92      62068.22       382.53 o                         
   2   0   4      24804.30      24531.07       202.55 o                         
   4   0   4        198.46        271.60        74.98 o                         
   6   0   4         74.26         57.46        79.44 o                         
   8   0   4        203.36        205.34        90.14 o                         
  10   0   4         31.04        104.89        86.66 o                         
  12   0   4        930.69        765.03       104.94 o                         
  14   0   4       3816.43       3729.60       163.72 o                         
  16   0   4        949.73       1136.38       145.92 o                         
  18   0   4        860.15        732.35       144.74 o                         
  20   0   4       9412.20       9726.00       402.33 o                         
  22   0   4        426.30        531.74       250.47 o                         
  24   0   4       1209.55       1262.34       312.52 o                         
  26   0   4        612.85        789.15       397.33 o                         
 -27   1   4        149.85         36.25       252.48 o                         
 -25   1   4        363.82        338.87       196.70 o                         
 -23   1   4       1227.92       1323.15       186.86 o                         
 -21   1   4        330.59        425.50       139.44 o                         
 -19   1   4        193.09        230.08       100.10 o                         
 -17   1   4         52.44         65.32        69.48 o                         
 -15   1   4       9278.29       8726.01       146.27 o                         
 -13   1   4       5518.02       5070.23       111.73 o                         
 -11   1   4       2133.89       1808.38        65.58 o                         
  -9   1   4       3331.16       3533.34        85.20 o                         
  -7   1   4      32147.59      31442.80       169.78 o                         
  -5   1   4       4359.32       3455.03       104.50 o                         
  -3   1   4       5261.74       4753.69       148.49 o                         
  -1   1   4      17883.69      17384.26        98.82 o                         
   1   1   4      78854.27      80908.68       964.91 o                         
   3   1   4      71765.31      77015.52       320.04 o                         
   5   1   4      50601.46      52095.72       214.27 o                         
   7   1   4       5565.57       5939.87       133.08 o                         
   9   1   4        356.82        723.38        89.71 o                         
  11   1   4       2187.18       2100.12        91.35 o                         
  13   1   4       1483.77       1498.83        83.50 o                         
  15   1   4         13.74         52.81        66.87 o                         
  17   1   4       5068.94       4997.95       191.94 o                         
  19   1   4        184.06         90.93       107.21 o                         
  21   1   4       2528.51       2485.86       178.87 o                         
  23   1   4          0.90         25.97       164.26 o                         
  25   1   4       2903.14       3010.66       290.18 o                         
  27   1   4        342.62        168.29       265.07 o                         
 -26   2   4        336.50        272.54       189.38 o                         
 -24   2   4        149.89         69.41       171.04 o                         
 -22   2   4        388.30        156.34       159.32 o                         
 -20   2   4         23.92        201.46       121.55 o                         
 -18   2   4        183.19         27.66       100.07 o                         
 -16   2   4        106.85        113.25        74.94 o                         
 -14   2   4       1776.62       1960.09        84.19 o                         
 -12   2   4        242.75        296.09        56.87 o                         
 -10   2   4        249.31        161.86        56.76 o                         
  -8   2   4      31894.28      34537.39       215.16 o                         
  -6   2   4       6768.15       6955.78        81.18 o                         
  -4   2   4       9876.76       9823.60        81.06 o                         
  -2   2   4       7047.28       7149.04        67.63 o                         
   0   2   4       1603.62       1574.69        36.52 o                         
   2   2   4      11057.52      11596.56        81.74 o                         
   4   2   4       9611.33       9350.64       305.41 o                         
   6   2   4       1604.06       1443.11        69.95 o                         
   8   2   4          4.78         -2.18        50.95 o                         
  10   2   4      11823.78      11658.04       171.31 o                         
  12   2   4       1185.05       1167.10        94.66 o                         
  14   2   4       9888.01      10081.90       217.14 o                         
  16   2   4          8.30         29.90        81.11 o                         
  18   2   4       2344.57       2476.39       146.87 o                         
  20   2   4       3036.55       3312.11       211.27 o                         
  22   2   4        433.17        405.24       176.06 o                         
  24   2   4        623.56        593.91       224.84 o                         
  26   2   4         12.50        215.25       204.19 o                         
 -27   3   4         10.85        -78.67       231.33 o                         
 -25   3   4        172.70        137.88       183.87 o                         
 -23   3   4         13.50         97.71       161.77 o                         
 -21   3   4         16.00        -51.01       134.00 o                         
 -19   3   4        851.06        746.81       136.56 o                         
 -17   3   4         96.93        111.87        86.44 o                         
 -15   3   4         76.33         92.61        70.07 o                         
 -13   3   4        135.06        287.36        73.49 o                         
 -11   3   4        133.98        137.21        55.59 o                         
  -9   3   4       1941.23       1891.26        73.12 o                         
  -7   3   4        757.70        741.96        45.25 o                         
  -5   3   4       3456.73       3263.87        85.22 o                         
  -3   3   4       1080.82       1127.64        54.08 o                         
  -1   3   4       2517.06       2827.58        58.51 o                         
   1   3   4        884.93        922.62        34.98 o                         
   3   3   4      11198.73      11535.15       119.13 o                         
   5   3   4       7128.23       8106.90       121.48 o                         
   7   3   4      27107.46      30053.01       280.46 o                         
   9   3   4         82.19        108.15        55.72 o                         
  11   3   4        927.44       1017.65        98.76 o                         
  13   3   4        828.63        956.97        97.05 o                         
  15   3   4         78.85        191.34        82.33 o                         
  17   3   4        213.36        120.68        87.43 o                         
  19   3   4        794.26        641.41       138.95 o                         
  21   3   4        462.37        450.11       176.56 o                         
  23   3   4        349.59        359.19       199.04 o                         
  25   3   4          0.07        178.08       212.04 o                         
  27   3   4        119.41       -194.73       359.94 o                         
 -26   4   4        806.63        783.79       271.22 o                         
 -24   4   4         94.93         57.39       186.69 o                         
 -22   4   4        177.13        196.08       150.92 o                         
 -20   4   4         30.44       -129.62       130.91 o                         
 -18   4   4         89.24        179.29       111.96 o                         
 -16   4   4       3183.54       3234.17       142.30 o                         
 -14   4   4        722.24        889.17       101.95 o                         
 -12   4   4      17266.14      16969.40       166.27 o                         
 -10   4   4        571.73        661.13        59.25 o                         
  -8   4   4        241.98        231.60        43.49 o                         
  -6   4   4        253.61        374.64        66.54 o                         
  -4   4   4       1831.12       1926.68        72.48 o                         
  -2   4   4       4920.09       4807.29        77.24 o                         
   0   4   4        332.39        349.58        42.21 o                         
   2   4   4      11071.76      11666.64       105.82 o                         
   4   4   4       1776.63       1936.93        75.97 o                         
   6   4   4      12027.38      11847.99       160.68 o                         
   8   4   4         15.71         61.20        50.16 o                         
  10   4   4         75.77         -3.86        66.64 o                         
  12   4   4       2259.51       2130.98       133.42 o                         
  14   4   4       1800.68       1947.11       125.94 o                         
  16   4   4        167.55        103.10       103.26 o                         
  18   4   4        185.70        166.06       135.37 o                         
  20   4   4        158.36         86.12       157.26 o                         
  22   4   4        147.46        197.07       175.76 o                         
  24   4   4         74.68          1.50       194.20 o                         
  26   4   4        376.26        656.45       254.70 o                         
 -25   5   4         29.68       -108.93       224.58 o                         
 -23   5   4        690.40        849.74       217.32 o                         
 -21   5   4        428.02        392.36       166.96 o                         
 -19   5   4         96.62        137.96       145.41 o                         
 -17   5   4        144.13        105.65       113.54 o                         
 -15   5   4       1187.46       1354.82       128.53 o                         
 -13   5   4         16.89         83.36        65.95 o                         
 -11   5   4        484.75        395.36        61.64 o                         
  -9   5   4         82.49         26.07        62.72 o                         
  -7   5   4      10684.83      10109.90       151.75 o                         
  -5   5   4       2497.95       2009.60       135.66 o                         
  -3   5   4       2393.19       2450.27       106.39 o                         
  -1   5   4        119.63        135.60        43.55 o                         
   1   5   4       7271.28       6948.84       106.47 o                         
   3   5   4        199.93        251.29        60.05 o                         
   5   5   4       6082.88       4299.39       371.90 o                         
   7   5   4         45.38         72.97        83.18 o                         
   9   5   4      22827.12      22768.07       333.17 o                         
  11   5   4       1540.94       1591.09       126.98 o                         
  13   5   4       1179.44       1300.66       137.51 o                         
  15   5   4        364.16        310.95       142.43 o                         
  17   5   4       3311.05       3570.47       216.09 o                         
  19   5   4        136.01         99.63       140.73 o                         
  21   5   4        149.94        143.84       169.08 o                         
  23   5   4         29.65        -28.37       181.04 o                         
  25   5   4        494.49        455.14       319.90 o                         
 -24   6   4         84.85        255.69       260.79 o                         
 -22   6   4        927.98        882.50       250.95 o                         
 -20   6   4        604.35        500.29       176.20 o                         
 -18   6   4       2353.92       2617.58       190.48 o                         
 -16   6   4          8.15         98.31       105.15 o                         
 -14   6   4       5483.56       5437.37       194.01 o                         
 -12   6   4        867.56        846.39        74.77 o                         
 -10   6   4        826.26       1070.18       116.08 o                         
  -8   6   4        354.53        347.58        65.85 o                         
  -6   6   4        970.05       1130.31        87.11 o                         
  -4   6   4       1195.00       1131.57        96.47 o                         
  -2   6   4       7660.69       7402.54       110.45 o                         
   0   6   4        385.23        383.71        56.17 o                         
   2   6   4       7763.08       7374.26       115.50 o                         
   4   6   4       2339.24       2343.83       113.49 o                         
   6   6   4      12753.81      12965.71       294.27 o                         
   8   6   4       2796.28       2836.06       170.73 o                         
  10   6   4       1261.21       1302.42       147.30 o                         
  12   6   4       5091.92       5471.82       201.99 o                         
  14   6   4       3222.90       3444.68       231.74 o                         
  16   6   4        359.31        415.01       157.40 o                         
  18   6   4         85.60        273.18       137.47 o                         
  20   6   4        999.24        906.82       204.50 o                         
  22   6   4       1162.08       1210.89       286.43 o                         
  24   6   4        191.19        205.63       257.80 o                         
 -21   7   4        681.07        880.70       243.18 o                         
 -19   7   4       1385.77       1307.36       199.64 o                         
 -17   7   4       1844.57       2024.63       185.72 o                         
 -15   7   4       2764.57       2820.97       196.46 o                         
 -13   7   4       1493.53       1583.52       128.14 o                         
 -11   7   4        520.36        618.77       153.25 o                         
  -9   7   4        144.45        168.16       102.47 o                         
  -7   7   4       9076.03       9099.96       220.39 o                         
  -5   7   4       2193.18       2642.48       151.74 o                         
  -3   7   4         46.48         15.77        49.59 o                         
  -1   7   4         87.26         47.73        57.32 o                         
   1   7   4       5296.02       5289.13       128.33 o                         
   3   7   4        862.91        719.56        69.43 o                         
   5   7   4        599.24        652.07       111.00 o                         
   7   7   4          4.18       -108.34       108.34 o                         
   9   7   4       3078.14       3093.19       262.16 o                         
  11   7   4        179.46        113.33       205.48 o                         
  13   7   4       1554.76       1808.54       218.60 o                         
  15   7   4        121.98         52.58       152.93 o                         
  17   7   4       2803.34       3418.50       384.76 o                         
  19   7   4       1087.49       1028.45       186.79 o                         
  21   7   4        292.63        522.37       245.30 o                         
 -20   8   4        391.73        465.17       221.91 o                         
 -18   8   4        418.22        491.57       193.39 o                         
 -16   8   4         64.77        237.01       126.18 o                         
 -14   8   4       3053.25       3194.62       179.91 o                         
 -12   8   4        276.76        411.36       115.19 o                         
 -10   8   4         13.58       -177.86       180.83 o                         
  -8   8   4       1095.46        990.34       171.48 o                         
  -6   8   4        251.17        197.74       111.21 o                         
  -4   8   4         27.34         33.47        58.14 o                         
  -2   8   4        407.88        389.53        81.05 o                         
   0   8   4          2.71        -22.80        77.06 o                         
   2   8   4        672.30        557.75        90.57 o                         
   4   8   4       1584.05       1548.67       106.08 o                         
   6   8   4       4303.96       4140.45       232.74 o                         
   8   8   4       1389.88       1227.78       213.02 o                         
  10   8   4        161.01        341.25       184.17 o                         
  12   8   4        361.01        265.81       123.05 o                         
  14   8   4         11.89        -71.13       139.70 o                         
  16   8   4        198.37        285.13       168.47 o                         
  18   8   4          8.49        204.07       186.40 o                         
  20   8   4         38.23        221.57       224.14 o                         
 -17   9   4          5.57        258.51       170.59 o                         
 -15   9   4          0.00         85.95       106.61 o                         
 -13   9   4        224.32        139.80       215.25 o                         
 -11   9   4        268.97        291.38       227.89 o                         
  -9   9   4        136.12        174.69       205.62 o                         
  -7   9   4        252.78        293.33       117.44 o                         
  -5   9   4        182.92        328.70        82.73 o                         
  -3   9   4         19.87        -80.53        80.53 o                         
  -1   9   4        274.22        264.84        92.15 o                         
   1   9   4        155.05        154.20        89.37 o                         
   3   9   4       1700.17       1467.81       123.09 o                         
   5   9   4       1349.16       1336.34       156.78 o                         
   7   9   4          0.77         94.91       193.44 o                         
   9   9   4        431.74        293.56       187.93 o                         
  11   9   4         68.11         98.86       182.82 o                         
  13   9   4          0.33        193.28       212.05 o                         
  15   9   4          0.11         38.99       149.50 o                         
  17   9   4          0.39        135.12       184.06 o                         
 -16  10   4         13.68        143.25       408.74 o                         
 -14  10   4          4.22        288.75       239.33 o                         
 -12  10   4        656.86        582.31       246.48 o                         
 -10  10   4        416.78        489.31       241.31 o                         
  -8  10   4        106.48        310.75       142.25 o                         
  -6  10   4         58.18        161.99       108.60 o                         
  -4  10   4        175.62        259.32        98.40 o                         
  -2  10   4        718.07        958.58       127.97 o                         
   0  10   4          9.51         17.95        98.71 o                         
   2  10   4        295.00        506.19       140.39 o                         
   4  10   4        458.11        908.73       240.89 o                         
   6  10   4        248.26        357.53       136.51 o                         
   8  10   4        158.37        473.01       255.11 o                         
  10  10   4        236.42        319.64       256.94 o                         
  12  10   4         12.58        178.19       224.65 o                         
  14  10   4        109.50        408.83       240.20 o                         
 -11  11   4        169.85        471.52       254.23 o                         
  -9  11   4         46.87         21.50       171.38 o                         
  -7  11   4        385.11        347.91       132.04 o                         
  -5  11   4        461.60        463.69       132.68 o                         
  -3  11   4        770.83        887.84       181.57 o                         
  -1  11   4        172.40        308.58       193.05 o                         
   1  11   4        640.45        603.91       204.60 o                         
   3  11   4          1.08        364.69       335.16 o                         
   5  11   4        612.24        799.39       251.80 o                         
   7  11   4         92.40        222.60       143.42 o                         
   9  11   4        717.06        717.76       150.29 o                         
  11  11   4         29.97        304.43       267.51 o                         
  -4  12   4        446.19        707.71       235.64 o                         
  -2  12   4        822.27        907.59       319.83 o                         
   0  12   4         33.07        655.24       363.50 o                         
   2  12   4         56.85        482.42       259.89 o                         
   4  12   4        223.35        974.41       380.10 o                         
 -27   1   5        116.35        232.02       262.26 o                         
 -25   1   5        122.33         74.20       171.62 o                         
 -23   1   5        123.39        118.46       150.38 o                         
 -21   1   5       2048.48       2232.79       183.86 o                         
 -19   1   5        393.90        371.00        99.23 o                         
 -17   1   5        751.05        669.87        85.40 o                         
 -15   1   5       1247.79       1216.59        80.41 o                         
 -13   1   5       1994.73       2023.70        84.23 o                         
 -11   1   5       3212.07       3110.66        86.14 o                         
  -9   1   5       8272.65       8769.60       116.52 o                         
  -7   1   5          2.03        -13.92        37.31 o                         
  -5   1   5      13045.65      13271.26        93.60 o                         
  -3   1   5      12385.51      12109.10        82.83 o                         
  -1   1   5      19311.52      18845.38       570.48 o                         
   1   1   5      29913.82      31872.53       160.37 o                         
   3   1   5      19636.36      19924.44       133.53 o                         
   5   1   5      42246.84      44821.68       211.80 o                         
   7   1   5       2309.02       2552.45       103.76 o                         
   9   1   5      12200.18      13524.31       207.21 o                         
  11   1   5       3512.57       3558.75       136.83 o                         
  13   1   5       4170.15       4060.27       114.14 o                         
  15   1   5      10045.30      10429.27       160.14 o                         
  17   1   5        175.59        183.38        74.32 o                         
  19   1   5          5.38        -43.14       108.08 o                         
  21   1   5         39.02         23.47       125.46 o                         
  23   1   5        128.35        130.27       170.80 o                         
  25   1   5         15.34         77.04       185.76 o                         
  27   1   5        488.40        289.29       276.78 o                         
 -26   2   5        201.09        206.35       187.44 o                         
 -24   2   5       1683.29       1755.85       220.11 o                         
 -22   2   5         25.87        118.01       159.60 o                         
 -20   2   5       3205.10       3021.65       191.40 o                         
 -18   2   5        528.21        648.49       110.43 o                         
 -16   2   5       5736.06       5707.46       142.52 o                         
 -14   2   5       2161.46       2141.45        82.13 o                         
 -12   2   5        993.55        916.21        62.77 o                         
 -10   2   5      17420.55      16985.51       158.87 o                         
  -8   2   5      36860.33      36786.84       240.04 o                         
  -6   2   5        231.40        231.22        38.71 o                         
  -4   2   5      20476.90      20139.05       378.22 o                         
  -2   2   5      67952.82      69217.54       307.66 o                         
   0   2   5       5607.87       4272.62       308.24 o                         
   2   2   5       9880.78       9922.19        87.67 o                         
   4   2   5       5692.85       5436.57       213.00 o                         
   6   2   5      10187.87       9364.39       125.63 o                         
   8   2   5        216.37        446.43        75.79 o                         
  10   2   5      42345.05      42698.65       405.30 o                         
  12   2   5        226.02         87.38        58.87 o                         
  14   2   5      24294.81      25243.42       262.06 o                         
  16   2   5       8488.70       8241.36       191.34 o                         
  18   2   5       1402.22       1213.85       143.14 o                         
  20   2   5        528.78        490.29       145.82 o                         
  22   2   5       4850.18       5040.49       308.96 o                         
  24   2   5         84.10        160.33       207.19 o                         
  26   2   5        396.87        535.14       218.17 o                         
 -27   3   5        415.89         62.92       526.22 o                         
 -25   3   5        929.37        738.29       223.75 o                         
 -23   3   5          5.81        -63.15       159.38 o                         
 -21   3   5       7399.53       7361.40       288.56 o                         
 -19   3   5       1701.03       1625.87       157.77 o                         
 -17   3   5       3595.51       3735.79       155.67 o                         
 -15   3   5       1510.97       1426.67       106.01 o                         
 -13   3   5      30413.64      30605.66       265.27 o                         
 -11   3   5        603.84        609.67        73.20 o                         
  -9   3   5      24491.33      25777.09       179.67 o                         
  -7   3   5       2713.59       2769.90        79.46 o                         
  -5   3   5      47690.66      49176.57       309.23 o                         
  -3   3   5       6139.60       5806.61        72.21 o                         
  -1   3   5      15244.73      15849.49        97.53 o                         
   1   3   5        339.06        483.65        36.01 o                         
   3   3   5      44215.79      44217.06       216.24 o                         
   5   3   5       6635.97       7443.84        97.78 o                         
   7   3   5       6322.86       7235.19       266.69 o                         
   9   3   5         94.29         83.83        59.47 o                         
  11   3   5      13238.31      13210.69       219.16 o                         
  13   3   5        634.19        562.15        98.40 o                         
  15   3   5       6411.00       6354.42       199.26 o                         
  17   3   5       4208.81       4344.39       181.82 o                         
  19   3   5       4639.76       4337.23       221.31 o                         
  21   3   5          5.86         41.40       170.30 o                         
  23   3   5        528.26        408.36       203.94 o                         
  25   3   5        189.70          5.49       206.62 o                         
 -26   4   5        133.86        255.70       243.83 o                         
 -24   4   5        689.09        846.55       218.38 o                         
 -22   4   5        389.82        216.77       167.64 o                         
 -20   4   5        499.86        571.39       150.26 o                         
 -18   4   5       2142.18       2538.37       169.88 o                         
 -16   4   5       2763.68       2866.40       138.43 o                         
 -14   4   5       5532.24       5913.40       252.61 o                         
 -12   4   5      17577.26      17213.23       181.13 o                         
 -10   4   5       4262.57       4033.29       102.40 o                         
  -8   4   5       9504.39       9279.63       106.00 o                         
  -6   4   5       5743.33       5930.67        96.59 o                         
  -4   4   5       9232.89       9000.25       109.15 o                         
  -2   4   5      31762.12      33434.95       191.96 o                         
   0   4   5       7264.06       6822.54        90.44 o                         
   2   4   5       4233.77       4761.94        69.05 o                         
   4   4   5         43.32         95.40        51.39 o                         
   6   4   5      40241.69      42011.48       383.00 o                         
   8   4   5       8138.71       8774.49       146.93 o                         
  10   4   5        144.88         71.09        76.14 o                         
  12   4   5        978.99        978.52        82.38 o                         
  14   4   5       4012.95       4004.88       159.36 o                         
  16   4   5        382.03        427.48       115.35 o                         
  18   4   5        165.09        105.98       136.37 o                         
  20   4   5         46.38        -25.38       153.69 o                         
  22   4   5       1642.11       1840.70       232.21 o                         
  24   4   5        103.99        125.83       195.65 o                         
  26   4   5        362.29        310.74       270.30 o                         
 -25   5   5         36.96       -169.68       232.48 o                         
 -23   5   5        383.47        324.40       192.33 o                         
 -21   5   5         33.59        100.32       150.60 o                         
 -19   5   5        334.24        205.77       135.67 o                         
 -17   5   5        231.87        117.96       119.85 o                         
 -15   5   5         17.61         26.41        93.68 o                         
 -13   5   5        920.15       1009.76        74.63 o                         
 -11   5   5        186.21        270.45        59.89 o                         
  -9   5   5       4192.95       4219.94        83.48 o                         
  -7   5   5       2525.60       2449.51        80.50 o                         
  -5   5   5      20725.84      17924.42       864.24 o                         
  -3   5   5        115.35         89.05        31.54 o                         
  -1   5   5        308.94        245.80        47.96 o                         
   1   5   5        246.51        366.41        51.45 o                         
   3   5   5       9940.98      10196.18       118.00 o                         
   5   5   5        114.76         57.41        30.48 o                         
   7   5   5       4255.38       4353.47       149.57 o                         
   9   5   5        270.69        223.06        81.71 o                         
  11   5   5       4132.21       4293.77       181.21 o                         
  13   5   5        282.80        348.80       112.88 o                         
  15   5   5       1353.34       1269.34       177.14 o                         
  17   5   5         12.91         68.26       124.88 o                         
  19   5   5        490.49        518.96       155.02 o                         
  21   5   5        381.95        442.68       177.20 o                         
  23   5   5        372.95        567.76       214.22 o                         
  25   5   5        517.43        322.86       315.79 o                         
 -24   6   5        455.79        115.69       264.46 o                         
 -22   6   5         48.34        -14.43       205.56 o                         
 -20   6   5         29.75       -111.99       150.01 o                         
 -18   6   5         52.09        107.49       123.56 o                         
 -16   6   5         57.53        253.58       107.95 o                         
 -14   6   5        613.81        611.62       106.14 o                         
 -12   6   5        408.02        349.87        69.45 o                         
 -10   6   5        994.51       1041.65        80.74 o                         
  -8   6   5       2420.76       2354.55        93.94 o                         
  -6   6   5        966.40        873.18        79.08 o                         
  -4   6   5        427.44        450.23        57.18 o                         
  -2   6   5        378.23        402.69        53.72 o                         
   0   6   5         95.80         59.34        50.69 o                         
   2   6   5          0.23         16.98        49.18 o                         
   4   6   5        155.79        138.87        57.11 o                         
   6   6   5        286.50        290.63        73.36 o                         
   8   6   5        691.62        658.28       116.96 o                         
  10   6   5        835.64        769.48       101.97 o                         
  12   6   5       1025.78       1127.87       138.15 o                         
  14   6   5        118.57        122.01       132.22 o                         
  16   6   5        303.77        410.99       159.32 o                         
  18   6   5          5.52         22.46       133.20 o                         
  20   6   5        144.07        161.41       180.42 o                         
  22   6   5         26.41        383.44       243.51 o                         
  24   6   5        243.60        134.41       255.61 o                         
 -21   7   5        441.40        621.88       239.95 o                         
 -19   7   5         38.25        115.95       158.91 o                         
 -17   7   5        708.39        614.93       148.59 o                         
 -15   7   5         50.73        174.14       110.55 o                         
 -13   7   5       1656.08       1801.95       164.30 o                         
 -11   7   5        414.27        297.13        85.91 o                         
  -9   7   5       2008.95       1882.05       113.79 o                         
  -7   7   5         36.78         26.70        84.94 o                         
  -5   7   5       1954.92       2078.28        99.86 o                         
  -3   7   5       1959.30       2137.18        87.12 o                         
  -1   7   5        663.53        685.20        72.37 o                         
   1   7   5       1342.93       1266.50        83.24 o                         
   3   7   5       2907.33       3002.79       105.27 o                         
   5   7   5       1296.76       1523.72       148.24 o                         
   7   7   5        568.78        780.54       159.02 o                         
   9   7   5       2037.30       1848.83       226.93 o                         
  11   7   5        196.89        359.16       122.48 o                         
  13   7   5          1.36         43.92       136.09 o                         
  15   7   5        296.19        207.33       163.61 o                         
  17   7   5        151.39        259.76       181.02 o                         
  19   7   5        501.24        759.43       181.41 o                         
  21   7   5         41.01        164.25       235.33 o                         
 -20   8   5        197.50        129.64       220.20 o                         
 -18   8   5       1064.93        945.99       200.97 o                         
 -16   8   5       2045.01       2229.15       187.60 o                         
 -14   8   5        426.26        484.79       113.70 o                         
 -12   8   5        105.58        -91.82       109.65 o                         
 -10   8   5       2634.41       2582.82       290.47 o                         
  -8   8   5       1087.81       1354.74       193.34 o                         
  -6   8   5       1443.58       1243.60       108.25 o                         
  -4   8   5        474.81        479.18        72.15 o                         
  -2   8   5       1652.76       1855.01       113.21 o                         
   0   8   5       2247.70       2597.39       131.45 o                         
   2   8   5       1228.90       1277.01       109.24 o                         
   4   8   5        204.01        266.33        82.46 o                         
   6   8   5       5272.25       5286.39       216.58 o                         
   8   8   5       2278.66       2426.79       253.94 o                         
  10   8   5        972.35       1074.92       257.08 o                         
  12   8   5        129.09        165.63       127.60 o                         
  14   8   5       1268.91       1574.20       201.35 o                         
  16   8   5        330.64        143.29       208.80 o                         
  18   8   5        394.28        544.72       207.59 o                         
  20   8   5        351.06        415.35       243.80 o                         
 -17   9   5        246.39        449.07       196.55 o                         
 -15   9   5        458.10        565.53       139.59 o                         
 -13   9   5       1873.38       2109.21       149.98 o                         
 -11   9   5        194.12         57.03       120.70 o                         
  -9   9   5       1081.73       1405.72       158.23 o                         
  -7   9   5         69.13        179.51        79.01 o                         
  -5   9   5       6478.49       6138.81       188.38 o                         
  -3   9   5        476.59        432.02        98.23 o                         
  -1   9   5       1728.51       1622.70       123.08 o                         
   1   9   5        584.20        546.07       102.57 o                         
   3   9   5       5312.99       5180.58       209.39 o                         
   5   9   5         97.78        132.05       117.98 o                         
   7   9   5       6597.23       5999.52       219.16 o                         
   9   9   5       1061.41        879.54       216.18 o                         
  11   9   5       2102.80       2339.45       277.48 o                         
  13   9   5          9.96         86.88       134.49 o                         
  15   9   5        823.54        868.65       182.24 o                         
  17   9   5         37.42        126.14       184.83 o                         
 -14  10   5        653.89       1109.77       277.59 o                         
 -12  10   5        590.78        705.04       258.47 o                         
 -10  10   5        513.00        646.68       156.03 o                         
  -8  10   5        158.01        167.98        83.32 o                         
  -6  10   5       1011.33       1065.47       116.36 o                         
  -4  10   5       1101.94       1128.93       127.11 o                         
  -2  10   5       4503.19       4538.98       216.10 o                         
   0  10   5       2909.00       2944.90       208.05 o                         
   2  10   5        223.85        187.56       117.11 o                         
   4  10   5        231.60        295.36       149.50 o                         
   6  10   5       3550.35       3562.43       307.44 o                         
   8  10   5        973.53       1042.87       153.77 o                         
  10  10   5        593.38        546.83       151.20 o                         
  12  10   5         96.00        135.24       224.46 o                         
  14  10   5        350.70        425.46       143.37 o                         
 -11  11   5          1.59        205.39       237.40 o                         
  -9  11   5         72.08        -12.87       224.14 o                         
  -7  11   5         58.61        336.78       121.80 o                         
  -5  11   5        522.87        455.95       146.94 o                         
  -3  11   5          3.90        133.62       154.03 o                         
  -1  11   5        636.37        818.51       172.53 o                         
   1  11   5        266.32        268.13       198.40 o                         
   3  11   5       1544.43       1959.54       334.16 o                         
   5  11   5          0.76        267.39       184.87 o                         
   7  11   5        982.60        986.00       198.61 o                         
   9  11   5         48.84        180.36       170.43 o                         
  11  11   5         81.49        543.96       283.08 o                         
  -4  12   5        385.84        493.91       176.51 o                         
  -2  12   5          9.78        261.27       232.30 o                         
   0  12   5         12.19        498.20       353.56 o                         
   2  12   5         82.62        711.03       369.10 o                         
   4  12   5        287.78        522.17       358.89 o                         
 -26   0   6        751.89        727.64       390.83 o                         
 -24   0   6        346.85        205.14       257.28 o                         
 -22   0   6         13.84       -108.07       169.91 o                         
 -20   0   6        771.59        526.94       183.43 o                         
 -18   0   6        126.91         50.30       105.77 o                         
 -16   0   6      13815.24      13692.07       286.91 o                         
 -14   0   6       8153.15       8050.06       176.57 o                         
 -12   0   6      17873.85      17347.80       209.00 o                         
 -10   0   6        156.99        106.46        54.73 o                         
  -8   0   6      73314.75      79210.48       517.35 o                         
  -6   0   6      22683.44      23284.11       215.16 o                         
  -4   0   6      12284.30      11746.08       122.68 o                         
  -2   0   6       5176.65       5335.42       123.13 o                         
   0   0   6      40938.37      43618.45       272.97 o                         
   2   0   6        518.67        695.36        78.63 o                         
   4   0   6      27851.38      23604.42      4190.20 o                         
   6   0   6        923.67        870.76       129.44 o                         
   8   0   6       1042.66       1576.15       139.04 o                         
  10   0   6       3858.34       3725.49       182.04 o                         
  12   0   6      17662.15      17926.53       273.45 o                         
  14   0   6         91.75         -0.07        89.48 o                         
  16   0   6      13536.17      14240.49       292.67 o                         
  18   0   6          0.34        -25.67       114.82 o                         
  20   0   6        268.76        117.41       184.65 o                         
  22   0   6        597.71        444.78       210.48 o                         
  24   0   6       1003.86       1115.40       310.70 o                         
  26   0   6        153.74         38.80       349.41 o                         
 -27   1   6        184.68        333.59       270.56 o                         
 -25   1   6        577.54        606.70       190.12 o                         
 -23   1   6       1065.36       1161.61       185.70 o                         
 -21   1   6         68.23        114.02       126.95 o                         
 -19   1   6       5070.71       5098.14       169.14 o                         
 -17   1   6       1309.52       1227.74        85.39 o                         
 -15   1   6        502.30        512.53        67.27 o                         
 -13   1   6       5252.17       5126.44       120.57 o                         
 -11   1   6       5487.27       5027.13       101.54 o                         
  -9   1   6        286.07        307.68        48.14 o                         
  -7   1   6      76535.86      82596.73       440.20 o                         
  -5   1   6      11336.38      11098.11        88.28 o                         
  -3   1   6       4078.88       3740.66        58.77 o                         
  -1   1   6      24588.95      22304.22       971.46 o                         
   1   1   6      53440.20      57067.87       233.11 o                         
   3   1   6      34490.10      36563.00       199.79 o                         
   5   1   6      21609.86      21471.24       204.57 o                         
   7   1   6         66.60         54.75        66.71 o                         
   9   1   6       4514.31       4223.63       144.82 o                         
  11   1   6         25.01        105.56        87.68 o                         
  13   1   6       6354.20       6431.01       138.90 o                         
  15   1   6       5692.96       5621.99       139.79 o                         
  17   1   6        855.23        812.79        97.89 o                         
  19   1   6       4818.23       5140.50       235.51 o                         
  21   1   6        810.89        793.42       152.67 o                         
  23   1   6        837.34        907.83       199.41 o                         
  25   1   6        124.62        246.07       214.31 o                         
  27   1   6       1512.57       1426.50       331.78 o                         
 -26   2   6         17.66         64.52       202.50 o                         
 -24   2   6        259.07        160.90       172.94 o                         
 -22   2   6        552.78        584.80       176.96 o                         
 -20   2   6        134.02         81.91       113.46 o                         
 -18   2   6       4260.51       4126.58       174.80 o                         
 -16   2   6       1034.41       1192.80        81.11 o                         
 -14   2   6       1374.49       1357.92        75.43 o                         
 -12   2   6       1631.09       1552.59        73.67 o                         
 -10   2   6       1699.26       1689.50        67.99 o                         
  -8   2   6       8962.32       8511.94        95.84 o                         
  -6   2   6      23879.95      26155.34       174.95 o                         
  -4   2   6      10693.09      10668.46       221.36 o                         
  -2   2   6       1124.08       1167.93        40.44 o                         
   0   2   6     106349.41     110012.56       748.46 o                         
   2   2   6      45279.52      48863.96       193.52 o                         
   4   2   6       3131.95       3057.81       223.55 o                         
   6   2   6       2608.96       2818.86        90.79 o                         
   8   2   6      17534.34      16350.74       192.65 o                         
  10   2   6       7115.25       7474.42       157.54 o                         
  12   2   6       5927.72       5813.89       155.34 o                         
  14   2   6        214.96        281.47        73.49 o                         
  16   2   6       5617.42       5299.27       181.26 o                         
  18   2   6        711.19        775.70       132.99 o                         
  20   2   6       1078.95        964.17       160.69 o                         
  22   2   6        333.00        332.89       188.76 o                         
  24   2   6          4.71        -45.99       198.39 o                         
  26   2   6         30.80         66.27       221.53 o                         
 -25   3   6        158.75        -87.69       192.56 o                         
 -23   3   6        449.00        523.80       182.47 o                         
 -21   3   6        119.93        283.96       145.79 o                         
 -19   3   6         47.60         69.16       113.27 o                         
 -17   3   6        954.70        991.53       114.32 o                         
 -15   3   6       1124.96       1125.27       106.16 o                         
 -13   3   6        172.13        139.24        75.63 o                         
 -11   3   6        383.30        404.07        70.81 o                         
  -9   3   6       1679.77       1768.28        71.84 o                         
  -7   3   6        290.53        281.63        41.10 o                         
  -5   3   6        383.28        433.64        49.79 o                         
  -3   3   6       2153.48       2301.70        64.62 o                         
  -1   3   6       1950.87       2068.97        56.27 o                         
   1   3   6        482.40        363.15        31.28 o                         
   3   3   6      17124.46      18940.60       128.10 o                         
   5   3   6      21417.70      23597.26       151.27 o                         
   7   3   6        738.53        600.39        74.26 o                         
   9   3   6        646.01        554.97        72.28 o                         
  11   3   6         64.29        106.03        81.26 o                         
  13   3   6       1766.18       1939.94       137.86 o                         
  15   3   6         41.94         47.54        95.23 o                         
  17   3   6         52.25        116.08       104.59 o                         
  19   3   6         43.75        193.03       140.71 o                         
  21   3   6        466.46        459.47       191.29 o                         
  23   3   6        490.32        271.93       202.55 o                         
  25   3   6         10.54       -125.05       210.05 o                         
 -26   4   6        134.00        -54.65       222.71 o                         
 -24   4   6       1287.47       1537.98       247.45 o                         
 -22   4   6        117.20        118.38       181.16 o                         
 -20   4   6         24.70        103.30       134.01 o                         
 -18   4   6         57.48         76.91       102.51 o                         
 -16   4   6         11.88        -10.89        81.98 o                         
 -14   4   6       3895.73       3879.00       151.32 o                         
 -12   4   6       9641.84       9929.58       154.24 o                         
 -10   4   6       2423.82       2583.03        91.72 o                         
  -8   4   6       5248.35       5239.14        91.45 o                         
  -6   4   6      23276.03      23844.71       181.41 o                         
  -4   4   6       1639.07       1483.56        55.58 o                         
  -2   4   6       1767.02       1790.00        53.43 o                         
   0   4   6      13925.29      14466.03       123.04 o                         
   2   4   6       8668.91       9251.68       103.42 o                         
   4   4   6       1991.71       1938.32        70.80 o                         
   6   4   6       3050.13       3133.09        91.05 o                         
   8   4   6       5836.48       5584.60       132.58 o                         
  10   4   6         84.59        114.90        67.60 o                         
  12   4   6       2855.16       2874.29       116.68 o                         
  14   4   6        256.84        183.00        88.19 o                         
  16   4   6         28.52         67.77       125.41 o                         
  18   4   6         10.38          8.97       138.58 o                         
  20   4   6         20.88        118.75       161.72 o                         
  22   4   6         23.34        327.29       191.87 o                         
  24   4   6        426.17        166.96       206.02 o                         
  26   4   6          7.85        -93.80       247.99 o                         
 -25   5   6         40.06        156.47       256.32 o                         
 -23   5   6         33.10         34.52       208.71 o                         
 -21   5   6         89.48        172.69       157.81 o                         
 -19   5   6       1454.17       1610.81       191.77 o                         
 -17   5   6          1.47        -27.26       108.89 o                         
 -15   5   6         58.55        105.92        97.40 o                         
 -13   5   6        910.07        935.65        78.54 o                         
 -11   5   6       8426.70       8747.25       139.37 o                         
  -9   5   6        284.79        284.55        48.80 o                         
  -7   5   6      10185.69       9921.41       103.56 o                         
  -5   5   6       4607.04       3657.72       254.51 o                         
  -3   5   6      13722.32      13036.88       115.01 o                         
  -1   5   6       3117.71       3493.87        94.20 o                         
   1   5   6      13411.80      13428.63       147.58 o                         
   3   5   6       2843.56       2887.47        90.45 o                         
   5   5   6       9101.47       8537.00       429.43 o                         
   7   5   6       2968.80       3014.15        92.70 o                         
   9   5   6        292.16        221.54        78.45 o                         
  11   5   6      11803.56      11687.16       249.03 o                         
  13   5   6       3356.43       3465.92       185.64 o                         
  15   5   6        302.87        420.22       151.12 o                         
  17   5   6        769.78        693.89       150.01 o                         
  19   5   6        500.63        566.31       160.29 o                         
  21   5   6        744.24        830.27       196.03 o                         
  23   5   6         84.21        122.83       229.84 o                         
  25   5   6         12.78        228.49       348.72 o                         
 -24   6   6       1266.52       1265.33       311.40 o                         
 -22   6   6        482.05        451.32       228.33 o                         
 -20   6   6        998.79        833.91       190.84 o                         
 -18   6   6       1331.54       1321.45       167.32 o                         
 -16   6   6       3422.29       4054.62       298.54 o                         
 -14   6   6       3106.89       3190.49       165.55 o                         
 -12   6   6       1206.40       1309.83        99.87 o                         
 -10   6   6          5.24         69.80        47.45 o                         
  -8   6   6       1418.61       1575.38        64.84 o                         
  -6   6   6       2253.50       2108.25        77.64 o                         
  -4   6   6       9367.16       9191.69       117.70 o                         
  -2   6   6         21.59         34.94        49.11 o                         
   0   6   6      15692.43      14390.68       162.91 o                         
   2   6   6       6638.36       6652.94       123.98 o                         
   4   6   6      11225.30      10338.04       165.56 o                         
   6   6   6        116.96         77.03        56.88 o                         
   8   6   6      12907.56      12682.63       180.65 o                         
  10   6   6        422.57        338.79        94.96 o                         
  12   6   6         26.93         58.74       116.95 o                         
  14   6   6        611.10        673.63       154.85 o                         
  16   6   6       3596.85       3734.66       251.96 o                         
  18   6   6         60.41         -7.51       136.78 o                         
  20   6   6       1243.98       1392.84       229.32 o                         
  22   6   6          2.79        -74.77       227.10 o                         
  24   6   6       1494.47       1953.29       763.59 o                         
 -21   7   6        223.76        329.29       227.63 o                         
 -19   7   6       2753.33       2709.18       241.96 o                         
 -17   7   6          8.78         88.49       133.67 o                         
 -15   7   6       2964.07       3876.25       331.44 o                         
 -13   7   6         73.45        200.71       100.71 o                         
 -11   7   6       1901.53       2054.84       130.37 o                         
  -9   7   6         25.09         13.63        69.35 o                         
  -7   7   6        236.41        175.11        61.41 o                         
  -5   7   6       2031.07       2089.91        86.37 o                         
  -3   7   6        582.23        605.94        67.79 o                         
  -1   7   6         29.67        -37.94        59.42 o                         
   1   7   6       5377.66       4911.59       132.18 o                         
   3   7   6       3416.94       3404.94       122.90 o                         
   5   7   6       2345.12       2350.40       109.26 o                         
   7   7   6        597.64        412.17        94.85 o                         
   9   7   6        304.02        374.11        81.53 o                         
  11   7   6       1392.66       1221.86       162.93 o                         
  13   7   6        133.67        239.17       147.20 o                         
  15   7   6       3956.41       3811.94       281.70 o                         
  17   7   6         80.80        128.72       180.78 o                         
  19   7   6       1324.72       1492.39       206.12 o                         
  21   7   6        119.17        148.33       231.10 o                         
 -20   8   6        127.28         21.17       207.87 o                         
 -18   8   6        229.99        703.10       197.61 o                         
 -16   8   6       1023.25       1129.16       162.65 o                         
 -14   8   6        439.59        648.36       123.52 o                         
 -12   8   6         80.01         34.87        94.16 o                         
 -10   8   6        526.62        500.38       137.13 o                         
  -8   8   6        318.68        365.62       108.67 o                         
  -6   8   6       2440.68       2252.52       116.93 o                         
  -4   8   6        830.34        913.65        90.07 o                         
  -2   8   6        239.06        209.17        78.93 o                         
   0   8   6        577.22        711.57        93.74 o                         
   2   8   6        204.82        176.37        87.52 o                         
   4   8   6        928.16        893.39       115.78 o                         
   6   8   6       1598.20       1459.22       126.25 o                         
   8   8   6       3386.06       3471.32       286.20 o                         
  10   8   6        339.19        367.76       128.14 o                         
  12   8   6          6.55        -68.60       131.89 o                         
  14   8   6         10.89         26.11       149.89 o                         
  16   8   6        235.60        305.37       184.23 o                         
  18   8   6        125.08        215.54       194.62 o                         
  20   8   6        459.75        433.66       244.27 o                         
 -17   9   6          0.10        205.07       182.88 o                         
 -15   9   6          2.88        269.45       175.10 o                         
 -13   9   6          4.35         59.66       103.98 o                         
 -11   9   6        171.88        176.41        95.19 o                         
  -9   9   6          6.85        129.61        87.18 o                         
  -7   9   6        384.05        479.51        91.09 o                         
  -5   9   6        142.59         62.05        88.19 o                         
  -3   9   6        182.42        240.80        96.06 o                         
  -1   9   6         26.59        -73.00        90.56 o                         
   1   9   6       1577.99       1699.40       134.90 o                         
   3   9   6        159.84        141.02       107.48 o                         
   5   9   6       1529.56       1071.70       149.95 o                         
   7   9   6        400.23        439.76       120.97 o                         
   9   9   6        221.94        190.57       103.65 o                         
  11   9   6          5.00        151.34       123.74 o                         
  13   9   6          5.63          8.48       100.58 o                         
  15   9   6          0.28        150.55       126.53 o                         
  17   9   6         32.15        191.65       188.27 o                         
 -14  10   6       1430.56       1908.86       312.09 o                         
 -12  10   6         70.97        356.97       182.33 o                         
 -10  10   6        440.43        482.83       114.88 o                         
  -8  10   6        205.54        194.00        90.26 o                         
  -6  10   6         21.48        197.64        96.93 o                         
  -4  10   6        367.07        358.56       111.95 o                         
  -2  10   6        145.70        363.01       117.40 o                         
   0  10   6        280.01        465.31       145.71 o                         
   2  10   6        152.74        213.79       133.47 o                         
   4  10   6         10.64         47.50       143.29 o                         
   6  10   6         46.96        113.59       135.69 o                         
   8  10   6        494.14        574.31       147.66 o                         
  10  10   6         68.95         36.19        99.52 o                         
  12  10   6         15.02        -70.91       120.55 o                         
  14  10   6        156.69        496.84       181.19 o                         
 -11  11   6        727.29       1017.95       283.45 o                         
  -9  11   6          2.48        336.71       195.42 o                         
  -7  11   6         49.15          0.56       121.41 o                         
  -5  11   6        226.61        217.25       161.21 o                         
  -3  11   6       1289.96       1314.22       201.74 o                         
  -1  11   6        320.73        280.73       171.37 o                         
   1  11   6         10.30         -1.64       184.80 o                         
   3  11   6        126.46         36.22       365.80 o                         
   5  11   6        450.44        666.79       434.46 o                         
   7  11   6        232.28        337.54       179.98 o                         
   9  11   6          3.38        177.69       151.06 o                         
  11  11   6         46.62        298.95       156.87 o                         
  -2  12   6          2.39        226.18       225.50 o                         
   0  12   6        251.74        515.21       362.46 o                         
   2  12   6        255.81       1122.08       442.63 o                         
 -27   1   7        476.41        384.29       295.62 o                         
 -25   1   7        105.01        -56.30       167.02 o                         
 -23   1   7        139.36        164.66       162.24 o                         
 -21   1   7        192.64        131.10       130.75 o                         
 -19   1   7       1158.96       1170.53       100.19 o                         
 -17   1   7        928.90        965.44        90.14 o                         
 -15   1   7         77.63          8.35        58.18 o                         
 -13   1   7         38.87         68.70        54.14 o                         
 -11   1   7       4990.43       4461.38        88.71 o                         
  -9   1   7        285.52        243.26        47.63 o                         
  -7   1   7      19985.97      20878.96       129.19 o                         
  -5   1   7       6446.38       6734.51        75.74 o                         
  -3   1   7      19226.52      19400.52       156.13 o                         
  -1   1   7       2280.14       2123.52       102.31 o                         
   1   1   7       3856.13       4056.19        84.12 o                         
   3   1   7      10566.86      11349.85       125.29 o                         
   5   1   7      17759.68      17627.30       178.50 o                         
   7   1   7      15333.60      16704.70       204.69 o                         
   9   1   7          9.04        118.55        87.90 o                         
  11   1   7       2641.93       2894.20       144.62 o                         
  13   1   7       4982.05       5342.55       149.45 o                         
  15   1   7          2.06        -34.55        66.27 o                         
  17   1   7       4462.42       4352.91       157.28 o                         
  19   1   7       1011.20       1150.74       165.58 o                         
  21   1   7        164.52         49.23       131.46 o                         
  23   1   7        657.45        486.26       190.47 o                         
  25   1   7        308.76        135.93       213.71 o                         
  27   1   7        137.29        251.41       270.57 o                         
 -26   2   7        222.66        136.03       203.56 o                         
 -24   2   7        176.98         96.09       170.86 o                         
 -22   2   7       3624.26       3395.88       252.47 o                         
 -20   2   7        597.54        726.05       123.95 o                         
 -18   2   7       3839.46       3760.41       136.22 o                         
 -16   2   7        594.21        594.67        74.25 o                         
 -14   2   7       8569.67       8401.23       139.15 o                         
 -12   2   7       2610.98       2661.34        93.67 o                         
 -10   2   7       3470.02       3085.92        89.06 o                         
  -8   2   7       2276.08       2150.11        66.07 o                         
  -6   2   7      11396.91      11279.64       112.96 o                         
  -4   2   7          4.10        -11.71        21.48 o                         
  -2   2   7         31.18         13.76        18.79 o                         
   0   2   7      13113.07      12821.33       101.17 o                         
   2   2   7      35915.83      34393.95      1022.79 o                         
   4   2   7        907.30        566.33        85.42 o                         
   6   2   7       8684.80       9630.25       134.25 o                         
   8   2   7      10441.88       9753.11       155.05 o                         
  10   2   7       8126.08       7473.60       156.56 o                         
  12   2   7       8795.05       8723.48       202.06 o                         
  14   2   7      15693.05      15989.22       304.82 o                         
  16   2   7       1367.39       1616.96       131.83 o                         
  18   2   7       4226.59       4031.57       200.82 o                         
  20   2   7       1764.22       1695.33       186.63 o                         
  22   2   7       1307.71       1215.51       227.28 o                         
  24   2   7       1049.00        952.79       245.24 o                         
  26   2   7        877.97        691.08       251.86 o                         
 -25   3   7        237.92        -20.87       199.95 o                         
 -23   3   7        993.59        984.78       208.74 o                         
 -21   3   7       1572.37       1492.87       183.33 o                         
 -19   3   7       8683.71       8314.78       260.76 o                         
 -17   3   7       3452.50       3513.58       155.63 o                         
 -15   3   7       2253.86       2223.34       109.94 o                         
 -13   3   7       3058.04       3165.67       129.12 o                         
 -11   3   7      10047.69       9683.90       150.42 o                         
  -9   3   7      13673.00      12506.05       149.73 o                         
  -7   3   7       5786.90       5745.84        94.05 o                         
  -5   3   7        290.64        379.96        44.12 o                         
  -3   3   7         56.31         61.11        41.48 o                         
  -1   3   7        542.84        395.62        27.94 o                         
   1   3   7      15206.97      14047.94       387.14 o                         
   3   3   7      20389.11      20669.05       140.58 o                         
   5   3   7      40737.30      41378.63       303.30 o                         
   7   3   7       9384.85       7808.10       370.49 o                         
   9   3   7        123.08         62.07        63.95 o                         
  11   3   7       1462.35       1401.31        91.43 o                         
  13   3   7      18478.02      18596.59       270.91 o                         
  15   3   7       1109.06        987.19       131.64 o                         
  17   3   7       3443.96       3398.48       211.73 o                         
  19   3   7        753.73        888.77       173.40 o                         
  21   3   7       4110.53       3951.56       305.30 o                         
  23   3   7        335.92        388.65       210.27 o                         
  25   3   7       1002.06        802.49       248.02 o                         
 -26   4   7        577.30        492.65       253.19 o                         
 -24   4   7        187.79        -37.00       186.84 o                         
 -22   4   7        484.46        677.16       201.10 o                         
 -20   4   7         54.71        107.88       135.31 o                         
 -18   4   7       4169.13       4089.34       182.05 o                         
 -16   4   7       2090.97       2261.18       128.99 o                         
 -14   4   7      10910.66      10955.89       204.02 o                         
 -12   4   7       1553.81       1637.39       122.37 o                         
 -10   4   7      11310.05      11054.02       138.32 o                         
  -8   4   7       1689.47       1577.09        63.87 o                         
  -6   4   7      24876.42      24527.81       169.35 o                         
  -4   4   7       1214.86       1195.02        59.19 o                         
  -2   4   7       2792.95       2446.85        60.76 o                         
   0   4   7       4351.56       4359.23        88.65 o                         
   2   4   7      22174.11      22916.70       211.97 o                         
   4   4   7       1413.71       1506.92        68.39 o                         
   6   4   7       3624.79       3348.35        82.36 o                         
   8   4   7      15775.26      15720.16       176.91 o                         
  10   4   7       5278.98       5782.03       328.06 o                         
  12   4   7        591.73        474.35        88.91 o                         
  14   4   7        781.23        738.59       109.11 o                         
  16   4   7       1574.08       1686.15       176.91 o                         
  18   4   7        710.96        566.37       158.46 o                         
  20   4   7       2236.88       2063.99       241.58 o                         
  22   4   7        556.87        736.32       213.86 o                         
  24   4   7        192.80        233.88       207.24 o                         
 -25   5   7         91.27         57.03       263.80 o                         
 -23   5   7        132.07        -71.37       210.18 o                         
 -21   5   7       1164.68        979.23       190.64 o                         
 -19   5   7        133.35        120.09       145.99 o                         
 -17   5   7         82.53          6.00       103.20 o                         
 -15   5   7        572.10        682.24       114.03 o                         
 -13   5   7       2157.97       2237.38       118.02 o                         
 -11   5   7       2597.12       2641.52       104.47 o                         
  -9   5   7       5372.95       5305.23        99.47 o                         
  -7   5   7       7513.54       7454.16       114.04 o                         
  -5   5   7         20.18         22.15        39.84 o                         
  -3   5   7       1687.48       1501.86        58.74 o                         
  -1   5   7       1264.42       1081.88        67.24 o                         
   1   5   7       1986.05       1923.82        82.12 o                         
   3   5   7        113.85         52.66        38.60 o                         
   5   5   7      20049.65      19528.04       190.14 o                         
   7   5   7         24.09         -5.26        47.08 o                         
   9   5   7        985.60       1001.06        88.18 o                         
  11   5   7        960.21       1083.94       109.35 o                         
  13   5   7       3450.62       3353.31       188.91 o                         
  15   5   7          4.90        113.53       141.88 o                         
  17   5   7        149.79         92.04       155.38 o                         
  19   5   7        255.85         65.04       145.91 o                         
  21   5   7        498.09        531.32       183.91 o                         
  23   5   7         72.07        172.28       225.39 o                         
  25   5   7        454.83        542.93       360.72 o                         
 -22   6   7         12.62        -54.05       234.95 o                         
 -20   6   7        112.28         28.44       160.43 o                         
 -18   6   7          1.56       -113.44       128.27 o                         
 -16   6   7         41.66         65.49       101.63 o                         
 -14   6   7        151.86        211.30       102.53 o                         
 -12   6   7        237.79        267.08        87.70 o                         
 -10   6   7       2128.59       2156.53        87.02 o                         
  -8   6   7       7176.37       7152.04       119.22 o                         
  -6   6   7         45.60         23.74        45.43 o                         
  -4   6   7       1600.44       1582.56        71.26 o                         
  -2   6   7         53.35         75.83        51.67 o                         
   0   6   7       1396.62       1428.14        78.88 o                         
   2   6   7         50.99         72.59        57.18 o                         
   4   6   7        767.53        774.47        75.44 o                         
   6   6   7       2615.27       2610.61        97.30 o                         
   8   6   7        333.79        422.38        61.61 o                         
  10   6   7         33.24        -49.92        74.90 o                         
  12   6   7       1097.63        974.35       152.70 o                         
  14   6   7         65.29         62.06       134.14 o                         
  16   6   7          5.23         53.93       147.23 o                         
  18   6   7         74.32         34.28       177.52 o                         
  20   6   7        268.74        291.96       189.07 o                         
  22   6   7        254.26        287.91       240.82 o                         
 -21   7   7          5.62         90.12       214.39 o                         
 -19   7   7        460.52        606.88       185.73 o                         
 -17   7   7        379.01        493.52       149.84 o                         
 -15   7   7        608.13        584.77       126.50 o                         
 -13   7   7         13.00        134.15       100.36 o                         
 -11   7   7       1278.45       1464.64       130.07 o                         
  -9   7   7        496.59        549.47        78.43 o                         
  -7   7   7        676.32        668.96        68.01 o                         
  -5   7   7        455.85        441.47        68.79 o                         
  -3   7   7       1077.17        966.29        77.51 o                         
  -1   7   7        140.23         93.52        64.75 o                         
   1   7   7         88.41         25.79        66.04 o                         
   3   7   7       1354.61       1215.71        96.77 o                         
   5   7   7       1225.29       1100.54        92.69 o                         
   7   7   7        533.27        594.82        80.81 o                         
   9   7   7        519.04        571.51        82.06 o                         
  11   7   7         98.25        122.23        96.91 o                         
  13   7   7        899.98        858.30       175.01 o                         
  15   7   7        451.60        393.93       175.60 o                         
  17   7   7         27.09        151.93       150.25 o                         
  19   7   7         33.05        115.28       173.40 o                         
  21   7   7        149.91        292.81       240.57 o                         
 -20   8   7          6.86          0.79       211.18 o                         
 -18   8   7        376.48        460.86       193.10 o                         
 -16   8   7        690.83        705.72       153.80 o                         
 -14   8   7       1934.94       2108.45       168.66 o                         
 -12   8   7         24.35        -98.37        98.37 o                         
 -10   8   7        408.40        351.93        96.23 o                         
  -8   8   7       2474.09       2384.96       145.63 o                         
  -6   8   7       3567.56       3773.45       169.34 o                         
  -4   8   7        170.63        146.57        81.97 o                         
  -2   8   7        635.55        525.00        88.78 o                         
   0   8   7        987.32        948.93       104.07 o                         
   2   8   7       1314.37       1294.66       113.80 o                         
   4   8   7        586.16        584.62       102.78 o                         
   6   8   7       2869.02       2730.95       165.73 o                         
   8   8   7       1149.84       1159.56       137.28 o                         
  10   8   7       4088.50       3707.62       182.04 o                         
  12   8   7         61.16         90.12       104.96 o                         
  14   8   7        255.08        348.85       127.77 o                         
  16   8   7        477.65        408.33       149.97 o                         
  18   8   7        458.12        625.62       216.45 o                         
  20   8   7         86.34       -213.87       213.87 o                         
 -17   9   7        151.39        367.40       195.85 o                         
 -15   9   7        197.96        431.00       191.29 o                         
 -13   9   7          5.76        -48.30       110.49 o                         
 -11   9   7       1911.60       2152.90       158.76 o                         
  -9   9   7       1675.72       1708.27       142.70 o                         
  -7   9   7       1688.30       1596.72       124.85 o                         
  -5   9   7       1562.22       1482.06       130.08 o                         
  -3   9   7       5886.72       6064.76       246.59 o                         
  -1   9   7       1423.70       1392.38       129.36 o                         
   1   9   7       3309.62       3295.00       167.10 o                         
   3   9   7        122.04         72.38       114.74 o                         
   5   9   7       6716.06       6554.81       248.68 o                         
   7   9   7        310.16        389.29       125.46 o                         
   9   9   7       1664.66       1744.28       140.39 o                         
  11   9   7          3.19         38.16        94.77 o                         
  13   9   7       2331.45       2704.83       188.15 o                         
  15   9   7        133.00        190.85       136.25 o                         
  17   9   7        283.65        370.49       197.91 o                         
 -14  10   7       1535.16       2137.79       320.08 o                         
 -12  10   7         38.62        124.93       154.33 o                         
 -10  10   7        334.84        290.07       123.02 o                         
  -8  10   7        183.87        167.65       110.91 o                         
  -6  10   7       2357.57       2323.92       167.71 o                         
  -4  10   7        243.81        288.64       118.73 o                         
  -2  10   7       2577.98       2651.15       187.63 o                         
   0  10   7        873.41        771.00       161.76 o                         
   2  10   7       3322.76       3116.74       225.93 o                         
   4  10   7         50.95        119.54       150.66 o                         
   6  10   7       1137.70       1303.21       183.95 o                         
   8  10   7        590.15        466.09       152.82 o                         
  10  10   7        748.91        844.72       135.33 o                         
  12  10   7         20.73        -23.41       113.47 o                         
  14  10   7          4.97         21.32       149.92 o                         
 -11  11   7         20.48        311.76       252.04 o                         
  -9  11   7         43.91        114.66       160.19 o                         
  -7  11   7        124.92        226.26       157.46 o                         
  -5  11   7         20.45        116.28       157.92 o                         
  -3  11   7        667.32        842.23       193.98 o                         
  -1  11   7        156.90         35.86       169.07 o                         
   1  11   7        812.55        940.69       250.87 o                         
   3  11   7        843.50       1287.79       343.96 o                         
   5  11   7       1043.57       1420.88       361.04 o                         
   7  11   7         87.92        182.37       486.18 o                         
   9  11   7          5.83        228.50       284.82 o                         
  11  11   7         32.64        114.05       153.97 o                         
  -2  12   7         22.54        253.73       182.93 o                         
   0  12   7          0.01        322.46       357.89 o                         
   2  12   7          8.76        230.95       347.19 o                         
 -26   0   8        302.68        695.44       387.43 o                         
 -24   0   8        139.36        260.19       222.95 o                         
 -22   0   8         83.45        119.14       174.47 o                         
 -20   0   8       5440.72       5799.28       272.60 o                         
 -18   0   8         39.71         26.30       106.83 o                         
 -16   0   8        713.22        755.56       124.59 o                         
 -14   0   8      18881.14      18064.86       306.91 o                         
 -12   0   8      42169.71      42629.62       462.35 o                         
 -10   0   8      11068.45      11826.55       159.49 o                         
  -8   0   8      74359.27      79516.46       953.28 o                         
  -6   0   8      37464.77      38110.74       377.54 o                         
  -4   0   8       1063.80        901.60        76.08 o                         
  -2   0   8       3723.65       4162.56       146.24 o                         
   0   0   8       9393.83       9722.27       177.51 o                         
   2   0   8      76515.94      78737.23       577.14 o                         
   4   0   8        447.16        525.55       111.03 o                         
   6   0   8      36665.90      38823.89       440.93 o                         
   8   0   8       6161.40       5829.03       294.43 o                         
  10   0   8      23410.86      23254.12       464.39 o                         
  12   0   8       2640.61       2812.83       259.26 o                         
  14   0   8       7949.09       7876.33       230.70 o                         
  16   0   8       3517.69       3411.16       184.31 o                         
  18   0   8       2829.59       3049.49       245.75 o                         
  20   0   8        568.99        562.12       207.62 o                         
  22   0   8         19.86        -43.50       190.78 o                         
  24   0   8        671.69        709.71       299.96 o                         
  26   0   8       1804.94       1779.12       470.48 o                         
 -27   1   8        187.12        -38.07       253.52 o                         
 -25   1   8        119.15        100.31       170.36 o                         
 -23   1   8       1349.86       1008.00       194.06 o                         
 -21   1   8       2121.11       2177.40       159.25 o                         
 -19   1   8        839.81        744.35       100.93 o                         
 -17   1   8       9229.34       9097.83       196.05 o                         
 -15   1   8        677.00        688.44        75.89 o                         
 -13   1   8       1669.49       1709.44        84.72 o                         
 -11   1   8        932.53       1012.34        64.14 o                         
  -9   1   8      32712.33      34761.11       312.33 o                         
  -7   1   8       5039.25       5272.06        85.04 o                         
  -5   1   8      28840.95      30252.44       200.78 o                         
  -3   1   8       1993.49       1827.41        61.18 o                         
  -1   1   8      16393.01      16163.43       155.95 o                         
   1   1   8       3738.96       3470.68        95.70 o                         
   3   1   8       8206.12       8536.14       128.20 o                         
   5   1   8       3172.81       3083.33       101.45 o                         
   7   1   8      21436.54      21754.89       223.14 o                         
   9   1   8        971.63       1397.52       109.70 o                         
  11   1   8       8895.93       9124.17       218.05 o                         
  13   1   8        943.52        900.77       101.98 o                         
  15   1   8      12779.58      12769.76       192.23 o                         
  17   1   8         91.58        114.78        83.61 o                         
  19   1   8         63.82         42.44       134.99 o                         
  21   1   8        406.00        491.55       159.38 o                         
  23   1   8       1166.62       1430.19       227.48 o                         
  25   1   8       1599.62       1551.38       281.03 o                         
  27   1   8        120.26        239.72       272.27 o                         
 -26   2   8         12.32        -26.50       199.98 o                         
 -24   2   8        432.25        496.63       186.76 o                         
 -22   2   8         46.77       -103.52       152.66 o                         
 -20   2   8       3474.85       3500.91       193.39 o                         
 -18   2   8        117.44        149.33        77.74 o                         
 -16   2   8       1314.95       1284.54        85.16 o                         
 -14   2   8       4071.54       4074.49       115.62 o                         
 -12   2   8        532.97        501.57        65.40 o                         
 -10   2   8        442.70        569.64        50.13 o                         
  -8   2   8       1632.90       1461.01        52.72 o                         
  -6   2   8       7640.82       8067.21        89.61 o                         
  -4   2   8       1835.04       1871.75       202.62 o                         
  -2   2   8      15087.83      15764.58       121.74 o                         
   0   2   8       2513.05       2384.77        69.27 o                         
   2   2   8        504.54        426.38        46.44 o                         
   4   2   8      14396.73      12515.42      1032.92 o                         
   6   2   8       5750.28       5897.62       130.15 o                         
   8   2   8      25260.85      28033.74       240.09 o                         
  10   2   8       4854.98       4852.41       159.14 o                         
  12   2   8       2553.74       2398.77       141.55 o                         
  14   2   8        106.41        189.37       104.97 o                         
  16   2   8        705.65        895.62       118.27 o                         
  18   2   8       2248.80       2480.52       180.28 o                         
  20   2   8        271.99        251.83       141.99 o                         
  22   2   8         10.95        178.94       188.52 o                         
  24   2   8          7.76        -70.99       183.25 o                         
  26   2   8        109.47         50.04       224.39 o                         
 -25   3   8         10.99        130.27       199.75 o                         
 -23   3   8          0.25        -30.72       186.45 o                         
 -21   3   8        145.56        122.41       130.71 o                         
 -19   3   8         23.56        136.87       111.58 o                         
 -17   3   8        125.08        266.82        72.62 o                         
 -15   3   8         96.21          1.47        74.45 o                         
 -13   3   8        104.76        138.13        81.40 o                         
 -11   3   8        974.85       1121.12        79.39 o                         
  -9   3   8        836.58        799.83        56.47 o                         
  -7   3   8       2922.65       3028.08       107.40 o                         
  -5   3   8        503.65        515.71        58.28 o                         
  -3   3   8        248.64        297.67        53.54 o                         
  -1   3   8       2492.02       2560.04        59.92 o                         
   1   3   8      13015.33      13628.17       106.54 o                         
   3   3   8       1659.95       1976.74        76.16 o                         
   5   3   8       2752.87       2972.06        96.30 o                         
   7   3   8       5277.10       4840.65       322.05 o                         
   9   3   8        197.87        178.95        63.61 o                         
  11   3   8         18.48        -36.62        61.71 o                         
  13   3   8        324.97        490.20        73.42 o                         
  15   3   8       2997.25       2518.86       166.55 o                         
  17   3   8          7.17         14.07       112.46 o                         
  19   3   8         71.18         12.34       146.42 o                         
  21   3   8        366.35        332.79       188.49 o                         
  23   3   8        151.68        -23.97       193.17 o                         
  25   3   8         41.06        -98.67       233.15 o                         
 -24   4   8        114.98         85.59       191.75 o                         
 -22   4   8       2599.28       2704.63       242.87 o                         
 -20   4   8        113.48         45.66       136.39 o                         
 -18   4   8        156.43        355.04       109.28 o                         
 -16   4   8         15.49        -86.75        86.75 o                         
 -14   4   8       1201.28       1227.14       107.88 o                         
 -12   4   8        654.92        495.08        66.20 o                         
 -10   4   8       2443.46       2304.93        86.08 o                         
  -8   4   8       1062.94        830.96        65.29 o                         
  -6   4   8        284.52        196.98        48.08 o                         
  -4   4   8       7924.55       8047.10       112.68 o                         
  -2   4   8         51.30        -19.70        43.82 o                         
   0   4   8       1502.98       1742.23        69.52 o                         
   2   4   8       1848.54       1696.00        83.09 o                         
   4   4   8       2059.19       2201.54        77.16 o                         
   6   4   8        668.95        613.65        60.92 o                         
   8   4   8       4829.54       5295.90       120.71 o                         
  10   4   8        147.95         97.44        65.01 o                         
  12   4   8       8164.44       8028.41       269.68 o                         
  14   4   8          9.84         78.47       105.26 o                         
  16   4   8       2082.76       1919.84       175.36 o                         
  18   4   8       1058.95        732.50       185.46 o                         
  20   4   8          2.48        197.18       172.26 o                         
  22   4   8         16.17        -87.50       179.73 o                         
  24   4   8          3.72         34.64       204.64 o                         
 -25   5   8        120.99         47.41       404.61 o                         
 -23   5   8        273.55        157.35       217.09 o                         
 -21   5   8        550.78        647.59       178.38 o                         
 -19   5   8        378.30        466.31       148.59 o                         
 -17   5   8        872.69       1065.87       145.16 o                         
 -15   5   8         17.76        -34.12        91.99 o                         
 -13   5   8       4447.14       4571.53       172.09 o                         
 -11   5   8         34.92        -12.09        61.38 o                         
  -9   5   8      34785.80      34667.76       225.51 o                         
  -7   5   8       6100.90       6138.63       114.52 o                         
  -5   5   8      12573.86      12201.72       150.86 o                         
  -3   5   8        756.85        970.82        58.92 o                         
  -1   5   8      26176.50      24755.75       228.98 o                         
   1   5   8        939.82        976.65        70.82 o                         
   3   5   8       9933.85       9842.91       140.36 o                         
   5   5   8       1950.46       2090.68        86.00 o                         
   7   5   8      10633.77      10713.10       198.98 o                         
   9   5   8          4.46          8.25        60.85 o                         
  11   5   8       1121.89       1177.74        94.56 o                         
  13   5   8       2951.78       2794.93       158.62 o                         
  15   5   8       3521.83       3784.38       220.97 o                         
  17   5   8        962.00        594.14       151.46 o                         
  19   5   8        207.59        264.86       157.35 o                         
  21   5   8         13.32        -14.27       178.04 o                         
  23   5   8        415.06        427.26       246.98 o                         
 -22   6   8        320.17        417.80       262.66 o                         
 -20   6   8       1235.47       1357.82       214.89 o                         
 -18   6   8         25.15         52.72       130.79 o                         
 -16   6   8       3241.82       3243.46       177.30 o                         
 -14   6   8       1219.89       1380.96       139.56 o                         
 -12   6   8       3849.33       4008.51       167.05 o                         
 -10   6   8       2492.90       2379.69       100.65 o                         
  -8   6   8       2232.61       2274.59        90.72 o                         
  -6   6   8      12455.73      12465.33       157.05 o                         
  -4   6   8      19377.64      19509.83       207.17 o                         
  -2   6   8       8049.33       8117.76       135.08 o                         
   0   6   8       6047.31       5950.83       135.03 o                         
   2   6   8       7825.62       7239.28       147.05 o                         
   4   6   8       7000.34       6937.68       133.00 o                         
   6   6   8       6389.83       6229.94       126.42 o                         
   8   6   8        122.74         56.27        59.95 o                         
  10   6   8       4741.55       4698.52       143.14 o                         
  12   6   8       1259.82       1289.03       137.42 o                         
  14   6   8        291.65        272.45       120.19 o                         
  16   6   8        158.87         64.37       127.35 o                         
  18   6   8       2899.62       3162.32       294.86 o                         
  20   6   8        673.61        654.43       205.96 o                         
  22   6   8        780.21        901.90       298.30 o                         
 -21   7   8        897.19        593.34       242.14 o                         
 -19   7   8          1.30         42.67       170.24 o                         
 -17   7   8       1509.34       1793.72       191.78 o                         
 -15   7   8         82.29        198.65       117.87 o                         
 -13   7   8       1161.43       1166.27       142.60 o                         
 -11   7   8       1128.28       1009.84       130.98 o                         
  -9   7   8       4091.67       4213.94       164.75 o                         
  -7   7   8         12.64         71.10        69.91 o                         
  -5   7   8       1857.33       1961.04       101.16 o                         
  -3   7   8        148.17        197.03        65.04 o                         
  -1   7   8       2439.32       2693.31       114.28 o                         
   1   7   8         42.54         67.24        69.83 o                         
   3   7   8       6472.42       6495.82       167.62 o                         
   5   7   8       1851.72       1750.13       110.19 o                         
   7   7   8       4523.94       4586.32       167.42 o                         
   9   7   8       1372.42       1109.34       126.17 o                         
  11   7   8        874.58       1003.03       133.62 o                         
  13   7   8       1036.30       1012.88       147.83 o                         
  15   7   8       3074.40       3225.51       225.52 o                         
  17   7   8        321.42        311.39       197.56 o                         
  19   7   8        428.00        360.66       215.90 o                         
  21   7   8          1.97        -82.76       222.11 o                         
 -20   8   8        173.04        186.25       222.42 o                         
 -18   8   8          0.21        -97.24       174.97 o                         
 -16   8   8        675.90        739.39       160.94 o                         
 -14   8   8        220.29        309.93       158.01 o                         
 -12   8   8        470.47        454.59       141.11 o                         
 -10   8   8       2351.67       2286.69       149.18 o                         
  -8   8   8       1816.13       1856.07       139.11 o                         
  -6   8   8       1901.84       1868.57       144.17 o                         
  -4   8   8       4040.83       4061.67       162.82 o                         
  -2   8   8        380.06        391.80        94.96 o                         
   0   8   8       1239.07       1119.66       109.98 o                         
   2   8   8         26.34         46.90        92.36 o                         
   4   8   8        114.98        114.65        91.31 o                         
   6   8   8       3192.32       3122.63       169.63 o                         
   8   8   8         85.30        187.11        98.46 o                         
  10   8   8        919.20        852.77       135.57 o                         
  12   8   8          6.77         54.28       111.96 o                         
  14   8   8        145.61        -48.71       124.35 o                         
  16   8   8        247.42        662.97       320.54 o                         
  18   8   8        636.13        719.87       224.06 o                         
  20   8   8        111.60        256.55       240.09 o                         
 -17   9   8        123.74        522.86       202.24 o                         
 -15   9   8         74.18        124.13       178.38 o                         
 -13   9   8         13.65        158.21       120.49 o                         
 -11   9   8        503.34        380.61       121.06 o                         
  -9   9   8        376.14        353.14       114.43 o                         
  -7   9   8         20.70         36.77       104.12 o                         
  -5   9   8        115.14        249.06        98.75 o                         
  -3   9   8        896.65        980.04       131.86 o                         
  -1   9   8         22.65         69.50        96.99 o                         
   1   9   8        103.75        255.77       104.27 o                         
   3   9   8         51.56         -3.45       112.23 o                         
   5   9   8         98.53         72.71       110.00 o                         
   7   9   8          4.27        -84.07       116.31 o                         
   9   9   8          2.83         -4.40        98.64 o                         
  11   9   8         50.51         87.48       105.57 o                         
  13   9   8          1.01        -43.40       148.29 o                         
  15   9   8         22.77        233.68       143.38 o                         
  17   9   8          0.32         75.35       273.50 o                         
 -14  10   8         74.47        308.43       172.55 o                         
 -12  10   8       1526.17       1922.28       227.65 o                         
 -10  10   8          6.16        194.66       128.46 o                         
  -8  10   8         50.49         58.67       115.89 o                         
  -6  10   8        573.84        463.91       132.15 o                         
  -4  10   8        887.84        930.19       135.86 o                         
  -2  10   8        172.51        292.13       142.96 o                         
   0  10   8         15.91        183.04       141.17 o                         
   2  10   8        238.95        312.51       160.70 o                         
   4  10   8        372.55        429.70       151.14 o                         
   6  10   8         58.39        245.45       155.80 o                         
   8  10   8        200.20        273.90       127.39 o                         
  10  10   8        268.83        287.98       120.16 o                         
  12  10   8         23.23        -42.11       117.38 o                         
  14  10   8        164.21        283.45       178.75 o                         
 -11  11   8         32.17         20.02       526.22 o                         
  -9  11   8        495.65        499.87       183.41 o                         
  -7  11   8        242.86        404.01       166.68 o                         
  -5  11   8        200.36        177.73       173.78 o                         
  -3  11   8         88.47        168.77       181.96 o                         
  -1  11   8        897.70        853.80       210.33 o                         
   1  11   8        188.79        325.32       231.16 o                         
   3  11   8        154.24        213.49       227.76 o                         
   5  11   8        127.84        637.05       317.00 o                         
   7  11   8        220.38        374.60       285.80 o                         
   9  11   8          1.00        232.50       230.73 o                         
 -27   1   9         96.97        -37.00       256.17 o                         
 -25   1   9         51.85          3.21       169.91 o                         
 -23   1   9          5.70        -74.29       153.99 o                         
 -21   1   9          0.30         -0.13       104.63 o                         
 -19   1   9         35.01        100.19        84.29 o                         
 -17   1   9        143.04        111.24        82.82 o                         
 -15   1   9       1024.56        986.96        76.42 o                         
 -13   1   9       1766.69       1777.35        86.98 o                         
 -11   1   9        650.25        658.03        62.07 o                         
  -9   1   9       9832.25      10790.31       141.50 o                         
  -7   1   9      12682.66      12922.75       123.08 o                         
  -5   1   9       2107.80       2135.98        65.72 o                         
  -3   1   9      22295.89      23857.46       197.58 o                         
  -1   1   9        938.47        784.67        66.10 o                         
   1   1   9      18783.69      17801.53       611.43 o                         
   3   1   9      13855.01      14742.37       164.74 o                         
   5   1   9      12222.76      12598.22       162.61 o                         
   7   1   9        991.94        843.35        83.39 o                         
   9   1   9       1228.59       1058.52       111.47 o                         
  11   1   9       3352.63       3198.76       164.06 o                         
  13   1   9       5781.79       5171.74       181.81 o                         
  15   1   9       5731.78       6109.19       190.57 o                         
  17   1   9       4573.01       4699.77       170.93 o                         
  19   1   9          7.09         56.92       136.81 o                         
  21   1   9       1261.78       1518.38       191.67 o                         
  23   1   9          2.75        -71.34       175.56 o                         
  25   1   9        426.68        101.82       221.91 o                         
  27   1   9         75.18         62.59       271.13 o                         
 -26   2   9         54.37         62.74       201.13 o                         
 -24   2   9          8.51       -166.23       181.84 o                         
 -22   2   9         85.30         38.03       142.29 o                         
 -20   2   9       6355.41       6450.42       240.82 o                         
 -18   2   9       2325.99       2384.63       133.33 o                         
 -16   2   9       3312.86       3257.28       127.02 o                         
 -14   2   9         97.62         81.36        59.60 o                         
 -12   2   9       4141.74       4216.01       114.37 o                         
 -10   2   9      12767.63      12775.43       131.84 o                         
  -8   2   9       3091.51       2817.58        66.76 o                         
  -6   2   9       2191.82       2266.99        83.80 o                         
  -4   2   9        436.24        233.66        44.90 o                         
  -2   2   9       7854.98       9037.81       102.66 o                         
   0   2   9       5720.57       5615.85       106.93 o                         
   2   2   9          5.15        -15.33        48.06 o                         
   4   2   9      52393.54      47734.60      2816.24 o                         
   6   2   9        475.55        600.47        77.65 o                         
   8   2   9      24479.61      24865.64       255.64 o                         
  10   2   9        996.67        908.26       103.35 o                         
  12   2   9      23841.56      24597.47       356.77 o                         
  14   2   9        747.83        772.31       122.27 o                         
  16   2   9       8217.48       8235.75       184.13 o                         
  18   2   9         42.41         40.08       118.46 o                         
  20   2   9       1133.01       1056.90       174.20 o                         
  22   2   9         77.18        -54.85       185.58 o                         
  24   2   9        330.31        383.50       215.45 o                         
  26   2   9        249.88        434.92       245.15 o                         
 -25   3   9        313.68        170.44       203.49 o                         
 -23   3   9       2245.92       2197.08       261.17 o                         
 -21   3   9         29.77         12.41       128.43 o                         
 -19   3   9       6928.78       6780.74       235.50 o                         
 -17   3   9       1418.46       1551.72       106.65 o                         
 -15   3   9       2991.90       3205.26       137.45 o                         
 -13   3   9         66.93         38.53        80.43 o                         
 -11   3   9      12606.73      12489.95       170.05 o                         
  -9   3   9       8134.11       7667.13       105.38 o                         
  -7   3   9       1161.31        624.04        56.19 o                         
  -5   3   9       5527.18       6385.85       117.71 o                         
  -3   3   9       3479.72       4244.09        90.80 o                         
  -1   3   9      10551.26      10726.77       131.11 o                         
   1   3   9      18263.10      19361.15       134.36 o                         
   3   3   9        600.14        487.39        59.69 o                         
   5   3   9        106.28         33.64        60.47 o                         
   7   3   9       9446.63       7606.21       702.80 o                         
   9   3   9       5019.81       4837.53       143.18 o                         
  11   3   9         16.16         -6.15        70.77 o                         
  13   3   9       3656.83       3868.38       140.03 o                         
  15   3   9      13857.20      13700.94       320.62 o                         
  17   3   9        808.46        773.33       142.83 o                         
  19   3   9        869.42        734.02       176.98 o                         
  21   3   9        593.48        689.51       194.65 o                         
  23   3   9        724.26        689.51       221.66 o                         
  25   3   9        213.91        389.62       263.17 o                         
 -24   4   9        154.36         60.53       194.49 o                         
 -22   4   9        999.00       1241.00       202.04 o                         
 -20   4   9        614.69        523.17       154.60 o                         
 -18   4   9       2218.61       2416.34       161.62 o                         
 -16   4   9        175.50        152.75        84.88 o                         
 -14   4   9        643.95        648.93        97.28 o                         
 -12   4   9       3195.43       3011.66       132.29 o                         
 -10   4   9       2605.96       2490.01        81.99 o                         
  -8   4   9       8030.97       8166.28       149.47 o                         
  -6   4   9         71.32        101.20        55.41 o                         
  -4   4   9      27745.39      27659.45       239.30 o                         
  -2   4   9      13523.63      11824.08       710.29 o                         
   0   4   9       7324.03       6761.82        98.41 o                         
   2   4   9       4871.87       3679.06       339.95 o                         
   4   4   9       5487.35       5231.19       114.89 o                         
   6   4   9         12.62         19.68        54.07 o                         
   8   4   9        109.20         23.61        57.80 o                         
  10   4   9       1014.34       1070.07        87.05 o                         
  12   4   9       2822.64       2921.64       130.20 o                         
  14   4   9         20.81        -69.93       104.38 o                         
  16   4   9       3164.81       3140.57       229.38 o                         
  18   4   9       2584.94       2250.47       237.87 o                         
  20   4   9       3451.87       3542.15       263.43 o                         
  22   4   9        190.54         95.35       192.15 o                         
  24   4   9        850.49       1038.96       269.27 o                         
 -23   5   9        274.66        255.76       202.99 o                         
 -21   5   9       1451.26       1362.07       205.68 o                         
 -19   5   9       1834.33       1699.09       187.16 o                         
 -17   5   9        403.29        380.01       126.18 o                         
 -15   5   9        139.30         66.00        98.66 o                         
 -13   5   9       1045.31       1093.26       101.76 o                         
 -11   5   9       1927.09       1798.46        97.31 o                         
  -9   5   9       7594.56       7334.89       122.57 o                         
  -7   5   9       6646.48       6612.43       120.38 o                         
  -5   5   9        669.99        637.80        61.00 o                         
  -3   5   9       4855.07       4821.63       105.05 o                         
  -1   5   9       1397.53       1362.79        78.61 o                         
   1   5   9      14534.70      14308.76       178.20 o                         
   3   5   9         22.28         52.76        49.71 o                         
   5   5   9       1867.32       1789.84        83.90 o                         
   7   5   9       6153.61       6072.20       134.09 o                         
   9   5   9        653.87        666.51        77.45 o                         
  11   5   9        126.61        137.34        77.61 o                         
  13   5   9       1904.17       1878.35       155.59 o                         
  15   5   9       3765.08       3836.95       222.55 o                         
  17   5   9         13.25        -86.93       132.78 o                         
  19   5   9         66.01         97.56       164.96 o                         
  21   5   9          4.68        -80.44       175.00 o                         
  23   5   9        483.39        760.89       258.62 o                         
 -22   6   9          5.01        286.68       254.40 o                         
 -20   6   9          0.89        -50.57       172.42 o                         
 -18   6   9        253.16        365.15       144.09 o                         
 -16   6   9         96.31        177.63       112.47 o                         
 -14   6   9        128.24         51.36       106.53 o                         
 -12   6   9          4.19        -58.36        87.59 o                         
 -10   6   9       4286.33       4089.19       140.69 o                         
  -8   6   9        263.99        147.17        65.21 o                         
  -6   6   9       4462.48       4388.49       116.71 o                         
  -4   6   9        513.94        591.81        68.83 o                         
  -2   6   9        570.57        620.80        80.39 o                         
   0   6   9        247.13        264.75        66.84 o                         
   2   6   9        839.78        826.08        81.31 o                         
   4   6   9         92.46        -23.92        59.20 o                         
   6   6   9        299.77        238.57        52.91 o                         
   8   6   9        252.72        263.35        67.81 o                         
  10   6   9       2262.48       2207.06       118.07 o                         
  12   6   9        146.65        269.70       110.78 o                         
  14   6   9        210.34        245.91       120.42 o                         
  16   6   9        326.82        312.64       139.14 o                         
  18   6   9        352.53        421.36       201.21 o                         
  20   6   9        213.26         94.93       200.32 o                         
  22   6   9         11.52        -24.07       259.60 o                         
 -21   7   9        200.84          7.94       214.47 o                         
 -19   7   9          1.90        -16.98       198.89 o                         
 -17   7   9         81.68        290.05       139.21 o                         
 -15   7   9        699.31        782.40       137.08 o                         
 -13   7   9          1.13         -2.09       114.46 o                         
 -11   7   9         44.23        -26.99        94.87 o                         
  -9   7   9         89.50         44.16        98.46 o                         
  -7   7   9       2204.28       2186.04       127.98 o                         
  -5   7   9        699.72        611.87        91.95 o                         
  -3   7   9        209.77        124.33        76.34 o                         
  -1   7   9       1039.94       1011.90        93.48 o                         
   1   7   9       1235.46       1163.47       100.44 o                         
   3   7   9        424.59        435.79        87.07 o                         
   5   7   9         71.71        175.84        79.86 o                         
   7   7   9        541.61        611.36        90.17 o                         
   9   7   9       1349.25       1411.03       127.46 o                         
  11   7   9        817.62        875.72       138.18 o                         
  13   7   9         97.30        282.03       130.91 o                         
  15   7   9        318.11        264.26       147.27 o                         
  17   7   9       1168.45       1097.83       230.41 o                         
  19   7   9          5.29         50.97       202.33 o                         
  21   7   9          1.97        167.72       271.52 o                         
 -20   8   9        285.00        206.13       224.36 o                         
 -18   8   9        207.49        139.21       202.04 o                         
 -16   8   9         79.59        127.39       147.11 o                         
 -14   8   9         96.61        323.49       130.97 o                         
 -12   8   9        531.67        679.12       137.20 o                         
 -10   8   9        493.33        451.16       112.74 o                         
  -8   8   9        861.60        881.77       126.18 o                         
  -6   8   9       1140.79       1011.05       139.44 o                         
  -4   8   9      10285.83      10127.64       245.28 o                         
  -2   8   9       3914.75       4014.31       178.48 o                         
   0   8   9        337.95        368.78        94.62 o                         
   2   8   9          4.74         -0.44        92.08 o                         
   4   8   9       1907.68       1934.58       137.86 o                         
   6   8   9        166.54        274.80       105.15 o                         
   8   8   9       2246.11       2532.49       163.80 o                         
  10   8   9         25.65         55.64       113.19 o                         
  12   8   9       2364.51       2563.16       194.50 o                         
  14   8   9          2.99         25.04       129.55 o                         
  16   8   9        326.77        600.32       201.19 o                         
  18   8   9          9.92        -95.04       190.15 o                         
  20   8   9       1011.30        963.57       275.15 o                         
 -17   9   9        105.36        119.67       195.98 o                         
 -15   9   9        309.16        354.41       195.21 o                         
 -13   9   9         46.35         73.30       132.20 o                         
 -11   9   9       1016.37       1189.97       159.07 o                         
  -9   9   9       1196.90       1248.31       145.08 o                         
  -7   9   9       7142.74       7177.83       249.96 o                         
  -5   9   9       1481.47       1552.77       154.90 o                         
  -3   9   9       3424.21       3394.78       187.75 o                         
  -1   9   9       3079.24       2772.18       165.51 o                         
   1   9   9       6783.10       7108.42       259.11 o                         
   3   9   9        112.76        186.26       115.06 o                         
   5   9   9        352.91        345.53       125.95 o                         
   7   9   9       1434.35       1344.04       142.63 o                         
   9   9   9        711.57        756.85       133.62 o                         
  11   9   9        562.96        628.42       132.17 o                         
  13   9   9         53.05        218.19       131.98 o                         
  15   9   9        771.50        872.98       208.99 o                         
  17   9   9        492.52        605.04       308.17 o                         
 -14  10   9        122.19        403.65       181.83 o                         
 -12  10   9        589.15        949.41       213.16 o                         
 -10  10   9        467.13        427.73       181.98 o                         
  -8  10   9        597.28        503.06       140.10 o                         
  -6  10   9         11.93         90.97       123.47 o                         
  -4  10   9       2092.52       2194.44       205.42 o                         
  -2  10   9        289.96        373.21       148.51 o                         
   0  10   9       1376.30       1082.23       197.22 o                         
   2  10   9        140.88          2.93       159.09 o                         
   4  10   9       1059.66       1040.20       175.96 o                         
   6  10   9         70.52         -6.36       165.22 o                         
   8  10   9        487.87        517.58       142.81 o                         
  10  10   9         94.23        125.40       122.00 o                         
  12  10   9         91.59        262.24       136.82 o                         
  14  10   9          4.16        135.09       181.85 o                         
  -9  11   9          0.22        400.65       188.45 o                         
  -7  11   9         52.84         68.95       178.89 o                         
  -5  11   9          2.26        132.61       182.53 o                         
  -3  11   9          6.14        281.79       214.93 o                         
  -1  11   9        419.03        460.49       194.78 o                         
   1  11   9        439.72        267.36       227.23 o                         
   3  11   9        180.84        161.61       226.56 o                         
   5  11   9        104.92        333.09       296.12 o                         
   7  11   9         10.47        357.67       203.89 o                         
   9  11   9         59.68        292.11       333.76 o                         
 -26   0  10        376.70        391.84       380.03 o                         
 -24   0  10        460.43        147.10       264.05 o                         
 -22   0  10       1286.17       1219.25       218.66 o                         
 -20   0  10         24.92         76.99       130.10 o                         
 -18   0  10       7939.86       8195.74       273.52 o                         
 -16   0  10          2.16         -2.95       105.35 o                         
 -14   0  10       1655.42       1612.88        88.31 o                         
 -12   0  10        295.77        251.88        69.03 o                         
 -10   0  10      11229.41      10830.87       173.62 o                         
  -8   0  10       4624.55       5032.60       142.76 o                         
  -6   0  10      31975.40      34001.77       489.42 o                         
  -4   0  10        513.89        383.75        83.44 o                         
  -2   0  10        102.64        -14.47        98.33 o                         
   0   0  10      35649.84      36983.55       661.70 o                         
   2   0  10      46289.96      47669.45       456.85 o                         
   4   0  10       1772.34       1346.39       132.17 o                         
   6   0  10      48123.59      33396.57     11959.15 o                         
   8   0  10          6.91         53.77       115.19 o                         
  10   0  10       6543.94       5995.12       307.44 o                         
  12   0  10         28.27         46.49       132.00 o                         
  14   0  10      14194.13      14288.94       408.90 o                         
  16   0  10        146.03         49.76       126.59 o                         
  18   0  10       1852.05       1953.83       292.40 o                         
  20   0  10       1043.31       1154.94       244.00 o                         
  22   0  10       1755.62       1986.62       289.24 o                         
  24   0  10         14.37          6.26       339.57 o                         
  26   0  10       2663.47       2763.53       556.10 o                         
 -27   1  10          1.61        159.85       256.82 o                         
 -25   1  10        940.47        974.93       228.54 o                         
 -23   1  10        660.84        604.87       166.55 o                         
 -21   1  10       3702.46       3718.04       191.88 o                         
 -19   1  10       1862.42       1875.35       127.29 o                         
 -17   1  10        252.44        242.06        86.50 o                         
 -15   1  10       7705.16       7392.63       138.97 o                         
 -13   1  10       9697.93       9349.32       138.25 o                         
 -11   1  10       4496.96       4411.66       112.00 o                         
  -9   1  10       6034.04       5764.42        99.66 o                         
  -7   1  10      27551.30      28824.71       189.86 o                         
  -5   1  10       1435.94       1333.39        62.75 o                         
  -3   1  10       1502.60       1600.35        78.34 o                         
  -1   1  10         37.93        163.71        62.54 o                         
   1   1  10      31343.66      31759.74       369.20 o                         
   3   1  10      27437.59      28261.03       224.27 o                         
   5   1  10      15135.26      16168.25       185.24 o                         
   7   1  10       3777.52       3614.44       133.10 o                         
   9   1  10       3496.83       3416.74       163.32 o                         
  11   1  10       1877.09       1726.44       148.56 o                         
  13   1  10      13102.62      13460.46       369.62 o                         
  15   1  10         88.04         49.46       100.63 o                         
  17   1  10       5618.57       5731.62       196.98 o                         
  19   1  10         95.50        234.04       145.18 o                         
  21   1  10        768.04        828.18       176.15 o                         
  23   1  10          3.51        103.57       185.29 o                         
  25   1  10       1236.75       1230.34       269.66 o                         
 -26   2  10          7.52         47.29       202.11 o                         
 -24   2  10         96.10         72.34       187.25 o                         
 -22   2  10       2756.32       3065.46       231.55 o                         
 -20   2  10         44.77        183.78       119.88 o                         
 -18   2  10       9233.04       8834.34       208.62 o                         
 -16   2  10        100.76         17.97        82.12 o                         
 -14   2  10       1693.46       1705.39        97.47 o                         
 -12   2  10        353.95        321.39        62.94 o                         
 -10   2  10       5756.19       5534.09       110.87 o                         
  -8   2  10       2982.18       3199.52        87.24 o                         
  -6   2  10       1815.16       1334.68        97.56 o                         
  -4   2  10       2067.81       2020.22       105.68 o                         
  -2   2  10       1455.38       1412.96        72.35 o                         
   0   2  10       9626.66      10319.88       135.41 o                         
   2   2  10       6760.95       6631.86       126.70 o                         
   4   2  10       4134.19       4241.07       115.31 o                         
   6   2  10      16212.88      17571.03       216.04 o                         
   8   2  10       4666.37       4703.76       148.45 o                         
  10   2  10       4528.77       4533.41       170.77 o                         
  12   2  10       3367.41       3425.34       185.71 o                         
  14   2  10       1699.38       1595.03       145.27 o                         
  16   2  10        155.17        203.46        87.50 o                         
  18   2  10        252.69        216.26       126.24 o                         
  20   2  10       1847.23       1838.75       215.67 o                         
  22   2  10         75.08         32.57       187.64 o                         
  24   2  10          2.72        307.35       210.72 o                         
  26   2  10          4.71         53.19       228.51 o                         
 -25   3  10         11.69         42.12       198.28 o                         
 -23   3  10          2.68         13.16       181.50 o                         
 -21   3  10          1.61       -103.18       133.24 o                         
 -19   3  10         14.17         73.41       120.19 o                         
 -17   3  10          2.31          6.84        80.84 o                         
 -15   3  10        165.58        101.50        89.33 o                         
 -13   3  10        550.55        355.79        82.40 o                         
 -11   3  10        972.46        964.45        77.40 o                         
  -9   3  10       3008.49       3193.32        94.22 o                         
  -7   3  10        819.09        677.40        86.84 o                         
  -5   3  10       2908.36       3518.07       115.51 o                         
  -3   3  10        509.68        529.98        46.71 o                         
  -1   3  10       4044.21       3435.67       195.08 o                         
   1   3  10       1130.89       1081.39        92.71 o                         
   3   3  10      20602.81      22962.08       189.96 o                         
   5   3  10         42.27         96.25        64.16 o                         
   7   3  10        530.21        318.23        67.09 o                         
   9   3  10       2018.07       2161.93       112.68 o                         
  11   3  10        658.85        694.39       100.10 o                         
  13   3  10         96.71         77.09        78.89 o                         
  15   3  10         98.65        136.16        82.47 o                         
  17   3  10        134.95        101.16       127.22 o                         
  19   3  10        363.63        237.02       162.43 o                         
  21   3  10         16.69         73.69       165.20 o                         
  23   3  10        137.82        132.06       196.14 o                         
  25   3  10          0.02       -228.54       228.54 o                         
 -24   4  10        370.30        259.39       209.21 o                         
 -22   4  10        625.11        624.44       172.37 o                         
 -20   4  10        502.10        598.84       149.33 o                         
 -18   4  10        775.60        776.37       139.90 o                         
 -16   4  10        437.39        405.71       117.14 o                         
 -14   4  10        461.21        424.49        91.43 o                         
 -12   4  10       1765.04       1707.17        85.96 o                         
 -10   4  10       7391.15       6794.49       121.12 o                         
  -8   4  10       1839.15       1712.93        85.63 o                         
  -6   4  10       4790.58       4866.93       125.64 o                         
  -4   4  10        834.91        679.75        70.53 o                         
  -2   4  10        978.72        799.60        71.81 o                         
   0   4  10       4688.42       5064.80        75.72 o                         
   2   4  10       5065.81       5042.23       109.14 o                         
   4   4  10         26.10         18.75        56.20 o                         
   6   4  10         53.40         76.29        59.71 o                         
   8   4  10         74.58        209.44        65.76 o                         
  10   4  10          5.75        -34.05        67.89 o                         
  12   4  10         32.31         58.90        74.91 o                         
  14   4  10       6104.35       5498.32       178.88 o                         
  16   4  10        847.78        746.97       168.36 o                         
  18   4  10         73.18        118.14       168.29 o                         
  20   4  10         10.33       -150.54       150.54 o                         
  22   4  10         24.69         50.60       187.45 o                         
  24   4  10        210.69        383.20       263.39 o                         
 -23   5  10        556.17        566.72       214.71 o                         
 -21   5  10       2016.55       2103.92       213.31 o                         
 -19   5  10        510.73        592.51       157.21 o                         
 -17   5  10       1810.69       1877.16       169.42 o                         
 -15   5  10        143.29         33.32       111.89 o                         
 -13   5  10       2111.06       2045.00       123.71 o                         
 -11   5  10       1741.06       1999.56       101.58 o                         
  -9   5  10       2796.03       2826.46       108.54 o                         
  -7   5  10      16429.95      16856.25       216.12 o                         
  -5   5  10      13360.26      13586.30       163.11 o                         
  -3   5  10       1239.83       1393.60        74.72 o                         
  -1   5  10       2110.92       1995.62        89.21 o                         
   1   5  10      29616.92      29909.29       282.88 o                         
   3   5  10       7061.33       6968.10       131.17 o                         
   5   5  10         81.44         67.53        58.81 o                         
   7   5  10         30.58         10.48        62.47 o                         
   9   5  10       3592.89       3601.27       134.48 o                         
  11   5  10        905.78        907.46       104.92 o                         
  13   5  10        273.83        285.00       100.81 o                         
  15   5  10        204.82        176.80       129.90 o                         
  17   5  10        118.80        256.64       174.21 o                         
  19   5  10        512.43        452.62       186.88 o                         
  21   5  10        491.73        741.86       213.45 o                         
  23   5  10         70.86         -3.66       230.13 o                         
 -22   6  10        458.35        544.63       266.62 o                         
 -20   6  10        421.10        301.49       174.22 o                         
 -18   6  10       1874.86       1928.18       190.25 o                         
 -16   6  10         97.36          3.51       129.23 o                         
 -14   6  10       5596.39       5501.12       220.58 o                         
 -12   6  10        572.01        573.95       115.17 o                         
 -10   6  10       3550.29       3353.92       145.43 o                         
  -8   6  10       1080.20       1060.73        90.98 o                         
  -6   6  10       6150.69       6052.79       138.48 o                         
  -4   6  10       6666.27       6235.70       140.38 o                         
  -2   6  10      17325.79      16681.30       237.81 o                         
   0   6  10        235.66        171.15        74.45 o                         
   2   6  10       5674.72       5415.55       145.58 o                         
   4   6  10       5398.84       5221.45       133.67 o                         
   6   6  10      13168.31      11534.42       672.52 o                         
   8   6  10        829.66        726.43        80.89 o                         
  10   6  10       1585.81       1798.06       120.88 o                         
  12   6  10         36.52         48.88        96.05 o                         
  14   6  10       2630.55       2763.32       195.43 o                         
  16   6  10        478.71        473.49       163.50 o                         
  18   6  10       1119.58       1079.44       255.45 o                         
  20   6  10       1140.48       1169.19       244.65 o                         
  22   6  10       2378.63       2266.21       378.93 o                         
 -21   7  10       1388.59       1438.56       276.45 o                         
 -19   7  10        776.88        504.45       225.56 o                         
 -17   7  10          7.46         87.32       140.25 o                         
 -15   7  10       2885.29       2865.64       198.40 o                         
 -13   7  10       5418.71       5359.19       246.05 o                         
 -11   7  10         24.16        -46.91        98.05 o                         
  -9   7  10        643.27        876.40       116.93 o                         
  -7   7  10       2373.05       2303.60       139.69 o                         
  -5   7  10         18.83        -39.03        91.58 o                         
  -3   7  10        177.74        129.39       102.69 o                         
  -1   7  10        402.49        418.99       109.23 o                         
   1   7  10      10630.50      10466.25       224.07 o                         
   3   7  10        992.97       1114.65       113.25 o                         
   5   7  10       6693.70       6424.37       179.79 o                         
   7   7  10       1615.29       1618.48       121.96 o                         
   9   7  10       3401.18       3444.03       193.76 o                         
  11   7  10       1830.94       1753.49       171.44 o                         
  13   7  10       1112.25       1187.88       166.29 o                         
  15   7  10         50.97         33.10       142.75 o                         
  17   7  10       1865.45       1754.82       256.41 o                         
  19   7  10         86.53          8.85       216.57 o                         
  21   7  10        935.36        788.45       311.47 o                         
 -20   8  10         62.56         42.28       245.89 o                         
 -18   8  10        164.18        130.64       224.32 o                         
 -16   8  10        360.88        282.63       162.28 o                         
 -14   8  10        925.37       1168.22       174.91 o                         
 -12   8  10        982.51        950.58       151.36 o                         
 -10   8  10        525.19        576.36       121.04 o                         
  -8   8  10        932.33        902.73       131.16 o                         
  -6   8  10       5481.23       5462.49       225.64 o                         
  -4   8  10       1476.46       1501.91       143.01 o                         
  -2   8  10       1941.26       2098.35       159.10 o                         
   0   8  10        111.82        100.25        89.45 o                         
   2   8  10       2054.89       2013.28       145.79 o                         
   4   8  10        593.14        641.82       113.89 o                         
   6   8  10        316.65        461.25       102.14 o                         
   8   8  10        979.94        782.99       112.91 o                         
  10   8  10        104.23        170.24       120.85 o                         
  12   8  10         25.14         57.28       124.64 o                         
  14   8  10        376.23        261.32       146.45 o                         
  16   8  10        570.14        616.40       212.33 o                         
  18   8  10        246.36         31.98       201.60 o                         
 -17   9  10         12.02        151.11       203.19 o                         
 -15   9  10        881.26        669.12       220.08 o                         
 -13   9  10          2.69        103.68       132.53 o                         
 -11   9  10          2.78         80.11       129.73 o                         
  -9   9  10        357.29        459.94       124.56 o                         
  -7   9  10        565.15        460.18       125.26 o                         
  -5   9  10        111.93         31.94       121.80 o                         
  -3   9  10         62.19         98.47       122.96 o                         
  -1   9  10       2166.00       2158.99       170.62 o                         
   1   9  10         24.46        187.15       127.18 o                         
   3   9  10         80.73         46.81       126.94 o                         
   5   9  10         73.70         43.60       113.36 o                         
   7   9  10        390.76        349.24       111.53 o                         
   9   9  10         48.13         75.94       117.84 o                         
  11   9  10        317.53        336.91       128.62 o                         
  13   9  10        128.17         39.85       132.93 o                         
  15   9  10          4.65        250.68       190.85 o                         
  17   9  10          9.20        339.40       204.28 o                         
 -14  10  10        144.13        111.69       198.05 o                         
 -12  10  10         29.30         85.98       175.80 o                         
 -10  10  10        497.49        575.85       200.73 o                         
  -8  10  10        173.49        -80.69       128.24 o                         
  -6  10  10         49.63        -27.09       129.59 o                         
  -4  10  10         54.21        124.94       133.03 o                         
  -2  10  10       2291.77       2377.75       205.04 o                         
   0  10  10          9.37        164.17       162.76 o                         
   2  10  10          1.64         92.92       171.16 o                         
   4  10  10        271.01        132.11       177.14 o                         
   6  10  10        627.94        577.26       155.23 o                         
   8  10  10         36.89        -13.40       128.01 o                         
  10  10  10        354.36        336.14       136.37 o                         
  12  10  10        249.32        364.82       173.23 o                         
  14  10  10        186.45        215.10       186.92 o                         
  -9  11  10         76.71        -16.65       180.46 o                         
  -7  11  10         28.72         -6.15       175.55 o                         
  -5  11  10        360.48        347.56       192.45 o                         
  -3  11  10        147.04        342.17       194.82 o                         
  -1  11  10         13.00        223.61       215.58 o                         
   1  11  10        712.53        839.43       264.52 o                         
   3  11  10        674.92        526.68       258.05 o                         
   5  11  10          6.89         18.97       207.33 o                         
   7  11  10         29.78        330.17       256.75 o                         
   9  11  10        420.78        452.79       261.09 o                         
 -25   1  11        253.69        201.82       235.32 o                         
 -23   1  11         30.91         64.46       149.44 o                         
 -21   1  11        971.93        982.74       135.21 o                         
 -19   1  11        348.20        351.49        94.64 o                         
 -17   1  11        252.20        211.67        87.60 o                         
 -15   1  11         26.84         56.39        62.51 o                         
 -13   1  11       2688.90       2672.94       103.86 o                         
 -11   1  11       2640.73       2781.79        98.33 o                         
  -9   1  11       2845.96       2667.96        81.69 o                         
  -7   1  11       5901.31       6053.24       115.98 o                         
  -5   1  11       3243.49       3205.72       113.43 o                         
  -3   1  11        224.33        196.42        62.47 o                         
  -1   1  11      13419.58      15062.66       195.77 o                         
   1   1  11       2160.33       1851.38       303.83 o                         
   3   1  11       2281.20       2069.91        95.79 o                         
   5   1  11       2664.39       2838.55       117.41 o                         
   7   1  11       2070.98       2200.71       121.33 o                         
   9   1  11       6801.37       7846.98       216.00 o                         
  11   1  11         12.00         72.12       103.13 o                         
  13   1  11        564.97        507.56       131.56 o                         
  15   1  11        696.84        620.01       128.92 o                         
  17   1  11         40.59         93.68       106.04 o                         
  19   1  11        588.93        531.22       160.06 o                         
  21   1  11       1102.89        805.05       176.79 o                         
  23   1  11         38.83         36.77       186.76 o                         
  25   1  11         67.00        167.39       263.68 o                         
 -26   2  11        167.05        207.29       208.97 o                         
 -24   2  11        483.55        376.52       205.10 o                         
 -22   2  11          2.99        115.51       168.63 o                         
 -20   2  11       5408.27       5401.04       239.86 o                         
 -18   2  11       2178.47       2224.78       135.26 o                         
 -16   2  11       7490.34       7957.62       195.78 o                         
 -14   2  11       1036.21       1052.17        90.62 o                         
 -12   2  11       4441.06       4344.01       115.11 o                         
 -10   2  11        688.18        598.87        54.83 o                         
  -8   2  11      19569.16      17958.07       860.28 o                         
  -6   2  11          8.38         34.16        45.53 o                         
  -4   2  11       4010.97       3815.31        95.62 o                         
  -2   2  11      20080.31      20129.60       186.00 o                         
   0   2  11       2488.28       3340.21       108.84 o                         
   2   2  11      15159.07      15909.60       182.91 o                         
   4   2  11      11432.88      11125.85       251.26 o                         
   6   2  11      38245.82      37976.08       795.63 o                         
   8   2  11      15201.27      15543.08       234.40 o                         
  10   2  11       5961.82       5960.90       206.83 o                         
  12   2  11       1810.25       1854.10       154.64 o                         
  14   2  11       5669.15       5877.91       248.06 o                         
  16   2  11       1272.78       1213.30       139.84 o                         
  18   2  11         20.86       -131.61       131.61 o                         
  20   2  11         43.41        -75.29       156.99 o                         
  22   2  11       1191.45       1251.84       216.17 o                         
  24   2  11         48.88         52.77       208.96 o                         
  26   2  11        215.52        567.33       254.25 o                         
 -25   3  11         31.44         39.87       201.03 o                         
 -23   3  11        294.61        136.15       186.05 o                         
 -21   3  11       3242.43       3367.63       235.92 o                         
 -19   3  11        882.18        868.56       151.02 o                         
 -17   3  11       2110.09       2165.23       137.37 o                         
 -15   3  11        571.60        446.67       106.22 o                         
 -13   3  11       4913.06       5057.11       161.96 o                         
 -11   3  11       8087.47       8441.15       152.42 o                         
  -9   3  11       8161.22       7931.57       119.58 o                         
  -7   3  11       1436.67       1466.07       116.07 o                         
  -5   3  11        122.61         18.84        52.20 o                         
  -3   3  11       7842.10       8017.89       113.86 o                         
  -1   3  11        225.68         65.74        41.50 o                         
   1   3  11       9063.62      10351.68       158.91 o                         
   3   3  11      48763.64      50436.54       303.30 o                         
   5   3  11          0.24         -3.02        63.32 o                         
   7   3  11       7757.22       5342.85       685.69 o                         
   9   3  11       2199.71       2278.51       116.03 o                         
  11   3  11      18524.72      18262.90       280.40 o                         
  13   3  11       1515.33       1278.18       145.83 o                         
  15   3  11       8254.20       7960.06       218.49 o                         
  17   3  11        649.09        504.82       176.25 o                         
  19   3  11        588.70        551.82       175.97 o                         
  21   3  11        245.48        368.49       178.94 o                         
  23   3  11       1195.04       1149.03       248.27 o                         
  25   3  11        541.36        421.73       264.37 o                         
 -24   4  11        380.81        370.43       241.53 o                         
 -22   4  11        519.42        340.07       161.24 o                         
 -20   4  11       1537.56       1451.49       187.77 o                         
 -18   4  11        190.34        253.14       133.57 o                         
 -16   4  11        774.49        784.55       138.32 o                         
 -14   4  11        928.22        874.99       102.24 o                         
 -12   4  11       1485.57       1409.42       114.26 o                         
 -10   4  11       2478.55       2319.90       105.77 o                         
  -8   4  11       9256.44       9134.46       163.93 o                         
  -6   4  11        349.25        429.58        69.40 o                         
  -4   4  11       4434.66       4779.79       127.68 o                         
  -2   4  11       5949.24       5667.53       112.85 o                         
   0   4  11       6488.81       6216.18        90.51 o                         
   2   4  11       1420.27       1544.07        78.50 o                         
   4   4  11         17.19          1.69        57.51 o                         
   6   4  11      15967.07      15652.19       221.04 o                         
   8   4  11        623.56        624.02        81.90 o                         
  10   4  11         15.77         36.50        71.83 o                         
  12   4  11        356.68        257.27        92.57 o                         
  14   4  11       6061.41       5817.19       196.82 o                         
  16   4  11        181.17        318.65       163.23 o                         
  18   4  11        632.35        561.44       224.91 o                         
  20   4  11        111.04        231.74       186.52 o                         
  22   4  11       1458.27       1675.47       262.42 o                         
  24   4  11        459.10        284.28       259.95 o                         
 -23   5  11        297.23        265.29       213.75 o                         
 -21   5  11        516.52        446.93       166.78 o                         
 -19   5  11        770.59        623.52       155.12 o                         
 -17   5  11        450.14        551.39       143.90 o                         
 -15   5  11       2551.22       2508.51       177.44 o                         
 -13   5  11       3610.40       3625.38       189.09 o                         
 -11   5  11       1365.93       1320.54       107.03 o                         
  -9   5  11       1108.29       1174.78        86.16 o                         
  -7   5  11        520.73        628.16        78.31 o                         
  -5   5  11       8718.31       8913.13       168.72 o                         
  -3   5  11         14.93        -44.75        57.75 o                         
  -1   5  11       6374.90       6423.63       129.38 o                         
   1   5  11        654.30        583.61        66.94 o                         
   3   5  11        145.32        153.13        57.36 o                         
   5   5  11        170.70        234.82        69.53 o                         
   7   5  11       1565.78       1587.73        98.43 o                         
   9   5  11        432.18        383.99        80.28 o                         
  11   5  11       2029.76       2018.43       131.81 o                         
  13   5  11        243.54        334.32       110.03 o                         
  15   5  11        170.31        297.99       145.20 o                         
  17   5  11          0.62       -167.20       167.20 o                         
  19   5  11          7.43       -190.25       190.25 o                         
  21   5  11         31.57        -27.96       176.50 o                         
  23   5  11         24.11         81.01       248.06 o                         
 -22   6  11          4.79         49.84       223.77 o                         
 -20   6  11          0.22          9.49       172.44 o                         
 -18   6  11        767.35        931.60       170.27 o                         
 -16   6  11        792.33        685.52       160.74 o                         
 -14   6  11        689.20        499.78       128.87 o                         
 -12   6  11        266.39        286.54       115.69 o                         
 -10   6  11        387.39        272.27        91.54 o                         
  -8   6  11        580.36        664.91        87.74 o                         
  -6   6  11       1675.72       1214.76       128.68 o                         
  -4   6  11       2405.16       2396.02       118.54 o                         
  -2   6  11        692.03        597.37        93.32 o                         
   0   6  11       2295.35       2300.18       124.47 o                         
   2   6  11       6838.46       6434.07       167.44 o                         
   4   6  11        530.51        502.88        78.66 o                         
   6   6  11        622.32        492.13        76.35 o                         
   8   6  11         94.22         51.30        73.32 o                         
  10   6  11        512.93        474.53       103.56 o                         
  12   6  11       2450.38       2179.12       153.97 o                         
  14   6  11         91.95        135.36       149.61 o                         
  16   6  11         81.94         92.78       201.63 o                         
  18   6  11         69.75        -39.06       216.28 o                         
  20   6  11          1.75         36.80       207.47 o                         
  22   6  11        103.85        126.83       266.14 o                         
 -21   7  11        345.53        475.62       270.63 o                         
 -19   7  11        155.70        103.02       207.01 o                         
 -17   7  11         10.66        101.72       154.45 o                         
 -15   7  11         70.60        124.09       136.66 o                         
 -13   7  11       1749.13       1763.59       178.48 o                         
 -11   7  11        254.90        313.74       111.80 o                         
  -9   7  11         80.56         83.97        96.34 o                         
  -7   7  11         19.28        -67.35       105.29 o                         
  -5   7  11        825.48        778.78       122.59 o                         
  -3   7  11        118.68        169.65       103.17 o                         
  -1   7  11          4.22         31.19       100.23 o                         
   1   7  11       1760.49       2152.51       169.68 o                         
   3   7  11       1938.40       1910.50       128.77 o                         
   5   7  11        189.28        190.71        93.90 o                         
   7   7  11        151.48         99.64        97.22 o                         
   9   7  11        491.39        420.08       109.68 o                         
  11   7  11       1740.98       1925.86       164.28 o                         
  13   7  11         81.87        163.67       137.51 o                         
  15   7  11        474.34        407.33       168.54 o                         
  17   7  11         22.34         13.76       213.35 o                         
  19   7  11        471.93        765.23       262.84 o                         
  21   7  11          3.94         -5.57       266.94 o                         
 -18   8  11        362.82        179.19       256.34 o                         
 -16   8  11        881.56       1103.69       230.97 o                         
 -14   8  11        162.60         69.33       143.02 o                         
 -12   8  11        612.62        742.41       147.42 o                         
 -10   8  11       1764.48       1872.60       162.24 o                         
  -8   8  11        856.38        988.04       139.53 o                         
  -6   8  11       2064.66       2272.63       177.83 o                         
  -4   8  11       2207.92       2098.48       176.34 o                         
  -2   8  11        609.09        650.56       125.82 o                         
   0   8  11      11188.49      10668.21       297.13 o                         
   2   8  11        172.32         71.61       106.25 o                         
   4   8  11        364.28        324.60       102.08 o                         
   6   8  11       1971.69       1744.44       136.76 o                         
   8   8  11       2042.62       1960.10       143.57 o                         
  10   8  11        570.13        527.98       142.47 o                         
  12   8  11        327.14        326.66       171.17 o                         
  14   8  11        814.58       1137.27       195.40 o                         
  16   8  11        915.30       1291.23       238.36 o                         
  18   8  11        322.65        376.09       236.51 o                         
 -17   9  11         29.54        -27.67       205.03 o                         
 -15   9  11          3.32         80.71       194.37 o                         
 -13   9  11       2560.70       2616.84       276.27 o                         
 -11   9  11        413.38        445.16       147.61 o                         
  -9   9  11       2634.17       2616.73       204.64 o                         
  -7   9  11          1.36        220.55       125.11 o                         
  -5   9  11       6866.99       7000.35       276.60 o                         
  -3   9  11        253.97        374.79       137.88 o                         
  -1   9  11       4771.38       4850.59       256.09 o                         
   1   9  11        102.90        112.26       128.45 o                         
   3   9  11       2174.07       2357.90       200.07 o                         
   5   9  11        273.28        240.48       108.47 o                         
   7   9  11        223.03        215.90       113.68 o                         
   9   9  11         60.31         89.07       120.07 o                         
  11   9  11       1105.74       1260.81       166.88 o                         
  13   9  11         48.72        -19.74       173.41 o                         
  15   9  11         96.13        183.41       188.12 o                         
  17   9  11         17.66        -74.93       233.64 o                         
 -14  10  11          4.58        -23.40       208.19 o                         
 -12  10  11        699.64       1083.05       227.47 o                         
 -10  10  11        126.88        277.30       204.70 o                         
  -8  10  11        766.76       1064.05       191.08 o                         
  -6  10  11        129.43        180.13       141.66 o                         
  -4  10  11        334.66        355.86       152.64 o                         
  -2  10  11        284.30        277.46       144.24 o                         
   0  10  11       1109.11       1229.51       201.67 o                         
   2  10  11        349.79        207.55       180.60 o                         
   4  10  11         94.73         43.02       151.28 o                         
   6  10  11        810.82        633.30       175.93 o                         
   8  10  11        401.88        538.90       187.21 o                         
  10  10  11          6.60         79.52       160.34 o                         
  12  10  11        188.30        185.61       172.62 o                         
  14  10  11          6.74        134.41       471.88 o                         
  -9  11  11        312.20        557.21       205.39 o                         
  -7  11  11         19.53         33.59       198.95 o                         
  -5  11  11         41.85        206.23       190.63 o                         
  -3  11  11        110.39        328.93       195.89 o                         
  -1  11  11         46.46         78.30       221.45 o                         
   1  11  11        116.86        276.05       230.29 o                         
   3  11  11         76.66        171.52       190.48 o                         
   5  11  11         36.44        221.72       185.18 o                         
   7  11  11        137.33        369.36       250.27 o                         
   9  11  11        145.19        364.13       223.64 o                         
 -26   0  12         14.96         73.12       335.23 o                         
 -24   0  12       1167.67       1049.30       307.02 o                         
 -22   0  12        952.35        977.43       210.64 o                         
 -20   0  12       3868.15       3668.50       245.63 o                         
 -18   0  12       2112.75       2214.20       198.71 o                         
 -16   0  12       3860.24       4294.06       211.43 o                         
 -14   0  12       5143.64       5125.63       139.52 o                         
 -12   0  12       1559.48       1752.60       108.73 o                         
 -10   0  12         83.32         39.34        72.74 o                         
  -8   0  12       6807.84       6376.49       171.01 o                         
  -6   0  12        845.37        500.01        94.95 o                         
  -4   0  12      17851.16      18496.14       281.16 o                         
  -2   0  12        246.51        128.05       113.59 o                         
   0   0  12      99594.09     105078.29      1798.51 o                         
   2   0  12      37510.02      39623.61       461.75 o                         
   4   0  12      56161.29      62332.42       676.54 o                         
   6   0  12        609.22        199.09       225.29 o                         
   8   0  12       9566.56       9604.63       286.13 o                         
  10   0  12       4709.10       5075.61       311.35 o                         
  12   0  12       2251.20       2236.85       213.36 o                         
  14   0  12         40.40        140.89       161.94 o                         
  16   0  12       3150.55       3182.38       275.68 o                         
  18   0  12        170.20        108.77       212.97 o                         
  20   0  12       1435.31       1441.11       291.37 o                         
  22   0  12        164.48        250.69       222.18 o                         
  24   0  12       1297.83        970.67       420.03 o                         
  26   0  12         36.14       -168.06       376.12 o                         
 -25   1  12        291.68        380.29       253.92 o                         
 -23   1  12       2379.26       2248.99       219.12 o                         
 -21   1  12        957.12        762.12       129.78 o                         
 -19   1  12       4306.47       4243.88       169.70 o                         
 -17   1  12        226.51         95.75        87.39 o                         
 -15   1  12       2536.22       2733.07        99.98 o                         
 -13   1  12       5609.53       5562.27       136.08 o                         
 -11   1  12       7512.59       7180.97       135.48 o                         
  -9   1  12       1207.41       1312.77        75.02 o                         
  -7   1  12      25226.47      26378.06       289.17 o                         
  -5   1  12       3978.64       3996.67       110.57 o                         
  -3   1  12       7006.71       6952.47       141.69 o                         
  -1   1  12         22.63         13.33        73.20 o                         
   1   1  12      34511.91      28776.45      4129.71 o                         
   3   1  12       9219.64       8804.13       181.89 o                         
   5   1  12      19727.96      19931.19       240.91 o                         
   7   1  12       1662.07       1708.46       106.70 o                         
   9   1  12      11340.33      11285.05       232.81 o                         
  11   1  12       6456.15       6568.27       243.06 o                         
  13   1  12       6816.36       6991.53       268.58 o                         
  15   1  12       5060.96       5057.41       227.30 o                         
  17   1  12        643.01        536.26       144.01 o                         
  19   1  12       1164.21       1328.22       186.08 o                         
  21   1  12        847.12        799.35       185.66 o                         
  23   1  12        280.58        579.31       206.79 o                         
  25   1  12         74.53        -73.59       247.53 o                         
 -26   2  12        450.20        513.28       227.43 o                         
 -24   2  12          3.98        -60.85       187.36 o                         
 -22   2  12        883.98        817.84       207.81 o                         
 -20   2  12       1581.24       1480.45       153.10 o                         
 -18   2  12         17.01         45.97        89.46 o                         
 -16   2  12       4750.61       4423.51       165.22 o                         
 -14   2  12        143.80        130.45        74.10 o                         
 -12   2  12         69.45         74.19        58.24 o                         
 -10   2  12       1145.09        889.10       102.69 o                         
  -8   2  12       3774.56       3796.36        98.35 o                         
  -6   2  12       3826.72       3708.69        99.73 o                         
  -4   2  12         88.05        104.71        52.09 o                         
  -2   2  12      11780.60      13185.66       168.86 o                         
   0   2  12       1735.35       1513.21        92.41 o                         
   2   2  12      24449.04      25501.99       243.54 o                         
   4   2  12       3616.31       3762.62       123.90 o                         
   6   2  12       2292.56       2681.17       115.56 o                         
   8   2  12       7789.38       8409.46       195.70 o                         
  10   2  12        182.02        236.14       103.60 o                         
  12   2  12       7852.92       7865.74       268.86 o                         
  14   2  12        545.64        493.50       133.82 o                         
  16   2  12       4367.90       4548.42       209.34 o                         
  18   2  12        155.98        121.87       141.56 o                         
  20   2  12        504.21        665.02       189.59 o                         
  22   2  12         22.39        -55.23       170.49 o                         
  24   2  12         16.80        131.47       207.71 o                         
  26   2  12          5.73        -89.24       264.78 o                         
 -25   3  12          9.13         21.72       203.53 o                         
 -23   3  12        319.19        286.07       197.29 o                         
 -21   3  12         72.30         65.99       144.69 o                         
 -19   3  12        722.03        716.46       158.18 o                         
 -17   3  12       1756.37       1499.10       127.36 o                         
 -15   3  12         64.12        179.84        94.61 o                         
 -13   3  12        352.40        391.47        87.78 o                         
 -11   3  12        324.64        299.06        79.31 o                         
  -9   3  12        100.36         95.54        57.96 o                         
  -7   3  12          8.05         -4.83        30.92 o                         
  -5   3  12        112.90        217.88        45.86 o                         
  -3   3  12        533.22        460.76        48.62 o                         
  -1   3  12       2174.82       2361.25        77.81 o                         
   1   3  12        515.86        543.82        61.59 o                         
   3   3  12        378.30        396.20        53.03 o                         
   5   3  12         96.56        116.34        68.11 o                         
   7   3  12        193.95        127.98        43.05 o                         
   9   3  12        397.23        536.34        88.07 o                         
  11   3  12        203.57        129.98        89.65 o                         
  13   3  12        114.39         -4.45       112.13 o                         
  15   3  12        188.85        154.13       156.07 o                         
  17   3  12        173.46        183.03       202.73 o                         
  19   3  12         62.47         41.07       162.21 o                         
  21   3  12         12.97        -62.85       164.32 o                         
  23   3  12         15.82         72.27       199.68 o                         
  25   3  12        124.86          2.18       246.83 o                         
 -24   4  12        761.21        238.21       229.68 o                         
 -22   4  12        218.12        319.43       163.57 o                         
 -20   4  12        225.25        340.28       155.98 o                         
 -18   4  12        389.45        326.99       144.62 o                         
 -16   4  12         93.23       -101.50       125.09 o                         
 -14   4  12       1635.71       1685.09       143.17 o                         
 -12   4  12        111.09        138.54        77.81 o                         
 -10   4  12        683.59        696.68        84.00 o                         
  -8   4  12       4717.06       4884.75       140.19 o                         
  -6   4  12       4472.47       4473.02       135.66 o                         
  -4   4  12         17.62         15.51        60.47 o                         
  -2   4  12         10.44        -15.62        40.06 o                         
   0   4  12       1892.69       1809.70        65.70 o                         
   2   4  12        497.91        449.10        58.35 o                         
   4   4  12       1678.68       1584.03        96.57 o                         
   6   4  12       6266.72       6152.77       156.71 o                         
   8   4  12        769.74        791.02        90.54 o                         
  10   4  12       2684.28       2613.57       129.72 o                         
  12   4  12       1858.68       1733.82       135.55 o                         
  14   4  12        330.85        373.71       105.68 o                         
  16   4  12       4215.34       4669.60       323.71 o                         
  18   4  12        233.26        159.19       201.04 o                         
  20   4  12         63.89        213.44       191.25 o                         
  22   4  12        325.89        276.35       206.31 o                         
  24   4  12        671.67       1147.66       304.73 o                         
 -23   5  12        243.15        283.84       242.23 o                         
 -21   5  12        111.83         85.23       153.30 o                         
 -19   5  12       2508.06       2547.80       215.41 o                         
 -17   5  12        139.86         79.46       132.54 o                         
 -15   5  12        430.06        256.00       134.80 o                         
 -13   5  12          1.55        -62.08       111.75 o                         
 -11   5  12       3997.21       4088.89       158.57 o                         
  -9   5  12        666.10        706.63        85.39 o                         
  -7   5  12       2248.81       2516.45       114.68 o                         
  -5   5  12       6894.78       6522.43       158.24 o                         
  -3   5  12      16172.49      16313.80       225.08 o                         
  -1   5  12       1842.37       1791.65        80.92 o                         
   1   5  12       6196.88       6284.79       137.96 o                         
   3   5  12       5206.51       3802.28       456.07 o                         
   5   5  12       5030.33       5136.16       148.77 o                         
   7   5  12       1652.12       1736.49       108.94 o                         
   9   5  12         53.82        -14.90        76.86 o                         
  11   5  12       4419.95       4380.51       184.16 o                         
  13   5  12        835.23        888.81       134.37 o                         
  15   5  12         24.16          7.37       135.70 o                         
  17   5  12       1592.57       1568.46       241.19 o                         
  19   5  12        119.35         65.14       203.46 o                         
  21   5  12        636.42        667.35       216.27 o                         
  23   5  12       1121.30       1135.81       332.70 o                         
 -22   6  12        843.44        740.92       258.35 o                         
 -20   6  12         67.70        128.18       182.81 o                         
 -18   6  12         42.77        196.78       164.64 o                         
 -16   6  12       1878.51       2139.48       204.74 o                         
 -14   6  12       1358.04       1596.11       179.31 o                         
 -12   6  12       3961.55       3965.92       182.14 o                         
 -10   6  12        429.97        484.63       111.27 o                         
  -8   6  12      20469.67      19678.71       272.02 o                         
  -6   6  12       7041.23       5501.43       532.84 o                         
  -4   6  12       7157.34       7026.93       182.56 o                         
  -2   6  12         15.85         -7.82        88.11 o                         
   0   6  12       6371.89       6437.78       168.69 o                         
   2   6  12       1945.20       1972.79       124.15 o                         
   4   6  12        981.31       1105.79       101.24 o                         
   6   6  12       2073.16       1691.78       101.46 o                         
   8   6  12      10604.21      10562.10       236.65 o                         
  10   6  12       2614.95       2518.82       153.13 o                         
  12   6  12       1696.36       2158.91       167.05 o                         
  14   6  12         19.83         58.71       148.43 o                         
  16   6  12       4139.82       3583.50       329.73 o                         
  18   6  12         85.26       -164.33       249.29 o                         
  20   6  12       2293.26       2480.14       375.36 o                         
  22   6  12         66.73       -109.41       448.09 o                         
 -21   7  12         39.21        134.86       228.59 o                         
 -19   7  12        438.99        739.72       286.39 o                         
 -17   7  12          0.43         76.16       172.06 o                         
 -15   7  12        578.31        486.11       153.78 o                         
 -13   7  12        921.60        908.07       157.50 o                         
 -11   7  12       9359.14       9516.50       272.52 o                         
  -9   7  12        357.06        361.19       120.08 o                         
  -7   7  12        325.23        385.47       122.47 o                         
  -5   7  12         20.06         25.75       103.20 o                         
  -3   7  12       2662.07       2706.82       171.43 o                         
  -1   7  12        178.76        230.86       118.44 o                         
   1   7  12       8952.27       8657.85       243.21 o                         
   3   7  12       1864.04       2041.33       144.76 o                         
   5   7  12        511.38        485.68       110.75 o                         
   7   7  12        433.92        422.03       108.90 o                         
   9   7  12       4687.59       4601.57       199.12 o                         
  11   7  12       2702.57       2589.17       191.32 o                         
  13   7  12       2383.72       2200.60       222.23 o                         
  15   7  12        355.66        289.80       210.76 o                         
  17   7  12       1090.47        679.94       251.34 o                         
  19   7  12       1095.52        847.84       300.95 o                         
  21   7  12       1426.42       1731.04       354.84 o                         
 -18   8  12        442.80        715.40       289.89 o                         
 -16   8  12         76.42        205.57       205.29 o                         
 -14   8  12        987.49        915.38       183.30 o                         
 -12   8  12         58.48         23.28       135.60 o                         
 -10   8  12        429.98        385.51       127.63 o                         
  -8   8  12       1500.98       1654.68       167.03 o                         
  -6   8  12        206.59        387.64       130.05 o                         
  -4   8  12       4648.80       4528.88       237.65 o                         
  -2   8  12        486.92        458.05       124.73 o                         
   0   8  12        260.90        225.43       126.98 o                         
   2   8  12          0.91        -66.89       106.06 o                         
   4   8  12        744.41        810.11       123.77 o                         
   6   8  12        934.56        885.30       121.20 o                         
   8   8  12       1348.30       1334.37       134.58 o                         
  10   8  12        186.28        381.58       139.99 o                         
  12   8  12        181.16        278.41       143.77 o                         
  14   8  12         12.15         12.54       197.43 o                         
  16   8  12        710.16        792.25       250.16 o                         
  18   8  12        139.88        128.90       233.87 o                         
 -17   9  12         32.48       -263.11       543.38 o                         
 -15   9  12        103.62        175.24       234.85 o                         
 -13   9  12        743.28        650.10       231.78 o                         
 -11   9  12         55.76        223.92       184.09 o                         
  -9   9  12        295.58        239.79       135.23 o                         
  -7   9  12        194.94        361.62       132.90 o                         
  -5   9  12        108.47        218.70       133.68 o                         
  -3   9  12          8.09        111.95       134.15 o                         
  -1   9  12          8.87          6.47       147.04 o                         
   1   9  12        700.61        561.03       170.58 o                         
   3   9  12        294.92        339.01       126.90 o                         
   5   9  12       1490.60       1394.38       147.80 o                         
   7   9  12          7.17        -58.31       101.62 o                         
   9   9  12        111.36         83.04       128.90 o                         
  11   9  12        340.63        254.38       167.16 o                         
  13   9  12         30.13         33.94       198.19 o                         
  15   9  12         19.06        156.57       207.02 o                         
 -12  10  12          7.60        281.35       214.21 o                         
 -10  10  12          2.65        213.81       208.04 o                         
  -8  10  12        203.94        257.74       190.48 o                         
  -6  10  12          7.22        -37.15       137.72 o                         
  -4  10  12        153.67        171.93       150.96 o                         
  -2  10  12        323.15        295.00       159.31 o                         
   0  10  12        988.88        973.90       196.91 o                         
   2  10  12         20.93        -33.61       142.79 o                         
   4  10  12         43.58        211.18       157.44 o                         
   6  10  12          6.58        164.11       161.87 o                         
   8  10  12       1229.61       1246.49       225.26 o                         
  10  10  12         12.24        153.99       181.23 o                         
  12  10  12          6.67        -28.51       182.86 o                         
  -7  11  12         72.41        184.59       276.15 o                         
  -5  11  12          7.26        102.05       256.73 o                         
  -3  11  12        694.74       1025.54       262.61 o                         
  -1  11  12         39.02        334.16       233.33 o                         
   1  11  12         58.26        212.19       228.15 o                         
   3  11  12        196.00        325.87       198.85 o                         
   5  11  12        703.28        612.31       267.43 o                         
   7  11  12        106.36        222.39       249.13 o                         
 -25   1  13        293.50        354.28       258.16 o                         
 -23   1  13         53.26         86.32       160.22 o                         
 -21   1  13        311.89        187.34       128.02 o                         
 -19   1  13        437.88        517.28       112.43 o                         
 -17   1  13       2333.71       2535.68       143.59 o                         
 -15   1  13        124.39        105.63        69.44 o                         
 -13   1  13       3372.20       3215.87       115.61 o                         
 -11   1  13        241.14        244.59        50.60 o                         
  -9   1  13       7891.04       7800.87       138.99 o                         
  -7   1  13       2342.32       2494.84       108.34 o                         
  -5   1  13       5520.94       5489.79       140.69 o                         
  -3   1  13         27.92        -66.40        66.40 o                         
  -1   1  13        896.36        701.44        90.10 o                         
   1   1  13       3589.95       3030.63       505.71 o                         
   3   1  13       2461.14       2360.64       121.03 o                         
   5   1  13       3117.41       2803.60       123.98 o                         
   7   1  13        446.43        298.41        80.37 o                         
   9   1  13        177.92        173.75        97.79 o                         
  11   1  13        495.43        468.77       126.90 o                         
  13   1  13        159.50        124.23       126.96 o                         
  15   1  13       1690.39       1546.04       159.17 o                         
  17   1  13         30.79          9.65       128.53 o                         
  19   1  13         53.08         72.68       147.88 o                         
  21   1  13        341.49        422.96       187.04 o                         
  23   1  13         11.75         92.82       188.69 o                         
  25   1  13         19.92        -98.49       260.99 o                         
 -26   2  13        546.98        377.45       242.92 o                         
 -24   2  13         12.44        176.21       194.38 o                         
 -22   2  13       3357.39       3282.87       284.16 o                         
 -20   2  13        851.22        745.72       144.32 o                         
 -18   2  13       6145.86       6247.14       197.05 o                         
 -16   2  13          2.06         27.66        85.84 o                         
 -14   2  13       6454.10       6671.89       160.82 o                         
 -12   2  13        684.91        514.06        69.97 o                         
 -10   2  13       5103.74       4720.71       123.15 o                         
  -8   2  13         44.27         18.50        58.22 o                         
  -6   2  13      15095.08      14677.38       210.68 o                         
  -4   2  13       2239.64       2146.83        79.74 o                         
  -2   2  13        338.04        199.29        68.44 o                         
   0   2  13       7375.36       7694.56       167.34 o                         
   2   2  13      11609.42      10808.60       187.96 o                         
   4   2  13        185.90        211.09        73.71 o                         
   6   2  13      14032.64      13391.91       199.86 o                         
   8   2  13        342.27         86.08        88.79 o                         
  10   2  13       7548.53       6937.88       212.39 o                         
  12   2  13        125.75        248.77       127.13 o                         
  14   2  13       1026.11        910.01       150.81 o                         
  16   2  13         37.33          6.17       156.27 o                         
  18   2  13        717.16        845.32       171.20 o                         
  20   2  13         11.35         -0.38       165.55 o                         
  22   2  13        168.63        253.79       186.95 o                         
  24   2  13        306.86        482.55       232.28 o                         
 -25   3  13       2128.80       1883.10       280.82 o                         
 -23   3  13         57.13        -63.32       184.27 o                         
 -21   3  13       1080.10       1061.10       178.78 o                         
 -19   3  13       1331.22       1274.24       174.14 o                         
 -17   3  13       2017.13       1736.30       158.27 o                         
 -15   3  13        350.22        422.01       104.03 o                         
 -13   3  13       2090.99       2112.96       113.91 o                         
 -11   3  13       2517.21       2609.77       136.37 o                         
  -9   3  13       5035.21       5267.29       115.14 o                         
  -7   3  13        178.21        129.06        36.15 o                         
  -5   3  13         17.04         53.43        44.79 o                         
  -3   3  13       2265.94       1608.74       101.30 o                         
  -1   3  13       2406.91       2146.16        79.75 o                         
   1   3  13       6171.58       7129.71       131.36 o                         
   3   3  13       1127.64        913.67        97.58 o                         
   5   3  13      24392.47      24122.37       230.66 o                         
   7   3  13      12664.55      10822.85       913.54 o                         
   9   3  13       2947.26       2976.02       135.94 o                         
  11   3  13        155.20        159.10       103.48 o                         
  13   3  13       8941.81       8719.04       275.93 o                         
  15   3  13       1808.86       1913.97       213.70 o                         
  17   3  13       1281.23       1574.46       257.63 o                         
  19   3  13        627.49        548.28       185.54 o                         
  21   3  13       3237.01       3434.72       283.39 o                         
  23   3  13         49.13        179.59       209.38 o                         
  25   3  13        269.24        537.40       279.88 o                         
 -24   4  13         45.70        264.59       235.24 o                         
 -22   4  13        565.22        593.13       175.39 o                         
 -20   4  13       1243.27       1267.41       187.75 o                         
 -18   4  13       1824.29       2044.35       196.56 o                         
 -16   4  13          0.58        159.63       133.00 o                         
 -14   4  13       1704.58       1948.86       164.12 o                         
 -12   4  13       6557.84       5642.49       413.55 o                         
 -10   4  13         71.90        114.04        72.43 o                         
  -8   4  13       4746.02       4624.38       139.56 o                         
  -6   4  13      16264.98      16365.89       219.02 o                         
  -4   4  13        627.00        658.37        79.65 o                         
  -2   4  13        992.88       1058.39        55.19 o                         
   0   4  13       3568.67       2674.66       348.96 o                         
   2   4  13      16896.26      16593.24       157.61 o                         
   4   4  13         19.85          8.52        67.59 o                         
   6   4  13       7201.94       7019.95       168.03 o                         
   8   4  13       2939.72       2950.83       134.22 o                         
  10   4  13       2107.42       2019.02       122.57 o                         
  12   4  13        189.60        161.64        95.05 o                         
  14   4  13       1050.27       1223.65       151.28 o                         
  16   4  13        582.64        415.67       211.73 o                         
  18   4  13       1834.48       1645.12       267.47 o                         
  20   4  13        575.75        588.51       210.19 o                         
  22   4  13       1576.34       1766.10       268.86 o                         
  24   4  13          2.26        -35.34       246.55 o                         
 -23   5  13        187.04         30.24       248.66 o                         
 -21   5  13        787.76        853.96       181.21 o                         
 -19   5  13        296.07        228.16       151.65 o                         
 -17   5  13       1064.94       1027.82       168.60 o                         
 -15   5  13        102.29        113.43       131.41 o                         
 -13   5  13        485.34        588.37       135.49 o                         
 -11   5  13       1171.87       1087.22       109.58 o                         
  -9   5  13       2377.99       2351.77       135.46 o                         
  -7   5  13        554.60        646.77        86.78 o                         
  -5   5  13        786.32        759.47        85.37 o                         
  -3   5  13       8074.88       6478.85       600.99 o                         
  -1   5  13       5168.90       5298.08       110.23 o                         
   1   5  13       4666.31       4533.77       143.69 o                         
   3   5  13       6556.98       5436.01       435.65 o                         
   5   5  13         12.87          7.28        70.89 o                         
   7   5  13       1024.89       1192.10       102.75 o                         
   9   5  13        201.24        262.79        92.16 o                         
  11   5  13        629.39        716.43       117.41 o                         
  13   5  13       1086.88       1071.31       142.06 o                         
  15   5  13         44.83         -2.87       158.63 o                         
  17   5  13         95.10        267.63       201.98 o                         
  19   5  13         54.17       -153.49       201.81 o                         
  21   5  13       1022.41        860.75       230.74 o                         
  23   5  13         14.11        229.85       283.35 o                         
 -22   6  13          5.66          9.41       222.97 o                         
 -20   6  13          7.91       -178.22       200.85 o                         
 -18   6  13         43.00        -48.54       149.73 o                         
 -16   6  13        724.76        839.49       188.67 o                         
 -14   6  13          0.10        105.43       144.88 o                         
 -12   6  13        464.58        620.81       151.76 o                         
 -10   6  13        337.42        425.47       113.07 o                         
  -8   6  13        213.34        122.00        89.28 o                         
  -6   6  13        521.90        513.14       102.28 o                         
  -4   6  13        346.89        417.54       109.10 o                         
  -2   6  13       2122.19       2189.54       136.18 o                         
   0   6  13      18677.53      18305.06       256.14 o                         
   2   6  13         35.50         98.34        86.93 o                         
   4   6  13       3952.02       3800.55       182.65 o                         
   6   6  13         53.89          2.38        80.74 o                         
   8   6  13        566.42        627.94       101.37 o                         
  10   6  13          0.99        133.52       101.89 o                         
  12   6  13          8.04        111.37       123.04 o                         
  14   6  13        161.33         31.12       152.91 o                         
  16   6  13        229.84        144.40       213.88 o                         
  18   6  13          1.63       -216.16       277.81 o                         
  20   6  13        336.02        222.26       270.49 o                         
  22   6  13          4.18       -163.37       266.09 o                         
 -21   7  13         53.76        -42.01       244.24 o                         
 -19   7  13        156.88        -46.88       229.52 o                         
 -17   7  13       1415.85       1240.49       237.29 o                         
 -15   7  13        244.07        255.19       154.34 o                         
 -13   7  13         35.15        283.22       146.43 o                         
 -11   7  13       1449.82       1613.39       166.15 o                         
  -9   7  13        101.30        104.62       116.80 o                         
  -7   7  13         10.23        -14.49       113.62 o                         
  -5   7  13         93.02        124.55       111.11 o                         
  -3   7  13       2438.31       2323.31       168.53 o                         
  -1   7  13        727.69        635.46       136.52 o                         
   1   7  13        977.32        966.68       121.50 o                         
   3   7  13         13.39         30.47        98.23 o                         
   5   7  13        214.65        329.04       110.85 o                         
   7   7  13       1015.20       1188.33       136.86 o                         
   9   7  13         13.23        -18.78       106.18 o                         
  11   7  13         73.43        228.79       136.13 o                         
  13   7  13       1024.12        887.25       185.10 o                         
  15   7  13        477.71        378.62       220.08 o                         
  17   7  13        164.24        169.09       220.92 o                         
  19   7  13         29.54       -128.85       309.22 o                         
 -18   8  13        229.48        477.68       280.91 o                         
 -16   8  13         31.86        -37.75       227.72 o                         
 -14   8  13       2182.33       2655.79       248.81 o                         
 -12   8  13        347.69        162.69       155.36 o                         
 -10   8  13        453.20        555.09       141.14 o                         
  -8   8  13        473.45        516.14       137.08 o                         
  -6   8  13       3925.82       3993.08       227.49 o                         
  -4   8  13        845.97        939.99       155.74 o                         
  -2   8  13       3532.68       3711.08       245.60 o                         
   0   8  13        634.26        858.57       151.97 o                         
   2   8  13       2305.01       2480.93       178.92 o                         
   4   8  13       1336.78       1129.43       135.92 o                         
   6   8  13         49.27        121.05       109.25 o                         
   8   8  13         46.21        -62.66       104.96 o                         
  10   8  13       1796.12       1997.05       200.68 o                         
  12   8  13         88.74        173.58       198.79 o                         
  14   8  13        409.91        477.08       218.82 o                         
  16   8  13        437.86        704.56       243.69 o                         
  18   8  13       1223.39        948.58       275.17 o                         
 -15   9  13        224.66         76.77       245.34 o                         
 -13   9  13       1445.36       1828.30       371.34 o                         
 -11   9  13       1763.24       1991.71       220.89 o                         
  -9   9  13       1163.91       1203.73       182.38 o                         
  -7   9  13        399.33        559.21       144.23 o                         
  -5   9  13        347.03        398.06       146.42 o                         
  -3   9  13       5124.88       5131.77       268.57 o                         
  -1   9  13       2281.99       2159.82       221.42 o                         
   1   9  13       1645.38       1399.68       179.99 o                         
   3   9  13        338.16        315.51       147.69 o                         
   5   9  13         38.33        139.58       119.31 o                         
   7   9  13        875.20        875.03       143.72 o                         
   9   9  13         69.49        -20.42       155.49 o                         
  11   9  13         29.84        -28.33       173.23 o                         
  13   9  13        660.16        629.30       228.56 o                         
  15   9  13         80.76        174.09       221.31 o                         
 -12  10  13        455.32        666.79       282.47 o                         
 -10  10  13        860.88        997.42       253.73 o                         
  -8  10  13         14.81         32.34       203.79 o                         
  -6  10  13       1628.51       2142.10       262.09 o                         
  -4  10  13        304.74        327.56       161.33 o                         
  -2  10  13        966.96        869.11       192.42 o                         
   0  10  13        107.21        114.77       166.11 o                         
   2  10  13       1051.91        915.54       178.21 o                         
   4  10  13         18.10        -34.86       146.02 o                         
   6  10  13        825.66        727.55       189.28 o                         
   8  10  13          9.85         24.58       161.95 o                         
  10  10  13        700.41        635.39       209.76 o                         
  12  10  13        164.05        392.63       203.87 o                         
  -7  11  13         29.05        411.74       238.15 o                         
  -5  11  13        369.81        390.34       205.19 o                         
  -3  11  13         20.53        449.19       234.47 o                         
  -1  11  13         72.09        100.17       225.54 o                         
   1  11  13         61.33         -3.31       184.06 o                         
   3  11  13          1.36        -43.87       189.26 o                         
   5  11  13        115.53        215.41       196.99 o                         
   7  11  13        299.25        411.50       234.97 o                         
 -26   0  14         34.75        -46.17       333.03 o                         
 -24   0  14        299.84         87.95       329.46 o                         
 -22   0  14        784.62        722.54       206.52 o                         
 -20   0  14       3600.80       3704.09       250.55 o                         
 -18   0  14         37.96       -127.92       129.60 o                         
 -16   0  14        409.74        437.26       130.06 o                         
 -14   0  14        542.15        715.63        94.57 o                         
 -12   0  14       5723.04       5964.75       182.22 o                         
 -10   0  14        931.44       1021.44       114.76 o                         
  -8   0  14      15182.70      15019.50       314.94 o                         
  -6   0  14       5658.43       5163.03       183.88 o                         
  -4   0  14       6123.62       5745.31       186.96 o                         
  -2   0  14       2757.71       3063.12       227.86 o                         
   0   0  14      25508.46      26391.85       414.18 o                         
   2   0  14      74497.34      83044.17      1091.18 o                         
   4   0  14      27680.82      28192.48       501.95 o                         
   6   0  14       2753.17       2449.90       895.63 o                         
   8   0  14      13897.52      14172.92       750.62 o                         
  10   0  14        450.76        147.66       155.00 o                         
  12   0  14         59.01        -31.23       174.71 o                         
  14   0  14         86.13        179.46       170.61 o                         
  16   0  14        265.46        269.91       223.03 o                         
  18   0  14       4470.70       4354.51       395.69 o                         
  20   0  14         50.98         32.23       231.99 o                         
  22   0  14       1422.63       1437.14       301.90 o                         
  24   0  14         91.31         31.95       324.47 o                         
 -25   1  14        181.69        220.77       250.51 o                         
 -23   1  14        368.53        378.69       174.47 o                         
 -21   1  14        958.18       1005.31       154.08 o                         
 -19   1  14          4.95         55.17        99.58 o                         
 -17   1  14       4445.34       4640.69       178.23 o                         
 -15   1  14       1123.74       1044.42       103.65 o                         
 -13   1  14       5138.18       5270.89       140.16 o                         
 -11   1  14       1014.17        957.62        71.79 o                         
  -9   1  14       1994.82       1866.74       102.20 o                         
  -7   1  14       7008.83       6880.48       140.72 o                         
  -5   1  14      28197.38      29972.82       321.75 o                         
  -3   1  14        661.31        790.38        86.39 o                         
  -1   1  14      22453.73      22952.33       277.28 o                         
   1   1  14       5112.92       3604.66       786.67 o                         
   3   1  14       4835.14       4923.55       162.34 o                         
   5   1  14         31.58         35.86        74.08 o                         
   7   1  14      22793.14      22405.12       277.34 o                         
   9   1  14         53.09         32.27        87.63 o                         
  11   1  14       6129.47       6397.18       233.08 o                         
  13   1  14       7231.56       8098.22       333.39 o                         
  15   1  14       1422.64       1407.25       156.58 o                         
  17   1  14        262.41         58.14       153.95 o                         
  19   1  14        355.38        235.16       158.60 o                         
  21   1  14        929.81        877.28       210.73 o                         
  23   1  14        231.03        153.75       197.27 o                         
  25   1  14         32.69        -16.85       266.20 o                         
 -24   2  14        215.31        209.06       195.14 o                         
 -22   2  14         68.18          1.60       177.97 o                         
 -20   2  14       1191.02       1080.68       166.70 o                         
 -18   2  14        697.91        553.30       105.67 o                         
 -16   2  14         10.18        -26.82        84.59 o                         
 -14   2  14       4509.45       4281.75       154.39 o                         
 -12   2  14        152.73        126.24        46.34 o                         
 -10   2  14        409.56        366.95        70.13 o                         
  -8   2  14       6905.05       6496.65       145.80 o                         
  -6   2  14       1638.75       1676.03        93.35 o                         
  -4   2  14      11282.38      12095.42       213.77 o                         
  -2   2  14       2294.88       2562.12       110.56 o                         
   0   2  14       2259.24       2558.64       119.01 o                         
   2   2  14      10026.21       9904.97       188.17 o                         
   4   2  14       1657.35       1346.89        99.58 o                         
   6   2  14       3279.99       2972.20       130.69 o                         
   8   2  14       1869.03       1726.43       131.42 o                         
  10   2  14       8857.09       9024.69       238.04 o                         
  12   2  14         69.13        -45.08       118.07 o                         
  14   2  14        903.70        833.77       159.34 o                         
  16   2  14        930.92        746.35       191.65 o                         
  18   2  14        642.46        678.06       169.73 o                         
  20   2  14         61.96        182.45       179.59 o                         
  22   2  14         42.68        155.66       186.16 o                         
  24   2  14         15.22         91.69       218.24 o                         
 -25   3  14          0.28         98.39       227.24 o                         
 -23   3  14          2.47         54.98       190.65 o                         
 -21   3  14        216.54        101.45       154.00 o                         
 -19   3  14          7.87         29.16       135.08 o                         
 -17   3  14        260.23        187.51       120.16 o                         
 -15   3  14       1275.03       1204.41       129.97 o                         
 -13   3  14          9.28         43.30        87.13 o                         
 -11   3  14          0.87          3.12        60.55 o                         
  -9   3  14        234.07        256.31        62.27 o                         
  -7   3  14        488.95        456.45        44.68 o                         
  -5   3  14        221.62        148.18        39.67 o                         
  -3   3  14       1584.31       1773.75        84.83 o                         
  -1   3  14          4.74         -7.19        56.26 o                         
   1   3  14        752.43        704.56        71.39 o                         
   3   3  14         18.44         44.48        57.51 o                         
   5   3  14       3077.80       3048.99       167.26 o                         
   7   3  14        122.20        125.80        49.10 o                         
   9   3  14        510.02        465.31       100.37 o                         
  11   3  14       1544.79       1532.28       132.96 o                         
  13   3  14         37.18         60.46       123.49 o                         
  15   3  14          6.24         66.43       143.28 o                         
  17   3  14         43.40        148.67       207.15 o                         
  19   3  14         82.15         94.61       170.15 o                         
  21   3  14         18.48         29.27       178.41 o                         
  23   3  14          3.58         78.67       207.67 o                         
  25   3  14         14.52         37.71       255.63 o                         
 -24   4  14         14.16          9.17       228.48 o                         
 -22   4  14        772.95        770.03       195.64 o                         
 -20   4  14        299.52        367.62       162.04 o                         
 -18   4  14        271.52        170.17       147.09 o                         
 -16   4  14       1010.94       1069.26       164.64 o                         
 -14   4  14        549.95        395.96       141.31 o                         
 -12   4  14       1221.56        970.49       140.46 o                         
 -10   4  14       4345.61       3972.45       152.28 o                         
  -8   4  14          5.95        -15.99        72.01 o                         
  -6   4  14       6481.12       6756.18       163.53 o                         
  -4   4  14       4198.04       4548.25       121.68 o                         
  -2   4  14         60.41         83.39        42.92 o                         
   0   4  14       2855.34       2528.95       241.54 o                         
   2   4  14       2175.61       1944.98       111.18 o                         
   4   4  14      14790.87      14583.01       215.05 o                         
   6   4  14        107.53          8.04        74.97 o                         
   8   4  14        237.76        321.59        88.60 o                         
  10   4  14         99.15         59.94        84.09 o                         
  12   4  14       1516.95       1354.11       129.70 o                         
  14   4  14       3231.95       3156.71       210.24 o                         
  16   4  14        235.78         71.97       197.66 o                         
  18   4  14       1070.88        946.35       247.63 o                         
  20   4  14         17.79         -9.23       182.18 o                         
  22   4  14        217.11         81.76       204.94 o                         
  24   4  14         94.40        171.29       262.60 o                         
 -23   5  14        145.28       -153.58       244.27 o                         
 -21   5  14        413.75        369.02       179.39 o                         
 -19   5  14         90.04        -60.65       142.15 o                         
 -17   5  14       2183.50       2508.47       210.07 o                         
 -15   5  14       1589.63       1757.20       189.55 o                         
 -13   5  14       1603.06       1691.99       167.72 o                         
 -11   5  14          2.08        116.40        90.95 o                         
  -9   5  14      11885.94      11616.38       223.11 o                         
  -7   5  14       1339.56       1357.78       105.50 o                         
  -5   5  14       2724.50       2814.71       126.66 o                         
  -3   5  14       1919.72       1736.04       136.54 o                         
  -1   5  14      23176.71      23178.43       206.31 o                         
   1   5  14       1629.94       1732.29        93.61 o                         
   3   5  14       2999.70       3356.77       131.04 o                         
   5   5  14        537.56        606.34        87.92 o                         
   7   5  14       5344.17       5376.20       176.81 o                         
   9   5  14        504.73        365.38        98.71 o                         
  11   5  14        568.53        686.66       120.30 o                         
  13   5  14        889.24        634.20       133.05 o                         
  15   5  14       1438.76       1508.41       232.82 o                         
  17   5  14        666.96        494.08       219.85 o                         
  19   5  14        677.41        544.67       235.14 o                         
  21   5  14        481.43        198.25       211.57 o                         
  23   5  14        383.50        483.75       311.64 o                         
 -22   6  14         61.23        221.16       271.31 o                         
 -20   6  14       1082.97       1069.22       290.77 o                         
 -18   6  14         15.02        -34.87       170.44 o                         
 -16   6  14       1681.34       1756.06       212.93 o                         
 -14   6  14       4101.80       4023.11       245.90 o                         
 -12   6  14       8523.19       7902.05       307.88 o                         
 -10   6  14         87.26        120.51       114.98 o                         
  -8   6  14       2388.62       2781.54       169.03 o                         
  -6   6  14       6912.71       6331.40       193.43 o                         
  -4   6  14      11176.60      10561.14       247.93 o                         
  -2   6  14          7.07         12.06       103.05 o                         
   0   6  14         92.12         92.36        88.28 o                         
   2   6  14        539.26        488.68       107.47 o                         
   4   6  14        491.61        528.92       115.75 o                         
   6   6  14       5857.83       5758.28       197.49 o                         
   8   6  14       2359.73       2497.09       161.26 o                         
  10   6  14       4456.07       4343.23       278.07 o                         
  12   6  14       3261.23       3147.88       205.17 o                         
  14   6  14        736.32        650.59       226.48 o                         
  16   6  14        252.93        244.00       265.83 o                         
  18   6  14       1397.00       1715.08       325.68 o                         
  20   6  14         67.52        230.82       269.22 o                         
  22   6  14        401.01        720.29       320.87 o                         
 -19   7  14          5.89        -51.89       233.77 o                         
 -17   7  14         26.50         -1.94       177.58 o                         
 -15   7  14         26.06         65.30       164.00 o                         
 -13   7  14       3517.98       3251.02       245.47 o                         
 -11   7  14        683.15        728.57       158.97 o                         
  -9   7  14       3155.34       3404.46       207.91 o                         
  -7   7  14       2355.70       2511.11       189.29 o                         
  -5   7  14        248.11        208.14       127.25 o                         
  -3   7  14        129.07        169.18       107.63 o                         
  -1   7  14       3997.76       3865.81       201.50 o                         
   1   7  14         61.48         97.16        99.38 o                         
   3   7  14       1788.04       1739.70       145.44 o                         
   5   7  14        268.45        236.76       110.62 o                         
   7   7  14       4038.45       3840.46       204.37 o                         
   9   7  14        297.27        381.05       122.05 o                         
  11   7  14       4085.09       4389.92       262.68 o                         
  13   7  14        192.09        206.50       201.18 o                         
  15   7  14       1802.66       1881.87       284.80 o                         
  17   7  14         89.15         29.53       229.47 o                         
  19   7  14       1255.16        872.36       357.03 o                         
 -18   8  14         74.87        126.49       240.27 o                         
 -16   8  14       1108.40       1258.32       306.11 o                         
 -14   8  14        308.31        308.58       180.20 o                         
 -12   8  14        318.94        393.25       170.90 o                         
 -10   8  14          6.97       -134.71       134.71 o                         
  -8   8  14        201.75        242.07       132.79 o                         
  -6   8  14       1641.56       1692.59       179.87 o                         
  -4   8  14          9.48        113.98       130.41 o                         
  -2   8  14       1933.11       1998.79       189.24 o                         
   0   8  14        138.36        110.10       126.25 o                         
   2   8  14         11.05        -16.00       114.70 o                         
   4   8  14         67.58        -49.23       102.67 o                         
   6   8  14       1125.94       1131.55       141.49 o                         
   8   8  14        724.43        779.58       135.56 o                         
  10   8  14        916.56        837.07       175.77 o                         
  12   8  14        514.47        390.33       213.63 o                         
  14   8  14         39.89        116.78       210.77 o                         
  16   8  14         18.28       -187.04       212.63 o                         
  18   8  14        364.11        136.74       322.13 o                         
 -15   9  14         34.18       -149.04       239.72 o                         
 -13   9  14         82.56        212.93       223.54 o                         
 -11   9  14        153.80        334.48       193.42 o                         
  -9   9  14         50.88        230.44       160.38 o                         
  -7   9  14         78.50         33.17       136.98 o                         
  -5   9  14        236.46         97.91       137.08 o                         
  -3   9  14         37.43         95.54       147.67 o                         
  -1   9  14         69.40        235.38       140.76 o                         
   1   9  14        351.68        271.93       148.95 o                         
   3   9  14          1.64         11.94       151.20 o                         
   5   9  14         44.36        194.62       133.09 o                         
   7   9  14         72.05         90.66       131.58 o                         
   9   9  14          0.13        175.63       165.09 o                         
  11   9  14          6.01        141.04       181.77 o                         
  13   9  14        129.67        196.83       217.37 o                         
  15   9  14         21.50         51.96       217.98 o                         
 -12  10  14        555.07       1010.48       257.06 o                         
 -10  10  14         18.79        309.89       225.16 o                         
  -8  10  14         10.49        245.96       216.53 o                         
  -6  10  14          3.38        110.76       187.24 o                         
  -4  10  14        444.47        426.99       183.39 o                         
  -2  10  14        194.42        324.10       165.39 o                         
   0  10  14         29.42        -10.21       146.44 o                         
   2  10  14       1250.25       1161.13       191.70 o                         
   4  10  14          6.43         36.44       151.53 o                         
   6  10  14        596.95        606.35       188.24 o                         
   8  10  14          9.48        -78.82       159.08 o                         
  10  10  14        415.14        627.49       214.13 o                         
  12  10  14        114.66        331.91       199.07 o                         
  -7  11  14         17.75        126.09       274.54 o                         
  -5  11  14         64.90        148.61       223.71 o                         
  -3  11  14          4.95         54.31       197.28 o                         
  -1  11  14       1078.81       1391.00       251.50 o                         
   1  11  14        148.34        415.80       208.18 o                         
   3  11  14        483.54        430.04       213.20 o                         
   5  11  14        152.04        247.80       206.44 o                         
 -25   1  15        265.93        296.54       243.65 o                         
 -23   1  15       1646.21       1837.59       225.55 o                         
 -21   1  15        184.92        205.09       144.54 o                         
 -19   1  15       1445.58       1430.13       136.82 o                         
 -17   1  15       1494.42       1298.18       121.92 o                         
 -15   1  15       2776.81       3081.91       142.68 o                         
 -13   1  15       1028.48       1183.09       105.07 o                         
 -11   1  15       2831.42       2763.84       106.12 o                         
  -9   1  15        134.20        234.88        70.45 o                         
  -7   1  15       1118.75       1226.10        84.51 o                         
  -5   1  15         39.22         37.63        62.28 o                         
  -3   1  15       5558.37       5647.42       153.79 o                         
  -1   1  15       1954.13       1980.93       122.35 o                         
   1   1  15        847.04        552.84        76.76 o                         
   3   1  15          3.55         -8.34        76.90 o                         
   5   1  15         62.22         74.41        79.23 o                         
   7   1  15       4887.95       4867.20       168.02 o                         
   9   1  15       3030.98       3146.85       161.00 o                         
  11   1  15         32.48        -53.08       108.56 o                         
  13   1  15        245.73        260.35       139.33 o                         
  15   1  15         61.99        -98.52       155.88 o                         
  17   1  15       2058.74       2097.28       222.27 o                         
  19   1  15         73.03        203.80       168.55 o                         
  21   1  15         48.60        434.07       191.93 o                         
  23   1  15        189.16        385.02       203.49 o                         
  25   1  15         14.83         60.81       275.47 o                         
 -24   2  15        829.50        667.45       218.74 o                         
 -22   2  15       1553.94       1408.19       233.93 o                         
 -20   2  15       2173.96       2090.64       197.26 o                         
 -18   2  15       7478.70       7356.92       238.54 o                         
 -16   2  15         81.89        103.24        95.08 o                         
 -14   2  15        120.40        115.77       100.40 o                         
 -12   2  15        528.82        500.63        88.98 o                         
 -10   2  15        753.94        841.95        85.63 o                         
  -8   2  15       7178.09       6754.73       157.73 o                         
  -6   2  15       1411.17       1541.46       102.05 o                         
  -4   2  15       4771.91       4511.49       113.53 o                         
  -2   2  15       6749.59       6210.20       166.79 o                         
   0   2  15       3072.45       3205.76       135.45 o                         
   2   2  15       2219.34       2277.03       119.46 o                         
   4   2  15       6424.20       5979.18       169.17 o                         
   6   2  15       9413.89       9406.37       198.04 o                         
   8   2  15       1807.25       1933.54       127.47 o                         
  10   2  15         19.97        -35.49        93.13 o                         
  12   2  15       3257.49       3171.58       197.24 o                         
  14   2  15        471.01        439.30       148.47 o                         
  16   2  15       2623.38       2705.45       260.78 o                         
  18   2  15         30.79         67.64       168.35 o                         
  20   2  15       1503.24       1950.21       245.80 o                         
  22   2  15        180.29        -80.53       186.17 o                         
  24   2  15        241.73        651.83       252.88 o                         
 -25   3  15        140.63        619.73       412.59 o                         
 -23   3  15       1026.51        926.28       226.40 o                         
 -21   3  15        150.41        211.65       166.40 o                         
 -19   3  15        612.72        449.31       154.45 o                         
 -17   3  15         69.65          0.63       129.76 o                         
 -15   3  15       4025.39       4049.26       188.11 o                         
 -13   3  15        370.42        316.35       100.71 o                         
 -11   3  15        537.06        558.54        78.49 o                         
  -9   3  15       6307.78       6264.46       140.60 o                         
  -7   3  15      17477.86      15794.25      1099.47 o                         
  -5   3  15       5379.89       4677.82       412.63 o                         
  -3   3  15      11790.00      11608.31       147.59 o                         
  -1   3  15       4985.73       4646.66       129.12 o                         
   1   3  15      27551.00      28097.13       246.88 o                         
   3   3  15        278.51        181.79        65.92 o                         
   5   3  15      16155.73      13257.74      1196.22 o                         
   7   3  15       4207.85       3084.83       411.57 o                         
   9   3  15      18361.79      18481.73       297.62 o                         
  11   3  15       1427.18       1425.93       135.13 o                         
  13   3  15       4740.44       4963.40       266.59 o                         
  15   3  15       1278.55       1370.70       214.68 o                         
  17   3  15       8076.08       7750.63       427.08 o                         
  19   3  15        686.70        763.00       200.29 o                         
  21   3  15        513.25        541.33       200.36 o                         
  23   3  15        438.52        328.11       227.76 o                         
 -24   4  15         17.28       -201.64       211.29 o                         
 -22   4  15         13.43        -33.76       171.97 o                         
 -20   4  15        347.54        429.36       164.54 o                         
 -18   4  15       1904.46       1918.64       196.77 o                         
 -16   4  15       1967.99       2010.31       202.25 o                         
 -14   4  15        398.18        450.85       145.13 o                         
 -12   4  15       3892.93       3120.09       311.21 o                         
 -10   4  15       7904.54       7174.96       195.93 o                         
  -8   4  15       3663.81       3458.03       140.10 o                         
  -6   4  15        878.34       1004.75        96.09 o                         
  -4   4  15      11375.28      11061.65       177.44 o                         
  -2   4  15       4159.44       4068.15        97.74 o                         
   0   4  15       6532.38       6185.04       132.16 o                         
   2   4  15        232.96        239.76        61.56 o                         
   4   4  15      18673.21      18964.81       212.61 o                         
   6   4  15       2034.27       2029.71       125.97 o                         
   8   4  15      12958.04      13221.04       246.39 o                         
  10   4  15        370.06        397.32        99.98 o                         
  12   4  15       2207.73       2253.93       155.18 o                         
  14   4  15       2312.56       2474.81       204.18 o                         
  16   4  15       3362.43       3715.85       335.63 o                         
  18   4  15        177.96        187.37       208.18 o                         
  20   4  15       1516.95       1481.14       247.11 o                         
  22   4  15        296.05        306.20       222.07 o                         
 -23   5  15        362.79        416.50       275.73 o                         
 -21   5  15        152.15        375.24       195.97 o                         
 -19   5  15        667.55        623.16       181.18 o                         
 -17   5  15        117.72        207.28       153.41 o                         
 -15   5  15        968.67       1210.81       176.50 o                         
 -13   5  15         50.24         88.87       130.28 o                         
 -11   5  15       2717.98       2859.35       159.92 o                         
  -9   5  15         18.82        -10.27        81.63 o                         
  -7   5  15       3032.83       2924.45       143.16 o                         
  -5   5  15        140.90        148.00        77.55 o                         
  -3   5  15       4312.29       4399.84       150.83 o                         
  -1   5  15       3203.25       3566.50        97.37 o                         
   1   5  15       5362.59       5590.89       149.73 o                         
   3   5  15       1789.09       1830.33       111.24 o                         
   5   5  15         23.78         31.06        76.94 o                         
   7   5  15        530.92        542.73       100.12 o                         
   9   5  15         38.70        113.94        93.70 o                         
  11   5  15        724.87        696.47       122.24 o                         
  13   5  15          6.54        -90.64       115.25 o                         
  15   5  15          2.34         48.04       184.79 o                         
  17   5  15        566.24        581.16       226.63 o                         
  19   5  15        197.41        291.09       224.64 o                         
  21   5  15        126.37         30.40       266.81 o                         
  23   5  15          1.38         97.24       540.52 o                         
 -20   6  15        106.03        169.84       250.21 o                         
 -18   6  15          1.63         69.38       184.56 o                         
 -16   6  15        188.53        265.67       166.98 o                         
 -14   6  15          0.42       -137.78       137.78 o                         
 -12   6  15          0.70        221.73       133.75 o                         
 -10   6  15       1002.04        864.38       134.05 o                         
  -8   6  15         13.35        -27.51       109.27 o                         
  -6   6  15        485.30        451.81       101.46 o                         
  -4   6  15        523.03        424.51       113.47 o                         
  -2   6  15       2992.15       2718.07       173.18 o                         
   0   6  15         48.23        111.73        89.05 o                         
   2   6  15       6094.20       5985.55       209.42 o                         
   4   6  15       3136.58       3197.41       180.11 o                         
   6   6  15        675.38        541.91       108.82 o                         
   8   6  15        173.72        125.21       113.06 o                         
  10   6  15        506.28        566.94       128.59 o                         
  12   6  15         40.87        -82.87       123.59 o                         
  14   6  15         24.51        -15.25       194.85 o                         
  16   6  15        180.24        131.03       220.73 o                         
  18   6  15        813.56        634.37       278.17 o                         
  20   6  15         64.53         35.59       261.28 o                         
 -19   7  15          2.10         37.01       235.59 o                         
 -17   7  15          8.66        -93.35       226.76 o                         
 -15   7  15        491.20        366.45       182.27 o                         
 -13   7  15          6.89        165.50       142.06 o                         
 -11   7  15         47.67        306.84       141.91 o                         
  -9   7  15        723.05        692.26       137.81 o                         
  -7   7  15        681.12        520.41       132.18 o                         
  -5   7  15          5.64         72.88       117.19 o                         
  -3   7  15          3.82        -72.04       115.24 o                         
  -1   7  15        287.12         83.27       115.52 o                         
   1   7  15       3078.50       3085.95       173.66 o                         
   3   7  15        300.73        324.62       118.39 o                         
   5   7  15        250.98        172.47       112.31 o                         
   7   7  15          6.15        113.12       115.84 o                         
   9   7  15        970.12        937.38       143.82 o                         
  11   7  15         12.34         41.78       147.41 o                         
  13   7  15        532.20         74.68       209.36 o                         
  15   7  15        681.30        132.61       220.07 o                         
  17   7  15        346.11        181.18       248.75 o                         
  19   7  15          0.73        221.59       266.01 o                         
 -18   8  15        506.37        560.87       266.74 o                         
 -16   8  15         52.54        -77.84       221.01 o                         
 -14   8  15        147.12        325.27       172.99 o                         
 -12   8  15       2158.85       1959.42       229.26 o                         
 -10   8  15       1327.12       1618.98       205.06 o                         
  -8   8  15         64.01        204.92       134.07 o                         
  -6   8  15        409.81        301.23       133.77 o                         
  -4   8  15       2381.18       2372.28       188.16 o                         
  -2   8  15       3495.36       3485.04       232.15 o                         
   0   8  15          8.62        -24.48       135.09 o                         
   2   8  15       1300.63       1317.12       156.23 o                         
   4   8  15        150.82        218.67       115.44 o                         
   6   8  15        530.13        502.74       129.22 o                         
   8   8  15        847.84        972.15       170.05 o                         
  10   8  15        201.65        108.25       157.76 o                         
  12   8  15       1831.33       1947.47       289.87 o                         
  14   8  15         69.01        225.17       225.08 o                         
  16   8  15        864.36        902.86       274.15 o                         
  18   8  15          0.11        161.07       259.51 o                         
 -15   9  15       2684.35       2785.64       342.45 o                         
 -13   9  15         22.40         80.94       224.41 o                         
 -11   9  15       2703.34       3011.53       427.26 o                         
  -9   9  15         53.23         79.41       158.95 o                         
  -7   9  15       2096.67       2039.74       214.64 o                         
  -5   9  15          1.10        189.21       132.14 o                         
  -3   9  15        889.46        921.00       169.97 o                         
  -1   9  15       1878.14       1947.03       204.38 o                         
   1   9  15       2659.79       2636.05       222.95 o                         
   3   9  15        515.87        373.83       156.15 o                         
   5   9  15        262.43        323.43       143.85 o                         
   7   9  15         42.80        150.26       136.38 o                         
   9   9  15        944.45        925.89       181.17 o                         
  11   9  15        251.46        415.70       204.50 o                         
  13   9  15        392.14        585.18       240.00 o                         
  15   9  15         98.94        166.70       227.34 o                         
 -12  10  15        720.13       1051.26       292.94 o                         
 -10  10  15        717.05        828.24       253.29 o                         
  -8  10  15       1636.47       1900.30       298.98 o                         
  -6  10  15        638.99        785.67       197.26 o                         
  -4  10  15       1598.35       1681.66       254.00 o                         
  -2  10  15       1247.08       1276.13       201.42 o                         
   0  10  15        474.38        338.59       167.80 o                         
   2  10  15         96.38        171.83       155.78 o                         
   4  10  15       1063.99       1245.86       197.36 o                         
   6  10  15        133.72        153.47       173.89 o                         
   8  10  15        848.65        746.65       193.78 o                         
  10  10  15        269.42        147.05       195.87 o                         
  -5  11  15         70.99        162.21       198.09 o                         
  -3  11  15        470.16        523.38       222.33 o                         
  -1  11  15         88.69        225.29       212.00 o                         
   1  11  15        151.40        283.34       207.65 o                         
   3  11  15         70.08        158.94       201.34 o                         
   5  11  15        347.49        351.68       212.02 o                         
 -24   0  16          2.29         75.67       328.43 o                         
 -22   0  16        816.88        776.42       431.84 o                         
 -20   0  16          3.62        -52.66       143.94 o                         
 -18   0  16       5725.39       5421.38       302.02 o                         
 -16   0  16       3356.12       3531.21       223.85 o                         
 -14   0  16        207.58         74.23       136.27 o                         
 -12   0  16        986.69       1078.85       143.94 o                         
 -10   0  16      19073.98      18703.87       354.84 o                         
  -8   0  16       3594.87       3666.91       210.06 o                         
  -6   0  16      37103.18      37511.16       612.76 o                         
  -4   0  16       2614.26       2795.45       220.92 o                         
  -2   0  16      10104.70       9856.90       305.45 o                         
   0   0  16       7326.51       8185.53       286.25 o                         
   2   0  16      34294.17      35472.08       520.43 o                         
   4   0  16       8521.68       8861.57       295.85 o                         
   6   0  16      28492.52      28115.48       660.58 o                         
   8   0  16         16.80         48.61       109.48 o                         
  10   0  16        609.34        458.67       178.49 o                         
  12   0  16        800.98        753.45       222.81 o                         
  14   0  16        570.96        576.43       193.08 o                         
  16   0  16        137.67        281.14       224.39 o                         
  18   0  16       1431.39       1544.62       294.92 o                         
  20   0  16       5531.25       5216.55       460.01 o                         
  22   0  16       1283.26       1405.80       429.29 o                         
  24   0  16          5.38        257.22       322.50 o                         
 -25   1  16        314.19        437.15       305.38 o                         
 -23   1  16        318.14        373.81       188.05 o                         
 -21   1  16        305.15        418.39       157.29 o                         
 -19   1  16        162.19        122.62       106.00 o                         
 -17   1  16       1047.00       1136.76       121.15 o                         
 -15   1  16       5648.09       5432.29       208.88 o                         
 -13   1  16       5190.91       5183.34       130.27 o                         
 -11   1  16         72.46         24.43        68.47 o                         
  -9   1  16         48.45         12.42        67.26 o                         
  -7   1  16        835.31        685.68        76.68 o                         
  -5   1  16       9875.36       9406.77       170.03 o                         
  -3   1  16      11239.48      11362.33       199.20 o                         
  -1   1  16        268.03        344.31        89.36 o                         
   1   1  16      10838.15      10844.65       236.92 o                         
   3   1  16      19442.48      19000.99       652.48 o                         
   5   1  16        462.36        349.17        87.57 o                         
   7   1  16       2491.02       2567.72       135.64 o                         
   9   1  16       6826.02       6869.84       213.41 o                         
  11   1  16       1017.54        804.07       138.18 o                         
  13   1  16        213.72        134.28       134.25 o                         
  15   1  16          3.74         74.60       168.18 o                         
  17   1  16        974.14       1149.81       194.85 o                         
  19   1  16         79.26        -12.60       164.36 o                         
  21   1  16        485.23        479.69       202.36 o                         
  23   1  16         94.80        179.91       230.13 o                         
  25   1  16        432.46        309.51       291.57 o                         
 -24   2  16         17.82       -138.21       191.98 o                         
 -22   2  16        396.20        247.98       191.88 o                         
 -20   2  16         13.28        -44.42       130.60 o                         
 -18   2  16        700.10        722.52       129.25 o                         
 -16   2  16          2.40        -32.99       105.05 o                         
 -14   2  16        311.31        358.12       115.74 o                         
 -12   2  16          6.97         31.61        50.81 o                         
 -10   2  16         55.87         78.64        73.86 o                         
  -8   2  16          9.85          6.54        73.08 o                         
  -6   2  16       8447.18       8340.83       140.71 o                         
  -4   2  16        125.08        126.81        67.52 o                         
  -2   2  16       7088.44       7302.31       183.12 o                         
   0   2  16       6900.25       7371.89       182.01 o                         
   2   2  16         24.06         24.21        75.33 o                         
   4   2  16        311.61        227.95        82.59 o                         
   6   2  16       4448.69       4290.06       161.95 o                         
   8   2  16         82.84         71.65        86.24 o                         
  10   2  16         43.72        -56.03        96.67 o                         
  12   2  16        398.52        418.69       130.02 o                         
  14   2  16         87.77         26.18       151.78 o                         
  16   2  16         68.41          1.86       166.99 o                         
  18   2  16       1919.98       1828.99       231.39 o                         
  20   2  16        197.63        270.84       188.89 o                         
  22   2  16         33.96        198.38       197.34 o                         
  24   2  16         24.98        170.41       235.67 o                         
 -23   3  16          0.14        -37.51       186.18 o                         
 -21   3  16        139.32         50.57       164.44 o                         
 -19   3  16        416.85        204.49       147.36 o                         
 -17   3  16          0.06        -69.10       128.45 o                         
 -15   3  16         24.44         69.07       110.17 o                         
 -13   3  16        610.51        625.04       111.84 o                         
 -11   3  16        570.57        515.70        83.09 o                         
  -9   3  16        496.45        452.01        75.78 o                         
  -7   3  16         17.85          5.69        38.48 o                         
  -5   3  16        503.07        397.44        73.31 o                         
  -3   3  16        523.26        478.15        65.44 o                         
  -1   3  16         21.45        -13.87        67.41 o                         
   1   3  16         48.27        -27.85        73.45 o                         
   3   3  16       2328.10       2400.02       115.93 o                         
   5   3  16       1720.04       1673.25        99.89 o                         
   7   3  16        741.95        640.77       147.37 o                         
   9   3  16       1195.38       1111.09       125.08 o                         
  11   3  16       2074.46       1934.85       159.82 o                         
  13   3  16        557.37        534.53       156.31 o                         
  15   3  16       1750.99       1710.78       263.06 o                         
  17   3  16         36.71          1.90       207.84 o                         
  19   3  16         22.21        -86.90       174.68 o                         
  21   3  16         19.08       -177.67       177.67 o                         
  23   3  16         66.18        -44.68       207.91 o                         
 -22   4  16         72.20          1.75       170.13 o                         
 -20   4  16        135.27        257.10       156.17 o                         
 -18   4  16       1134.67       1104.32       189.24 o                         
 -16   4  16        267.28        186.77       146.88 o                         
 -14   4  16       1446.40       1174.20       172.34 o                         
 -12   4  16        219.81        246.18        93.38 o                         
 -10   4  16       1070.63        982.20       110.85 o                         
  -8   4  16       1094.11       1042.23       111.83 o                         
  -6   4  16        847.43        650.32       102.12 o                         
  -4   4  16        842.30        823.36        77.37 o                         
  -2   4  16       2246.49       2038.60       153.31 o                         
   0   4  16       2213.48       2560.80       104.92 o                         
   2   4  16       4820.12       4908.72       132.35 o                         
   4   4  16       1244.09       1304.27       101.47 o                         
   6   4  16       8240.92       7534.29       214.04 o                         
   8   4  16       5931.49       5871.79       212.42 o                         
  10   4  16       1181.05       1045.01       129.81 o                         
  12   4  16        494.04        545.68       136.28 o                         
  14   4  16       1014.55        966.03       185.38 o                         
  16   4  16       1483.76       1041.91       243.73 o                         
  18   4  16        182.29         89.15       214.58 o                         
  20   4  16         96.23        -35.72       195.12 o                         
  22   4  16          4.27         27.16       207.61 o                         
 -21   5  16       1278.09        992.12       285.44 o                         
 -19   5  16        122.49        -26.96       160.31 o                         
 -17   5  16       1206.79       1081.33       184.45 o                         
 -15   5  16       1565.71       1691.23       193.52 o                         
 -13   5  16       5403.11       5846.62       275.63 o                         
 -11   5  16        157.54        209.01       102.29 o                         
  -9   5  16          9.30         -2.89        96.81 o                         
  -7   5  16      14145.25      13285.26       242.07 o                         
  -5   5  16      10750.99      10803.72       225.39 o                         
  -3   5  16       1852.83       1704.99       121.02 o                         
  -1   5  16        232.06        272.98        57.41 o                         
   1   5  16       6228.83       6127.81       139.15 o                         
   3   5  16        744.66        763.55        99.45 o                         
   5   5  16         45.66         14.76        83.02 o                         
   7   5  16        752.11        802.42       111.30 o                         
   9   5  16        844.33        944.45       128.40 o                         
  11   5  16        396.69        364.07       116.26 o                         
  13   5  16        597.01        593.95       149.04 o                         
  15   5  16        311.53        504.64       211.13 o                         
  17   5  16        800.45       1099.79       253.72 o                         
  19   5  16        380.07        173.22       221.14 o                         
  21   5  16        513.50        526.78       306.52 o                         
 -20   6  16        110.50        151.73       247.24 o                         
 -18   6  16       1640.35       1576.65       248.91 o                         
 -16   6  16       1072.08       1052.60       201.56 o                         
 -14   6  16       2349.85       2560.37       221.80 o                         
 -12   6  16       1235.03        954.73       169.95 o                         
 -10   6  16       3760.11       4117.35       209.11 o                         
  -8   6  16        827.91        719.66       137.31 o                         
  -6   6  16       1623.85       1686.56       142.60 o                         
  -4   6  16        812.83        668.52       129.44 o                         
  -2   6  16       2908.28       2786.62       180.27 o                         
   0   6  16        245.68        274.78        99.09 o                         
   2   6  16        417.26        425.72       109.40 o                         
   4   6  16         75.62        129.75       109.13 o                         
   6   6  16       3505.28       3730.91       179.04 o                         
   8   6  16        523.84        458.83       127.66 o                         
  10   6  16       1891.03       1760.13       167.80 o                         
  12   6  16        646.33        669.90       199.37 o                         
  14   6  16       1580.17       1301.52       270.52 o                         
  16   6  16        210.34        115.41       232.39 o                         
  18   6  16        225.29        160.08       250.35 o                         
  20   6  16        438.34        471.84       292.63 o                         
 -19   7  16        201.37        439.46       265.83 o                         
 -17   7  16         20.01          8.72       227.28 o                         
 -15   7  16         29.65        123.07       172.04 o                         
 -13   7  16        398.29        282.56       157.78 o                         
 -11   7  16        463.72        483.07       157.10 o                         
  -9   7  16        740.04        862.31       144.41 o                         
  -7   7  16        428.25        462.93       134.51 o                         
  -5   7  16       1190.53       1185.56       157.08 o                         
  -3   7  16        272.02        419.28       141.21 o                         
  -1   7  16        118.58        176.07       123.41 o                         
   1   7  16       1801.00       1796.94       149.75 o                         
   3   7  16       2629.75       2645.86       172.42 o                         
   5   7  16         45.85         69.56       110.83 o                         
   7   7  16         78.92         60.83       118.68 o                         
   9   7  16       5636.83       5472.40       280.10 o                         
  11   7  16        358.22        517.69       179.59 o                         
  13   7  16        934.11       1014.68       248.49 o                         
  15   7  16        782.06        698.38       255.01 o                         
  17   7  16       1226.30        714.03       339.72 o                         
  19   7  16        125.83        196.85       269.96 o                         
 -16   8  16         30.42        115.84       233.05 o                         
 -14   8  16       2131.71       2157.69       281.35 o                         
 -12   8  16         46.46        288.66       165.58 o                         
 -10   8  16         53.74         -7.99       149.11 o                         
  -8   8  16         78.77         24.46       128.44 o                         
  -6   8  16        322.45        306.76       133.54 o                         
  -4   8  16        697.14        493.45       148.26 o                         
  -2   8  16          7.88         -1.62       133.27 o                         
   0   8  16         39.86         17.53       136.94 o                         
   2   8  16         73.71         55.90       117.07 o                         
   4   8  16         29.53        -47.20       118.90 o                         
   6   8  16       1542.87       1769.74       181.51 o                         
   8   8  16        132.23        345.93       148.39 o                         
  10   8  16       1073.35       1028.05       198.15 o                         
  12   8  16         12.73         48.26       207.61 o                         
  14   8  16        541.00        735.76       247.42 o                         
  16   8  16          1.97        219.58       242.21 o                         
 -15   9  16         43.46         96.00       230.59 o                         
 -13   9  16        535.90        730.08       237.69 o                         
 -11   9  16        213.32        285.57       210.31 o                         
  -9   9  16          0.40        -82.08       151.07 o                         
  -7   9  16          5.49        168.84       142.74 o                         
  -5   9  16         59.81         15.15       140.80 o                         
  -3   9  16        168.58        395.39       156.60 o                         
  -1   9  16         15.61         89.76       147.20 o                         
   1   9  16          2.03         97.58       147.04 o                         
   3   9  16        120.38         64.89       150.97 o                         
   5   9  16         12.19        -72.79       128.11 o                         
   7   9  16        545.12        556.83       167.55 o                         
   9   9  16         63.07        -58.60       150.06 o                         
  11   9  16         51.25        101.25       192.57 o                         
  13   9  16          2.64        -13.73       216.44 o                         
 -10  10  16        697.78        852.59       235.47 o                         
  -8  10  16          0.79        325.01       208.51 o                         
  -6  10  16          5.77         63.19       188.07 o                         
  -4  10  16          3.46         43.45       187.68 o                         
  -2  10  16        728.03        625.01       226.09 o                         
   0  10  16        289.31        577.24       187.35 o                         
   2  10  16        267.26        351.70       168.76 o                         
   4  10  16       1496.10       1397.74       208.75 o                         
   6  10  16         16.68         64.83       179.54 o                         
   8  10  16         16.26         16.69       161.02 o                         
  10  10  16        276.04        239.80       203.24 o                         
  -3  11  16        200.27         95.41       203.53 o                         
  -1  11  16        185.05        505.08       221.21 o                         
   1  11  16        756.91        835.59       241.54 o                         
   3  11  16        777.02       1067.56       250.90 o                         
 -25   1  17          2.18       -237.92       258.18 o                         
 -23   1  17          6.93        -52.82       212.82 o                         
 -21   1  17        261.43        372.43       177.65 o                         
 -19   1  17       1391.54       1155.10       157.56 o                         
 -17   1  17        141.74        216.99       114.82 o                         
 -15   1  17       4433.05       4188.56       215.33 o                         
 -13   1  17        220.07        239.34        83.91 o                         
 -11   1  17       3218.89       3278.01       122.33 o                         
  -9   1  17       2721.45       2470.79       126.79 o                         
  -7   1  17       2206.85       2170.25       117.67 o                         
  -5   1  17       3740.88       3691.84       129.83 o                         
  -3   1  17       3538.08       3998.41       154.76 o                         
  -1   1  17       4212.08       4083.02       167.32 o                         
   1   1  17        729.32        667.11        95.77 o                         
   3   1  17       4603.87       4206.65       192.04 o                         
   5   1  17         16.55        -72.43        80.55 o                         
   7   1  17       3276.31       3113.70       153.26 o                         
   9   1  17       6213.29       6793.13       206.00 o                         
  11   1  17       7665.03       7258.31       282.84 o                         
  13   1  17         77.00       -127.92       127.92 o                         
  15   1  17       3933.64       4208.98       302.30 o                         
  17   1  17         26.30        -26.55       158.36 o                         
  19   1  17       1622.76       1458.62       251.27 o                         
  21   1  17         16.06        186.44       193.43 o                         
  23   1  17        204.37        270.03       236.30 o                         
 -24   2  17        717.87        519.90       240.27 o                         
 -22   2  17         20.40        -69.60       180.47 o                         
 -20   2  17       2795.48       2666.03       214.38 o                         
 -18   2  17         13.60         68.27       114.85 o                         
 -16   2  17       2393.87       2728.95       182.97 o                         
 -14   2  17         28.62        -11.41       106.72 o                         
 -12   2  17       1329.96       1258.06        89.46 o                         
 -10   2  17       2676.43       2498.21       125.84 o                         
  -8   2  17       8557.29       8479.74       189.15 o                         
  -6   2  17        442.79        506.11        68.20 o                         
  -4   2  17       9874.17       9686.17       192.12 o                         
  -2   2  17       5597.60       4656.11       351.43 o                         
   0   2  17       2999.18       2672.10       133.54 o                         
   2   2  17         67.78        128.23        83.37 o                         
   4   2  17       3714.19       3699.84       156.08 o                         
   6   2  17       5986.02       5868.52       183.09 o                         
   8   2  17       6153.10       6636.06       201.99 o                         
  10   2  17       1588.81       1628.86       149.06 o                         
  12   2  17        273.00         42.45       121.39 o                         
  14   2  17       8650.65       8513.13       406.30 o                         
  16   2  17       3534.67       3352.24       288.17 o                         
  18   2  17        728.09        723.89       198.69 o                         
  20   2  17        298.86        356.62       200.07 o                         
  22   2  17        472.77        731.51       227.86 o                         
  24   2  17        525.93        485.90       288.71 o                         
 -23   3  17         55.29         39.84       196.31 o                         
 -21   3  17        639.53        589.90       187.13 o                         
 -19   3  17       1230.57       1159.04       190.48 o                         
 -17   3  17       1574.05       1555.09       195.24 o                         
 -15   3  17        165.45        127.51       117.83 o                         
 -13   3  17      10615.80      10601.09       256.15 o                         
 -11   3  17       4545.91       4379.87       146.87 o                         
  -9   3  17       1174.33       1235.75        96.18 o                         
  -7   3  17        402.70        223.58        81.62 o                         
  -5   3  17      24660.66      25705.69       264.23 o                         
  -3   3  17       5754.80       5728.65       132.03 o                         
  -1   3  17      13518.35      14492.98       217.13 o                         
   1   3  17        528.40        523.27        95.10 o                         
   3   3  17      10918.92      11626.93       228.57 o                         
   5   3  17       3118.32       2991.23       138.21 o                         
   7   3  17      24431.33      25069.35       419.51 o                         
   9   3  17         93.11         75.29       105.40 o                         
  11   3  17       4184.84       4258.56       210.71 o                         
  13   3  17        670.83        728.10       169.74 o                         
  15   3  17       3730.12       3920.50       341.67 o                         
  17   3  17         83.31        288.64       223.87 o                         
  19   3  17       1385.73       1400.33       231.55 o                         
  21   3  17        180.92        210.96       198.47 o                         
  23   3  17        299.64        123.15       224.66 o                         
 -22   4  17         31.80        -24.94       210.06 o                         
 -20   4  17        401.24        429.11       175.99 o                         
 -18   4  17        993.46        802.50       182.98 o                         
 -16   4  17       5564.03       5371.13       287.65 o                         
 -14   4  17        523.00        494.96       155.17 o                         
 -12   4  17       7989.43       7650.68       289.12 o                         
 -10   4  17        412.70        313.24        98.07 o                         
  -8   4  17      16190.84      16051.93       283.40 o                         
  -6   4  17         38.10         24.52        71.70 o                         
  -4   4  17       7362.88       7445.54       157.79 o                         
  -2   4  17       7798.29       6938.35       344.41 o                         
   0   4  17       3868.13       4129.78       128.61 o                         
   2   4  17       3216.96       2275.92       296.61 o                         
   4   4  17       4648.45       4525.80       156.46 o                         
   6   4  17      15986.73      16303.37       286.46 o                         
   8   4  17      17571.26      17365.90       308.44 o                         
  10   4  17         21.75         42.21       102.34 o                         
  12   4  17       2692.92       2565.92       198.58 o                         
  14   4  17        108.07        210.94       156.82 o                         
  16   4  17       1534.49       1290.15       259.65 o                         
  18   4  17        567.83        546.40       247.91 o                         
  20   4  17        119.73        115.55       197.37 o                         
  22   4  17        320.03        274.96       242.93 o                         
 -21   5  17         42.82        102.56       246.66 o                         
 -19   5  17       1217.28       1196.13       231.62 o                         
 -17   5  17       1080.88        792.58       182.09 o                         
 -15   5  17         61.02         23.03       141.09 o                         
 -13   5  17       1284.05       1272.30       175.22 o                         
 -11   5  17       1052.75       1146.68       138.30 o                         
  -9   5  17         56.13         65.07       105.10 o                         
  -7   5  17       2571.65       2822.18       149.36 o                         
  -5   5  17       1640.38       1606.93       128.11 o                         
  -3   5  17        104.33        161.37        87.72 o                         
  -1   5  17       6168.65       5910.41       154.27 o                         
   1   5  17        825.32        510.87        95.17 o                         
   3   5  17         62.45         -2.03        81.74 o                         
   5   5  17       5291.36       5587.50       189.40 o                         
   7   5  17       1732.51       1846.49       137.79 o                         
   9   5  17        991.85       1071.80       136.70 o                         
  11   5  17         90.52        107.04       111.91 o                         
  13   5  17         18.02          0.59       143.20 o                         
  15   5  17        699.98        455.75       210.95 o                         
  17   5  17         21.14        130.13       210.83 o                         
  19   5  17        136.33        145.77       263.40 o                         
  21   5  17        171.12         96.48       283.49 o                         
 -20   6  17        183.88        114.29       255.36 o                         
 -18   6  17         37.49        246.38       205.01 o                         
 -16   6  17         76.65        189.12       178.17 o                         
 -14   6  17          3.44         45.81       157.14 o                         
 -12   6  17         68.27        225.96       145.27 o                         
 -10   6  17        323.13        375.49       127.67 o                         
  -8   6  17        110.72        130.46       121.14 o                         
  -6   6  17         92.30         92.97       111.35 o                         
  -4   6  17         34.71         37.18       115.44 o                         
  -2   6  17          0.94       -112.09       113.13 o                         
   0   6  17         32.22         16.98        89.74 o                         
   2   6  17        240.74        182.58       106.00 o                         
   4   6  17        123.08         57.11       110.20 o                         
   6   6  17         26.52         91.02       115.35 o                         
   8   6  17        832.43        758.17       139.06 o                         
  10   6  17        280.55        182.95       133.11 o                         
  12   6  17         76.44        122.25       183.76 o                         
  14   6  17         31.77       -201.59       201.59 o                         
  16   6  17        224.86        252.41       251.10 o                         
  18   6  17        400.02        442.89       274.62 o                         
  20   6  17        252.95        277.29       286.30 o                         
 -19   7  17         46.26        157.57       259.49 o                         
 -17   7  17         14.96         41.30       235.85 o                         
 -15   7  17         26.82         33.04       179.38 o                         
 -13   7  17        466.60        604.51       182.21 o                         
 -11   7  17         25.70        -70.76       137.83 o                         
  -9   7  17        267.75        285.76       132.21 o                         
  -7   7  17        201.21         55.72       123.48 o                         
  -5   7  17       1068.57        974.41       163.50 o                         
  -3   7  17        426.56        499.66       148.29 o                         
  -1   7  17         34.13        145.81       135.10 o                         
   1   7  17        268.54        275.55       113.86 o                         
   3   7  17       6314.22       6326.67       237.97 o                         
   5   7  17         96.05        173.63       115.41 o                         
   7   7  17        203.27        193.67       139.18 o                         
   9   7  17        100.33        172.63       141.40 o                         
  11   7  17       1404.34       1248.45       218.08 o                         
  13   7  17         13.22        -93.34       201.45 o                         
  15   7  17        234.10         64.01       229.87 o                         
  17   7  17         45.06        146.05       253.57 o                         
  19   7  17        300.41        418.36       283.28 o                         
 -16   8  17       1826.29       1811.26       316.92 o                         
 -14   8  17         23.83        -85.02       211.88 o                         
 -12   8  17        903.91        926.61       196.34 o                         
 -10   8  17        333.83        199.71       165.80 o                         
  -8   8  17       1353.88       1249.31       168.60 o                         
  -6   8  17          3.57          1.37       135.45 o                         
  -4   8  17         12.26        -26.84       132.33 o                         
  -2   8  17        693.19        624.07       163.00 o                         
   0   8  17       3313.63       3876.99       249.23 o                         
   2   8  17        516.80        536.12       137.80 o                         
   4   8  17       1438.75       1489.04       169.45 o                         
   6   8  17       1341.05       1380.49       173.00 o                         
   8   8  17       1592.93       1602.82       194.78 o                         
  10   8  17        473.53        484.59       182.00 o                         
  12   8  17        548.15        529.55       228.91 o                         
  14   8  17       1206.98       1067.45       274.84 o                         
  16   8  17        163.29        -66.29       234.54 o                         
 -13   9  17       3828.94       4535.52       374.05 o                         
 -11   9  17        610.17        546.79       229.51 o                         
  -9   9  17        590.90        565.85       223.94 o                         
  -7   9  17        397.90        560.79       171.95 o                         
  -5   9  17       1194.50       1286.61       199.31 o                         
  -3   9  17         13.13        102.99       149.95 o                         
  -1   9  17        950.83        905.92       179.57 o                         
   1   9  17          0.66        -25.42       149.54 o                         
   3   9  17       1200.63       1227.26       191.81 o                         
   5   9  17        344.43        235.09       149.11 o                         
   7   9  17        492.70        479.17       207.56 o                         
   9   9  17         89.00         96.76       157.60 o                         
  11   9  17       1714.11       1615.50       268.21 o                         
  13   9  17         14.23         48.35       231.61 o                         
 -10  10  17        151.72        451.82       226.11 o                         
  -8  10  17       1535.86       1787.29       507.69 o                         
  -6  10  17        482.34        458.42       217.49 o                         
  -4  10  17        834.58        930.70       235.59 o                         
  -2  10  17        171.48        102.53       196.18 o                         
   0  10  17       1655.40       1760.62       269.27 o                         
   2  10  17          2.01        113.06       173.31 o                         
   4  10  17        225.74        186.38       171.01 o                         
   6  10  17       1280.13       1178.72       223.89 o                         
   8  10  17        836.65        632.92       209.85 o                         
  10  10  17         17.07         58.36       194.65 o                         
 -24   0  18        242.11        208.41       336.24 o                         
 -22   0  18        187.33        199.81       318.27 o                         
 -20   0  18         31.33        152.78       204.94 o                         
 -18   0  18        104.30         19.66       176.33 o                         
 -16   0  18        559.96        463.32       190.57 o                         
 -14   0  18       3847.13       3700.63       260.54 o                         
 -12   0  18       1925.83       2020.50       182.11 o                         
 -10   0  18       1651.17       1347.68       162.70 o                         
  -8   0  18      21751.31      21619.54       439.47 o                         
  -6   0  18      35462.01      36244.13       682.18 o                         
  -4   0  18       5285.00       5247.34       238.68 o                         
  -2   0  18       1545.75       1585.63       176.72 o                         
   0   0  18       4746.72       4541.32       255.75 o                         
   2   0  18      10654.24      10950.27       414.80 o                         
   4   0  18       3042.16       2819.56       213.17 o                         
   6   0  18        561.09        540.44       133.02 o                         
   8   0  18       1493.92       1400.59       177.00 o                         
  10   0  18       4027.60       3919.82       261.32 o                         
  12   0  18         20.14          6.77       203.72 o                         
  14   0  18        666.05        679.56       246.19 o                         
  16   0  18      10361.49      11106.39       548.60 o                         
  18   0  18       1347.68       1374.11       302.41 o                         
  20   0  18       1269.12       1113.21       404.07 o                         
  22   0  18          0.13        629.20       388.02 o                         
  24   0  18       1189.27       1125.83       369.64 o                         
 -23   1  18        181.31        193.12       256.12 o                         
 -21   1  18         22.70        -69.95       177.19 o                         
 -19   1  18        684.91        513.34       152.94 o                         
 -17   1  18        446.71        383.43       126.67 o                         
 -15   1  18       1972.85       1977.14       173.23 o                         
 -13   1  18       3697.23       3726.59       155.52 o                         
 -11   1  18       1760.18       1867.42       122.52 o                         
  -9   1  18        623.67        644.04        93.08 o                         
  -7   1  18       7159.36       7072.93       176.14 o                         
  -5   1  18         17.31         -7.67        68.50 o                         
  -3   1  18      18985.10      18875.62       257.94 o                         
  -1   1  18         18.47         88.09        87.66 o                         
   1   1  18        945.21        611.01        99.13 o                         
   3   1  18         34.16         92.80        75.00 o                         
   5   1  18      15367.37      15651.64       263.15 o                         
   7   1  18        612.70        633.13       103.87 o                         
   9   1  18        162.41        171.16        95.35 o                         
  11   1  18        111.49         82.57        92.56 o                         
  13   1  18       1835.24       2040.25       228.92 o                         
  15   1  18         49.95         32.53       173.29 o                         
  17   1  18        576.33        424.45       173.72 o                         
  19   1  18        531.49        514.46       216.61 o                         
  21   1  18       1197.14       1178.80       235.14 o                         
  23   1  18         54.68        293.38       244.02 o                         
 -24   2  18        332.59        411.30       303.80 o                         
 -22   2  18        442.78        388.27       221.99 o                         
 -20   2  18        321.68        221.35       179.75 o                         
 -18   2  18        469.93        451.77       132.25 o                         
 -16   2  18        244.36        336.87       131.18 o                         
 -14   2  18       2974.14       3181.39       194.92 o                         
 -12   2  18         72.42          7.82        79.98 o                         
 -10   2  18        327.42        289.72        84.66 o                         
  -8   2  18       1170.54       1121.37       106.19 o                         
  -6   2  18       2158.12       2070.69        99.89 o                         
  -4   2  18       5649.85       5493.39       165.15 o                         
  -2   2  18         73.11         49.14        53.90 o                         
   0   2  18       5624.90       5600.88       178.64 o                         
   2   2  18       4202.37       4448.84       169.94 o                         
   4   2  18        157.13        133.96        88.17 o                         
   6   2  18        749.23        824.41       106.57 o                         
   8   2  18        461.22        581.69        96.64 o                         
  10   2  18        133.12         72.27       108.19 o                         
  12   2  18        122.54         16.17       125.01 o                         
  14   2  18         40.81         34.38       181.40 o                         
  16   2  18       1000.24        787.02       277.64 o                         
  18   2  18          1.69        -40.85       173.56 o                         
  20   2  18        226.57         62.72       188.90 o                         
  22   2  18         16.64        -50.94       199.51 o                         
  24   2  18          6.54        144.70       276.22 o                         
 -23   3  18        127.97       -129.65       212.56 o                         
 -21   3  18        100.26         59.58       183.63 o                         
 -19   3  18          0.32         33.13       154.63 o                         
 -17   3  18       2087.18       1885.25       206.23 o                         
 -15   3  18        177.61        255.47       150.85 o                         
 -13   3  18          8.26         -0.09       106.51 o                         
 -11   3  18        509.19        491.86        90.82 o                         
  -9   3  18       2195.37       1996.77       118.47 o                         
  -7   3  18       1098.71        722.63       111.34 o                         
  -5   3  18       1227.66       1092.80        99.29 o                         
  -3   3  18        302.00        348.63        69.03 o                         
  -1   3  18        637.91        769.69       102.81 o                         
   1   3  18          0.34        -33.12        83.84 o                         
   3   3  18        126.28        196.46        82.81 o                         
   5   3  18        205.88        134.81        83.34 o                         
   7   3  18       6171.79       5136.98       624.94 o                         
   9   3  18        862.86        911.27       142.32 o                         
  11   3  18         11.53         14.62       110.74 o                         
  13   3  18        188.49        226.13       181.94 o                         
  15   3  18          4.41        135.56       203.97 o                         
  17   3  18        808.89        980.37       262.53 o                         
  19   3  18        276.95         51.48       186.06 o                         
  21   3  18          2.91         24.77       198.13 o                         
  23   3  18         43.98        293.10       235.04 o                         
 -22   4  18        650.09        732.87       249.36 o                         
 -20   4  18        204.11        341.70       174.34 o                         
 -18   4  18        251.54        268.76       163.18 o                         
 -16   4  18        698.38        854.02       177.62 o                         
 -14   4  18         41.50        166.90       145.70 o                         
 -12   4  18       1590.45       1324.08       176.03 o                         
 -10   4  18        273.66        190.95       106.78 o                         
  -8   4  18       6541.23       6366.41       213.01 o                         
  -6   4  18       4100.48       3807.93       177.85 o                         
  -4   4  18          5.57        -44.87        46.48 o                         
  -2   4  18       1084.70       1013.58        81.85 o                         
   0   4  18        825.37       1015.58        86.92 o                         
   2   4  18       7373.59       7624.38       185.28 o                         
   4   4  18        849.39        974.81        95.07 o                         
   6   4  18       1433.48       1657.96       139.40 o                         
   8   4  18        406.35        353.27       114.85 o                         
  10   4  18         32.46         28.56       122.58 o                         
  12   4  18        144.32        157.59       144.05 o                         
  14   4  18       1662.81       1487.13       213.10 o                         
  16   4  18       1564.36       1813.94       282.10 o                         
  18   4  18         55.31        120.09       218.62 o                         
  20   4  18         38.20         40.75       227.13 o                         
  22   4  18          0.16         36.41       241.87 o                         
 -21   5  18          3.58          3.27       244.24 o                         
 -19   5  18       2148.08       2111.55       280.41 o                         
 -17   5  18        118.63        200.17       163.14 o                         
 -15   5  18       1429.94       1484.69       196.10 o                         
 -13   5  18         60.22         11.05       137.97 o                         
 -11   5  18       6137.09       6145.68       248.82 o                         
  -9   5  18        892.72        892.63       133.57 o                         
  -7   5  18       1835.74       1961.27       165.01 o                         
  -5   5  18       1165.36        970.82       117.22 o                         
  -3   5  18       8595.96       8779.67       227.56 o                         
  -1   5  18       2422.53       1826.36       180.67 o                         
   1   5  18        343.92        216.68        57.96 o                         
   3   5  18       1352.82       1204.62       116.19 o                         
   5   5  18        111.20        185.55        94.74 o                         
   7   5  18        393.32        456.69       117.60 o                         
   9   5  18       1242.70       1080.06       142.93 o                         
  11   5  18        657.87        692.87       143.83 o                         
  13   5  18       1518.75       1391.02       224.12 o                         
  15   5  18         42.61       -125.25       192.99 o                         
  17   5  18       1982.51       1817.19       294.30 o                         
  19   5  18        134.29        -53.56       265.18 o                         
  21   5  18        470.18        493.33       309.64 o                         
 -20   6  18        114.61        123.83       257.57 o                         
 -18   6  18        359.90        450.39       228.11 o                         
 -16   6  18       1070.50        807.37       218.09 o                         
 -14   6  18       1364.24       1428.34       212.85 o                         
 -12   6  18        241.78         91.39       148.95 o                         
 -10   6  18         38.96       -114.53       114.53 o                         
  -8   6  18       1133.12       1074.98       154.63 o                         
  -6   6  18       3978.54       3820.26       230.97 o                         
  -4   6  18         12.95        -31.86       126.50 o                         
  -2   6  18         26.10        -71.89       123.22 o                         
   0   6  18        301.73        262.47       103.46 o                         
   2   6  18       3380.04       3334.55       182.20 o                         
   4   6  18       2493.76       2493.88       179.33 o                         
   6   6  18         30.72        236.08       135.20 o                         
   8   6  18       4632.47       4721.45       324.95 o                         
  10   6  18       1727.97       1715.31       191.48 o                         
  12   6  18       1073.88       1043.54       198.23 o                         
  14   6  18        177.48        198.04       236.72 o                         
  16   6  18       1607.16       1258.74       315.14 o                         
  18   6  18         98.11        370.72       271.07 o                         
  20   6  18        113.25        367.26       292.64 o                         
 -19   7  18       1052.35       1059.71       338.98 o                         
 -17   7  18        510.22        339.47       248.43 o                         
 -15   7  18        413.46        293.85       193.84 o                         
 -13   7  18         75.44       -108.28       163.05 o                         
 -11   7  18       1098.95       1195.53       190.98 o                         
  -9   7  18         38.35         39.00       126.72 o                         
  -7   7  18       1276.69       1346.31       177.96 o                         
  -5   7  18        129.70        133.43       138.87 o                         
  -3   7  18       1202.91       1498.11       182.82 o                         
  -1   7  18        531.28        427.49       154.15 o                         
   1   7  18       3169.99       3221.43       199.31 o                         
   3   7  18          2.42        -48.92       114.00 o                         
   5   7  18       3454.60       3833.82       226.45 o                         
   7   7  18        702.62        634.17       156.94 o                         
   9   7  18       1869.59       1860.75       200.18 o                         
  11   7  18       2718.09       2394.51       244.88 o                         
  13   7  18       3493.31       3909.26       371.50 o                         
  15   7  18          2.13       -274.50       274.50 o                         
  17   7  18        600.27        526.98       281.36 o                         
 -16   8  18         72.66        435.19       261.99 o                         
 -14   8  18         96.81        -29.00       225.60 o                         
 -12   8  18        763.46        734.42       200.68 o                         
 -10   8  18        147.16        -58.84       157.91 o                         
  -8   8  18         14.68        -60.17       135.89 o                         
  -6   8  18       1327.93       1433.14       189.02 o                         
  -4   8  18        131.40        361.18       150.76 o                         
  -2   8  18        155.90         89.33       144.09 o                         
   0   8  18         32.22        132.41       149.21 o                         
   2   8  18        969.80        957.46       180.86 o                         
   4   8  18        715.80        879.04       156.26 o                         
   6   8  18        150.64        199.21       137.99 o                         
   8   8  18       1929.36       1796.92       196.07 o                         
  10   8  18        479.80        449.90       183.10 o                         
  12   8  18        320.01        309.13       203.83 o                         
  14   8  18        248.60         69.66       234.20 o                         
  16   8  18         93.36       -238.90       326.54 o                         
 -13   9  18        284.97        288.75       236.07 o                         
 -11   9  18         15.91         62.45       213.11 o                         
  -9   9  18        195.99        385.23       216.56 o                         
  -7   9  18         18.48         96.65       164.47 o                         
  -5   9  18         69.09        158.76       157.71 o                         
  -3   9  18         27.22        390.65       171.53 o                         
  -1   9  18        147.32        128.36       156.66 o                         
   1   9  18         66.53         -3.80       151.29 o                         
   3   9  18        213.56        242.81       161.98 o                         
   5   9  18         13.46         -7.22       156.17 o                         
   7   9  18         23.86         20.49       150.12 o                         
   9   9  18         87.98        132.15       156.61 o                         
  11   9  18         28.40        166.82       187.90 o                         
  13   9  18         17.84        -58.10       230.76 o                         
  -8  10  18        379.33        661.96       262.89 o                         
  -6  10  18          2.30        348.97       237.50 o                         
  -4  10  18          1.58        217.41       205.18 o                         
  -2  10  18          1.80        226.60       205.23 o                         
   0  10  18        411.24        346.25       215.21 o                         
   2  10  18        184.88        410.72       217.52 o                         
   4  10  18        127.31        118.30       179.16 o                         
   6  10  18         40.72         -9.64       188.50 o                         
   8  10  18        180.57        251.42       198.79 o                         
 -23   1  19          0.61       -161.87       260.31 o                         
 -21   1  19        354.79        270.27       197.05 o                         
 -19   1  19         51.80        -12.97       135.76 o                         
 -17   1  19       2417.93       2230.76       178.47 o                         
 -15   1  19        109.22        165.67       120.67 o                         
 -13   1  19        650.82        537.56       102.61 o                         
 -11   1  19         30.88         41.44        82.40 o                         
  -9   1  19         87.24         43.19        81.45 o                         
  -7   1  19       4468.88       4524.08       157.61 o                         
  -5   1  19        335.55        366.65        85.96 o                         
  -3   1  19       8591.24       9095.35       203.91 o                         
  -1   1  19        125.31         55.91        89.53 o                         
   1   1  19         95.35        217.72        90.72 o                         
   3   1  19         95.20         47.44        75.99 o                         
   5   1  19       3540.99       3405.78       160.53 o                         
   7   1  19         11.75         17.98        89.53 o                         
   9   1  19        119.78         85.79        94.94 o                         
  11   1  19        824.19        679.26       119.44 o                         
  13   1  19       2023.56       1644.59       246.37 o                         
  15   1  19       1518.25       1546.11       237.97 o                         
  17   1  19       1195.28       1377.44       231.39 o                         
  19   1  19        389.33        389.15       215.54 o                         
  21   1  19        512.28        497.50       245.61 o                         
  23   1  19        445.24        384.23       259.64 o                         
 -24   2  19        108.60         88.15       289.50 o                         
 -22   2  19       1395.75       1221.99       285.50 o                         
 -20   2  19       1259.81       1332.36       240.14 o                         
 -18   2  19       1893.61       1783.69       178.34 o                         
 -16   2  19        578.65        530.60       148.39 o                         
 -14   2  19        652.87        784.92       139.85 o                         
 -12   2  19         46.22        114.16        86.31 o                         
 -10   2  19        172.45        114.74        83.12 o                         
  -8   2  19       3770.64       3809.97       118.61 o                         
  -6   2  19      15389.19      15523.70       207.99 o                         
  -4   2  19        363.33        386.65        92.51 o                         
  -2   2  19       4043.03       2963.72       463.74 o                         
   0   2  19       5501.08       5498.38       184.09 o                         
   2   2  19      12643.28      12066.68       239.46 o                         
   4   2  19       1137.71       1174.00       117.75 o                         
   6   2  19       3499.77       3250.52       157.98 o                         
   8   2  19       1211.73       1182.96       119.88 o                         
  10   2  19       1656.61       1733.78       158.41 o                         
  12   2  19       1538.58       1522.09       172.45 o                         
  14   2  19       2910.26       3201.13       306.30 o                         
  16   2  19       2085.68       1698.93       331.34 o                         
  18   2  19       3438.92       3355.25       291.25 o                         
  20   2  19        333.43         46.48       200.26 o                         
  22   2  19       1054.91        927.26       238.72 o                         
 -23   3  19         45.84         74.79       224.83 o                         
 -21   3  19        332.50        336.90       198.84 o                         
 -19   3  19        459.02        452.04       172.00 o                         
 -17   3  19       5845.36       5682.61       302.08 o                         
 -15   3  19        735.38        726.71       168.12 o                         
 -13   3  19       1241.23       1259.96       157.37 o                         
 -11   3  19       1135.26       1042.11       107.98 o                         
  -9   3  19       8651.88       8950.11       204.83 o                         
  -7   3  19       2753.58       2062.20       252.42 o                         
  -5   3  19       4290.27       4014.34       150.67 o                         
  -3   3  19      15443.12      15569.84       245.93 o                         
  -1   3  19       6765.70       6843.23       202.53 o                         
   1   3  19       1466.80       1536.15       130.50 o                         
   3   3  19       5341.81       5064.06       194.08 o                         
   5   3  19      14336.57      13985.97       253.42 o                         
   7   3  19       4046.70       3597.34       362.22 o                         
   9   3  19       5093.22       4821.54       233.82 o                         
  11   3  19          7.34        -38.63       122.51 o                         
  13   3  19       1921.71       2147.31       254.87 o                         
  15   3  19        720.94        774.38       240.05 o                         
  17   3  19       1423.23       1353.80       280.14 o                         
  19   3  19        198.37        171.80       225.64 o                         
  21   3  19       1360.06       1212.33       248.55 o                         
  23   3  19         17.56        153.03       241.15 o                         
 -22   4  19        268.96        125.13       250.74 o                         
 -20   4  19        651.42        954.55       215.33 o                         
 -18   4  19        666.43        647.33       181.59 o                         
 -16   4  19        506.22        548.39       167.13 o                         
 -14   4  19       6124.30       5947.04       295.88 o                         
 -12   4  19       2194.02       2137.52       200.67 o                         
 -10   4  19       4454.33       4482.81       216.26 o                         
  -8   4  19         30.99        119.75        98.26 o                         
  -6   4  19      15582.92      15572.55       290.03 o                         
  -4   4  19        838.71        877.03        74.24 o                         
  -2   4  19       1411.04       1583.45        95.68 o                         
   0   4  19        339.97        346.36        77.51 o                         
   2   4  19       3936.85       4183.41       150.10 o                         
   4   4  19         11.58         13.69        77.41 o                         
   6   4  19       5084.77       5180.90       213.86 o                         
   8   4  19        779.51        903.68       137.28 o                         
  10   4  19        861.25        979.92       164.63 o                         
  12   4  19        720.32        561.04       164.91 o                         
  14   4  19        805.40        832.24       231.17 o                         
  16   4  19        228.24        415.85       223.44 o                         
  18   4  19        208.74        479.44       244.87 o                         
  20   4  19         99.77        222.75       245.49 o                         
  22   4  19        887.07        846.31       286.73 o                         
 -21   5  19         74.39        -50.37       240.89 o                         
 -19   5  19        141.25        142.93       206.14 o                         
 -17   5  19        494.64        688.85       201.25 o                         
 -15   5  19       1601.94       1401.50       196.19 o                         
 -13   5  19         10.15        114.20       144.39 o                         
 -11   5  19        655.21        518.97       152.61 o                         
  -9   5  19       1483.06       1636.89       168.45 o                         
  -7   5  19          3.12        -42.24       111.25 o                         
  -5   5  19       1286.60       1203.78       129.92 o                         
  -3   5  19       1739.78       1803.73       138.47 o                         
  -1   5  19        496.05        581.80        94.41 o                         
   1   5  19        260.17        231.52        90.17 o                         
   3   5  19       1231.51       1247.52       120.28 o                         
   5   5  19         44.98         62.40        96.43 o                         
   7   5  19        455.18        512.94       123.01 o                         
   9   5  19        531.00        378.53       135.70 o                         
  11   5  19         16.19        -28.01       122.83 o                         
  13   5  19        317.86        330.21       182.74 o                         
  15   5  19        808.10        800.65       319.50 o                         
  17   5  19         54.79        218.83       258.75 o                         
  19   5  19         20.85        215.10       274.70 o                         
  21   5  19        654.53        892.23       335.84 o                         
 -20   6  19          5.78        -24.36       247.89 o                         
 -18   6  19        191.79        193.18       245.63 o                         
 -16   6  19         48.03         78.77       190.22 o                         
 -14   6  19        166.56        250.52       177.07 o                         
 -12   6  19        202.62        202.75       162.46 o                         
 -10   6  19         18.98        -54.06       148.32 o                         
  -8   6  19         87.23         45.29       131.34 o                         
  -6   6  19         98.12        154.40       137.72 o                         
  -4   6  19        956.37        902.01       163.41 o                         
  -2   6  19        221.76          7.67       136.59 o                         
   0   6  19         12.26        -82.56       101.10 o                         
   2   6  19        466.00        410.88       116.53 o                         
   4   6  19         60.15         98.47       119.43 o                         
   6   6  19        825.12        913.82       180.75 o                         
   8   6  19       1106.94       1064.69       172.16 o                         
  10   6  19          1.63        -27.27       137.25 o                         
  12   6  19          0.87        106.49       190.71 o                         
  14   6  19        103.78        -23.35       224.19 o                         
  16   6  19         97.29        123.96       252.62 o                         
  18   6  19         51.95        251.75       269.97 o                         
 -17   7  19        142.15        160.69       244.13 o                         
 -15   7  19          5.49        252.36       240.55 o                         
 -13   7  19          8.61         55.20       178.77 o                         
 -11   7  19       1175.63       1030.07       201.70 o                         
  -9   7  19        212.91        349.60       170.85 o                         
  -7   7  19        260.77        236.18       145.15 o                         
  -5   7  19          2.21        -66.16       134.94 o                         
  -3   7  19        417.31        445.18       153.05 o                         
  -1   7  19       1469.51       1353.75       184.93 o                         
   1   7  19        410.31        445.31       160.96 o                         
   3   7  19          2.12        245.33       128.91 o                         
   5   7  19        971.25       1086.83       162.63 o                         
   7   7  19        130.98        150.32       143.39 o                         
   9   7  19        202.03        314.21       154.22 o                         
  11   7  19        137.83        293.58       174.33 o                         
  13   7  19        257.53        211.12       208.24 o                         
  15   7  19          7.78         45.30       239.13 o                         
  17   7  19         50.03        -77.10       248.83 o                         
 -16   8  19         55.35        -70.43       248.31 o                         
 -14   8  19       1206.66       1183.81       292.21 o                         
 -12   8  19        178.62        185.19       222.48 o                         
 -10   8  19        650.30        640.96       193.33 o                         
  -8   8  19         84.13        -45.33       171.37 o                         
  -6   8  19       1010.52       1085.87       184.16 o                         
  -4   8  19         15.77         88.29       145.40 o                         
  -2   8  19        230.54        221.70       155.79 o                         
   0   8  19        374.27        445.68       163.35 o                         
   2   8  19       5504.69       5585.33       335.08 o                         
   4   8  19         82.63        210.21       148.93 o                         
   6   8  19       1684.74       1951.31       198.89 o                         
   8   8  19        153.39        252.11       150.93 o                         
  10   8  19       1633.12       1330.99       222.02 o                         
  12   8  19         46.67         51.30       235.96 o                         
  14   8  19        398.38        199.28       241.32 o                         
 -13   9  19        146.72         -7.66       238.56 o                         
 -11   9  19        628.47        565.53       241.39 o                         
  -9   9  19        774.24       1066.84       284.63 o                         
  -7   9  19         26.05          1.55       223.95 o                         
  -5   9  19        335.12        409.19       175.76 o                         
  -3   9  19        788.04       1011.56       205.97 o                         
  -1   9  19        942.32       1017.32       194.55 o                         
   1   9  19        370.95        426.83       174.67 o                         
   3   9  19        191.98        -17.61       163.96 o                         
   5   9  19        170.88        132.48       165.11 o                         
   7   9  19        211.88        391.37       193.98 o                         
   9   9  19        415.74        204.80       167.05 o                         
  11   9  19          8.63         49.79       193.73 o                         
  -8  10  19          2.91        104.43       240.73 o                         
  -6  10  19       1243.86       1206.10       293.76 o                         
  -4  10  19         37.05         25.88       204.44 o                         
  -2  10  19        168.81        337.77       221.42 o                         
   0  10  19          4.46         33.55       199.12 o                         
   2  10  19       1306.58       1485.48       271.27 o                         
   4  10  19         15.28        169.28       217.56 o                         
   6  10  19        319.25        464.70       230.78 o                         
   8  10  19        139.46        409.06       228.77 o                         
 -24   0  20         78.80       -154.20       340.31 o                         
 -22   0  20         10.24       -249.09       287.10 o                         
 -20   0  20       1060.09       1473.22       389.68 o                         
 -18   0  20          1.20        -65.95       180.69 o                         
 -16   0  20        951.81       1110.76       224.58 o                         
 -14   0  20       3597.07       3790.35       297.73 o                         
 -12   0  20      23655.28      23570.41       540.29 o                         
 -10   0  20       5352.31       4754.28       299.62 o                         
  -8   0  20      36878.25      36204.19       608.57 o                         
  -6   0  20       2639.94       2828.75       212.80 o                         
  -4   0  20      26773.72      28098.29       550.81 o                         
  -2   0  20        615.73        345.36       151.44 o                         
   0   0  20         74.63         81.90       136.14 o                         
   2   0  20      13106.66      14108.52       393.41 o                         
   4   0  20       7496.71       7676.08       321.71 o                         
   6   0  20         34.09        -22.38       119.86 o                         
   8   0  20       1756.23       1935.48       308.54 o                         
  10   0  20        348.40        266.86       150.05 o                         
  12   0  20       5279.58       5393.48       394.77 o                         
  14   0  20       1898.01       1664.48       412.77 o                         
  16   0  20       1166.20       1166.92       299.57 o                         
  18   0  20        416.49         92.40       253.65 o                         
  20   0  20       1182.51       1494.75       449.18 o                         
  22   0  20        573.57        971.56       437.99 o                         
 -23   1  20         71.11       -153.27       262.77 o                         
 -21   1  20         76.31         52.77       219.92 o                         
 -19   1  20         83.31        160.34       156.21 o                         
 -17   1  20       3443.70       3591.03       238.33 o                         
 -15   1  20       3104.17       3474.16       213.47 o                         
 -13   1  20       3102.49       2980.59       157.19 o                         
 -11   1  20         25.58        -71.38        93.67 o                         
  -9   1  20        347.58        475.58       119.19 o                         
  -7   1  20      18316.59      18991.09       274.65 o                         
  -5   1  20      16838.84      16502.96       283.28 o                         
  -3   1  20        237.77        265.33        93.82 o                         
  -1   1  20       7232.23       7252.56       219.71 o                         
   1   1  20       6633.62       6694.11       209.19 o                         
   3   1  20       1362.38       1146.72       139.73 o                         
   5   1  20        172.20        195.23        98.75 o                         
   7   1  20      12451.12      12831.07       266.96 o                         
   9   1  20       4710.55       4792.34       197.42 o                         
  11   1  20       1806.56       1710.66       230.42 o                         
  13   1  20        269.18        171.49       165.06 o                         
  15   1  20       1944.04       2064.99       260.75 o                         
  17   1  20        322.94        257.08       205.62 o                         
  19   1  20        750.87        738.54       233.84 o                         
  21   1  20        113.19        200.45       238.26 o                         
  23   1  20       2033.07       2360.15       335.43 o                         
 -22   2  20         36.00       -121.01       236.63 o                         
 -20   2  20       1418.01       1155.62       239.10 o                         
 -18   2  20        505.00        445.59       168.95 o                         
 -16   2  20        572.85        619.12       154.40 o                         
 -14   2  20         68.88        118.57       128.72 o                         
 -12   2  20       3639.39       3737.44       170.60 o                         
 -10   2  20       4533.20       4560.61       172.57 o                         
  -8   2  20         33.77         -4.19        65.58 o                         
  -6   2  20        147.83        120.98        67.74 o                         
  -4   2  20       1827.68       1863.41       127.63 o                         
  -2   2  20        532.34        279.03        71.58 o                         
   0   2  20       1619.60       1440.90       134.81 o                         
   2   2  20        281.85        262.13        98.70 o                         
   4   2  20       3688.98       3517.25       167.54 o                         
   6   2  20         28.34         49.11        92.33 o                         
   8   2  20       5075.64       5200.99       197.30 o                         
  10   2  20         64.32          7.72       110.13 o                         
  12   2  20        792.03        720.11       188.80 o                         
  14   2  20       2210.10       2061.66       333.30 o                         
  16   2  20         45.00         12.43       243.92 o                         
  18   2  20        578.41        515.24       208.23 o                         
  20   2  20        498.98        503.32       218.66 o                         
  22   2  20        334.68        347.29       248.06 o                         
 -23   3  20         92.86        138.11       256.60 o                         
 -21   3  20         66.59        282.44       211.81 o                         
 -19   3  20        484.26        446.09       186.50 o                         
 -17   3  20        613.15        606.00       184.31 o                         
 -15   3  20       1280.82        909.13       189.98 o                         
 -13   3  20          1.65        187.79       185.56 o                         
 -11   3  20         84.59         27.48        88.75 o                         
  -9   3  20        755.08        732.16       104.93 o                         
  -7   3  20          8.44          2.44        56.19 o                         
  -5   3  20       2055.06       2121.44       128.27 o                         
  -3   3  20       1131.96       1229.33       110.90 o                         
  -1   3  20         12.50         61.33        92.58 o                         
   1   3  20        211.20        172.64        99.53 o                         
   3   3  20         27.64         12.93        92.86 o                         
   5   3  20        330.24        207.09        92.03 o                         
   7   3  20       3204.14       2799.83       260.64 o
[truncated: 161,272 more chars]
